# Supplementary material for: NMR Metabolomics Defining Genetic Variation in Pea Seed Metabolites
Source: Front Plant Sci. 2018 Jul 17;9:1022. doi: 10.3389/fpls.2018.01022 (PMC6056766; doi:10.3389/fpls.2018.01022)
Supplement: Supplementary file 1 [file Table_1.XLSX]

## Sheet: Sheet1
Supplementary Table S1: Acquisition parameters for the one-dimensional 1H and two-dimensional homonuclear and heteronuclear correlation NMR experiments (1H -1H TOCSY and 13C – 1H HSQC)
HSQC				TOCSY
Pulse programme	hsqcetgpsi2			Pulse programme	mlevphpr
Number of scans	8			Number of scans	8
Dummy scans	8			Dummy scans	16
Sweep width	6667 Hz			Sweep width	7003 Hz
Acquisition time	0.12 s			Acquisition time	0.29 s
Temperature	300 K			Temperature	300 K
CNST2	145 Hz			Mixing time	0.15 ms
Relaxation delay	1.5 s			Relaxation delay	1.5 s
90 ° pulse	11.2 µs			90 ° pulse	11.3 µs
Number of transients	512			Number of transients	448
