# Supplementary material for: NMR Metabolomics Defining Genetic Variation in Pea Seed Metabolites
Source: Front Plant Sci. 2018 Jul 17;9:1022. doi: 10.3389/fpls.2018.01022 (PMC6056766; doi:10.3389/fpls.2018.01022)
Supplement: Supplementary file 8 [file Presentation_1.ZIP]

Archive with 6 entries (6 files):
- Supplementary Figure S1.pptx
- Supplementary Figure S2.docx
- Supplementary Figure S3.docx
- Supplementary Figure S4.docx
- Supplementary Figure S5.docx
- Supplementary Figure S6.docx
