# Supplementary material for: NMR Metabolomics Defining Genetic Variation in Pea Seed Metabolites
Source: Front Plant Sci. 2018 Jul 17;9:1022. doi: 10.3389/fpls.2018.01022 (PMC6056766; doi:10.3389/fpls.2018.01022)
Supplement: Supplementary file 9 [file Data_Sheet_1.ZIP]

Archive with 6 entries (6 files):
- Supplementary File S1 (Genetic mapping).docx
- Supplementary File S1-Figure M5.xlsx
- Supplementary File S1-Figures M3 and M4.xlsx
- Supplementary File S1-Figures M6 and M7.xlsx
- Supplementary File S1-Figures M8 and M9.xlsx
- Supplementary File SI-Figures M1 and M2.xlsx
