# Supplementary material for: NMR Metabolomics Defining Genetic Variation in Pea Seed Metabolites
Source: Front Plant Sci. 2018 Jul 17;9:1022. doi: 10.3389/fpls.2018.01022 (PMC6056766; doi:10.3389/fpls.2018.01022)
Supplement: Supplementary file 9 [file Data_Sheet_1.ZIP › Supplementary File S1-Figure M5.xlsx]

## Sheet: Sheet1
sorter	source	marker name	Ps Lg	centimorgans	Subject id	% identity	alignment length	mismatches	gap openings	q. start	q. end	s. start	s. end	evalue	bit	name		Ps Lg	centimorgans	189.97	mtxsome	Mt. start	47309955	evalue	top hit?	mtposn	pea_sposn	top hit posn mt	mt seq	mt low score	not top <-50	from -30 to -50	from -10 to -30	from -6 to -10	lines				mtposn
0
1																											1								0
2																											1								9
3																											2								9
4																											2								0
5																											3								0
6																											3								9
7																											4								9
8																											4								0
9																											5								0
10																											5								9
11																											6								9
12																											6								0
13																											7								0
14																											7								9
15																											8								9
16																											8								0
17																											0								0
18																											0								1
19																											8								1
20																											8								2
21																											0								2
22																											0								3
23																											8								3
24																											8								4
25																											0								4
26																											0								5
27																											8								5
28																											8								6
29																											0								6
30																											0								7
31																											8								7
32																											8								8
33																											0								8
34																											0								9
35																											8								9
36																											8								0
37																											0								0
38
39
40																											9	8.5	7.5	6.5	5.5	4.5	3.5	2.5		1.5
41
42
146	Ps	Sym35	1	0.46	Mt3.5.1Chr5	80.31	1153	127	59	1967	3070	42371315	42372416	0	780	Sym35		1	0.46		5	42371315		0	top hit		1.0023	5.84743										0
195	Ps	Sym35	1	0.46	Mt3.5.1Chr5	81.88	966	102	37	1043	1964	42370241	42371177	0	747	Sym35		1	0.46		5	42370241		0		5.8474	1.0023											1	5.8474
222	Ps	Sym35	1	0.46	Mt3.5.1Chr5	83.69	472	48	16	327	779	42369359	42369820	1e-115	418	Sym35		1	0.46		5	42369359		1e-115		5.84739	1.0023											1	5.84739
98	Ps	Adh3	1	0.54	Mt3.5Chr3	84.62	1938	188	83	1909	3802	30364102	30365973	0	1827	Adh3		1	0.54		3	30364102		0	top hit		1.0027	3.60728
193	Ps	Adh3	1	0.54	Mt3.5Chr3	82.6	1874	214	81	2050	3869	30359677	30361492	0	1552	Adh3		1	0.54		3	30359677		0		3.60719	1.0027				3.60719
205	Ps	Adh3	1	0.54	Mt3.5Chr3	83.36	637	71	28	3113	3734	30342031	30342647	4e-157	556	Adh3		1	0.54		3	30342031		4e-157		3.60684	1.0027												3.60684
211	Ps	Adh3	1	0.54	Mt3.5Chr3	91.33	346	28	2	2126	2470	30340815	30341159	1e-131	472	Adh3		1	0.54		3	30340815		1e-131		3.60682	1.0027												3.60682
263	Ps	Adh3	1	0.54	Mt3.5Chr3	78.54	522	55	38	2493	3003	30341467	30341942	4e-77	291	Adh3		1	0.54		3	30341467		4e-77		3.60683	1.0027												3.60683
305	Ps	Adh3	1	0.54	Mt3.5Chr3	91.41	163	14	0	1697	1859	30340240	30340402	4e-57	224	Adh3		1	0.54		3	30340240		4e-57		3.6068	1.0027												3.6068
313	Ps	Adh3	1	0.54	Mt3.5Chr3	92.76	152	10	1	1711	1861	30359179	30359330	2e-55	219	Adh3		1	0.54		3	30359179		2e-55		3.60718	1.0027												3.60718
315	Ps	Adh3	1	0.54	Mt3.5Chr3	94.37	142	8	0	1711	1852	30363855	30363996	2e-55	219	Adh3		1	0.54		3	30363855		2e-55		3.60728	1.0027												3.60728
678	Ps	Adh3	1	0.54	Mt3.5Chr3	97.33	75	1	1	1925	1999	30359594	30359667	1e-27	126	Adh3		1	0.54		3	30359594		1e-27		3.60719	1.0027												3.60719
122	Ps	SusII1	1	3.7	Mt3.5.1Chr4	86.4	228	29	2	1529	1755	43556787	43557013	2e-64	248	SusII1		1	3.7		4	43556787		2e-64	top hit		1.0185	4.87114										0
686	Ps	SusII1	1	3.7	Mt3.5.1Chr4	78.57	196	37	5	446	639	43554812	43555004	3e-27	124	SusII1		1	3.7		4	43554812		3e-27		4.8711	1.0185											1	4.8711
1044	Ps	SusII1	1	3.7	Mt3.5.1Chr7	92	50	4	0	446	495	21330246	21330295	4e-11	71.3	SusII1		1	3.7		7	21330246		4e-11		7.4266	1.0185						7.4266					1
145	Ps	Leg031mk	1	7.65	Mt3.5.1Chr5	93.8	355	21	1	1	354	37069279	37068925	5e-151	532	Leg031mk		1	7.65		5	37069279		5e-151	top hit		1.03825	5.74139
144	Ps	cDNA164	1	14.53	Mt3.5.1Chr5	89.51	143	12	3	195	336	34218302	34218442	3e-44	178	cDNA164		1	14.53		5	34218302		3e-44	top hit		1.07265	5.68437
492	Ps	cDNA164	1	14.53	Mt3.5.1Chr5	87.01	154	12	4	42	194	34218056	34218202	6e-41	167	cDNA164		1	14.53		5	34218056		6e-41		5.68436	1.07265												5.68436
141	Ps	PsMyb2	1	17.92	Mt3.5.1Chr5	91.21	91	8	0	4	94	31831389	31831299	2e-29	128	PsMyb2		1	17.92		5	31831389		2e-29	top hit		1.0896	5.63663										0
142	Ps	Lhb1	1	17.92	Mt3.5.1Chr5	89.29	112	10	2	236	346	33674870	33674980	2e-32	139	Lhb1		1	17.92		5	33674870		2e-32	top hit		1.0896	5.6735
681	Ps	Lhb1	1	17.92	Mt3.5.1Chr5	86.73	113	11	4	236	346	26860908	26860798	2e-27	122	Lhb1		1	17.92		5	26860908		2e-27		5.53722	1.0896						5.53722
685	Ps	PsMyb2	1	17.92	Mt3.5Chr3	92.59	81	6	0	5	85	20404409	20404489	3e-27	121	PsMyb2		1	17.92		3	20404409		3e-27		3.40809	1.0896						3.40809					0
689	Ps	PsMyb2	1	17.92	Mt3.5.1Chr5	100	64	0	0	93	156	31831170	31831107	9e-27	119	PsMyb2		1	17.92		5	31831170		9e-27		5.63662	1.0896											1	5.63662
789	Ps	Lhb1	1	17.92	Mt3.5.1Chr5	82.86	105	16	2	243	346	17856100	17856203	2e-18	93.5	Lhb1		1	17.92		5	17856100		2e-18		5.35712	1.0896												5.35712
1014	Ps	Lhb1	1	17.92	Mt3.5.1Chr5	80.7	114	16	6	236	346	33638798	33638908	1e-15	84.2	Lhb1		1	17.92		5	33638798		1e-15		5.67278	1.0896												5.67278
54	Ps	CDS2-3-con	1	22.67	Mt3.5.1Chr1	81.55	634	87	28	45	663	13742209	13741591	1e-139	496	CDS2-3-con		1	22.67		1	13742209		1e-139	top hit		1.11335	1.27484
90	Ps	GS1	1	22.88	Mt3.5Chr3	91.6	131	11	0	540	670	20781473	20781343	9e-45	182	GS1		1	22.88		3	20781473		9e-45	top hit		1.1144	3.41563
656	Ps	GS1	1	22.88	Mt3.5Chr3	93.33	90	6	0	453	542	20781808	20781719	3e-30	134	GS1		1	22.88		3	20781808		3e-30		3.41564	1.1144												3.41564
88	Ps	cDNA150/1	1	59.95	Mt3.5Chr3	87.02	601	52	23	14	598	20720720	20720130	0	654	cDNA150/1		1	59.95		3	20720720		0	top hit		1.29975	3.41441
140	Ps	SPDS1	1	69.55	Mt3.5.1Chr5	91.24	194	17	0	681	874	14530229	14530422	8e-70	265	SPDS1		1	69.55		5	14530229		8e-70	top hit		1.34775	5.2906										0
339	Ps	SPDS1	1	69.55	Mt3.5.1Chr5	93.98	133	7	1	303	434	14528515	14528647	2e-50	200	SPDS1		1	69.55		5	14528515		2e-50		5.29057	1.34775											1	5.29057
360	Ps	SPDS1	1	69.55	Mt3.5.1Chr5	93.55	124	6	2	873	995	14530944	14531066	2e-45	183	SPDS1		1	69.55		5	14530944		2e-45		5.29062	1.34775											1	5.29062
751	Ps	SPDS1	1	69.55	Mt3.5.1Chr5	87.63	97	8	4	132	226	14526742	14526836	4e-23	110	SPDS1		1	69.55		5	14526742		4e-23		5.29053	1.34775											1	5.29053
139	Ps	SHMT-con	1	92.15	Mt3.5.1Chr5	95.54	202	9	0	758	959	12840563	12840362	2e-87	324	SHMT-con		1	92.15		5	12840563		2e-87	top hit		1.46075	5.25681										0
288	Ps	SHMT-con	1	92.15	Mt3.5.1Chr5	91.95	174	11	3	1428	1599	12838909	12838737	2e-62	241	SHMT-con		1	92.15		5	12838909		2e-62		5.25678	1.46075											1	5.25678
323	Ps	SHMT-con	1	92.15	Mt3.5.1Chr5	86.07	201	23	5	1597	1795	12838416	12838219	1e-53	211	SHMT-con		1	92.15		5	12838416		1e-53		5.25677	1.46075											1	5.25677
349	Ps	SHMT-con	1	92.15	Mt3.5.1Chr5	93.85	130	8	0	246	375	12841975	12841846	4e-49	196	SHMT-con		1	92.15		5	12841975		4e-49		5.25684	1.46075											1	5.25684
356	Ps	SHMT-con	1	92.15	Mt3.5.1Chr5	93.7	127	8	0	447	573	12841357	12841231	2e-47	191	SHMT-con		1	92.15		5	12841357		2e-47		5.25683	1.46075											1	5.25683
477	Ps	SHMT-con	1	92.15	Mt3.5.1Chr5	93.91	115	7	0	1205	1319	12839348	12839234	2e-42	174	SHMT-con		1	92.15		5	12839348		2e-42		5.25679	1.46075											1	5.25679
500	Ps	SHMT-con	1	92.15	Mt3.5.1Chr5	94.44	108	6	0	956	1063	12840199	12840092	3e-40	167	SHMT-con		1	92.15		5	12840199		3e-40		5.2568	1.46075											1	5.2568
501	Ps	SHMT-con	1	92.15	Mt3.5.1Chr5	97.92	96	2	0	571	666	12840997	12840902	3e-40	167	SHMT-con		1	92.15		5	12840997		3e-40		5.25682	1.46075											1	5.25682
504	Ps	SHMT-con	1	92.15	Mt3.5.1Chr5	91.06	123	10	1	1318	1439	12839150	12839028	1e-39	165	SHMT-con		1	92.15		5	12839150		1e-39		5.25678	1.46075											1	5.25678
663	Ps	SHMT-con	1	92.15	Mt3.5.1Chr5	97.4	77	2	0	372	448	12841709	12841633	1e-29	132	SHMT-con		1	92.15		5	12841709		1e-29		5.25683	1.46075											1	5.25683
81	Ps	Lox-con	1	109.36	Mt3.5.1Chr2	87.67	941	82	24	1863	2777	31545102	31546034	0	1064	Lox-con		1	109.36		2	31545102		0	top hit		1.5468	2.6309
213	Ps	Lox-con	1	109.36	Mt3.5.1Chr5	78.67	750	120	39	1887	2616	9348933	9349662	6e-129	462	Lox-con		1	109.36		5	9348933		6e-129		5.18698	1.5468				5.18698
216	Ps	Lox-con	1	109.36	Mt3.5.1Chr2	91.25	320	27	1	1291	1610	31544316	31544634	1e-120	435	Lox-con		1	109.36		2	31544316		1e-120		2.63089	1.5468												2.63089
221	Ps	Lox-con	1	109.36	Mt3.5.1Chr2	78.05	729	115	43	1915	2620	31548206	31547500	1e-115	418	Lox-con		1	109.36		2	31548206		1e-115		2.63096	1.5468												2.63096
226	Ps	Lox-con	1	109.36	Mt3.5.1Chr2	88.24	323	31	7	779	1097	31543427	31543746	5e-104	379	Lox-con		1	109.36		2	31543427		5e-104		2.63087	1.5468												2.63087
243	Ps	Lox-con	1	109.36	Mt3.5.1Chr2	90.83	240	20	2	17	255	31541922	31542160	3e-86	320	Lox-con		1	109.36		2	31541922		3e-86		2.63084	1.5468												2.63084
248	Ps	Lox-con	1	109.36	Mt3.5.1Chr2	90.16	244	22	2	541	783	31542884	31543126	4e-85	316	Lox-con		1	109.36		2	31542884		4e-85		2.63086	1.5468												2.63086
252	Ps	Lox-con	1	109.36	Mt3.5.1Chr2	87.78	270	26	5	1597	1864	31544760	31545024	6e-83	309	Lox-con		1	109.36		2	31544760		6e-83		2.6309	1.5468												2.6309
459	Ps	Lox-con	1	109.36	Mt3.5.1Chr8	78.69	291	45	15	816	1096	4343702	4343419	2e-43	178	Lox-con		1	109.36		8	4343702		2e-43		8.08687	1.5468					8.08687
512	Ps	Lox-con	1	109.36	Mt3.5.1Chr8	76.74	331	54	21	1291	1610	4336725	4336407	5e-39	163	Lox-con		1	109.36		8	4336725		5e-39		8.08673	1.5468												8.08673
577	Ps	Lox-con	1	109.36	Mt3.5.1Chr8	75.46	383	66	23	1892	2260	4295050	4294682	2e-38	161	Lox-con		1	109.36		8	4295050		2e-38		8.0859	1.5468												8.0859
631	Ps	Lox-con	1	109.36	Mt3.5.1Chr8	76.51	298	55	14	816	1104	4337612	4337321	1e-34	148	Lox-con		1	109.36		8	4337612		1e-34		8.08675	1.5468												8.08675
684	Ps	Lox-con	1	109.36	Mt3.5.1Chr8	83.69	141	13	9	544	679	4176256	4176121	2e-27	124	Lox-con		1	109.36		8	4176256		2e-27		8.08353	1.5468												8.08353
111	Ps	PSAB56	1	112.91	Mt3.5.1Chr4	90.74	54	3	2	34	86	9464332	9464280	1e-11	71.3	PSAB56		1	112.91		4	9464332		1e-11	top hit		1.56455	4.18929										0
138	Ps	cDNA76	1	116.58	Mt3.5.1Chr5	95.9	122	5	0	94	215	7384900	7385021	3e-50	198	cDNA76		1	116.58		5	7384900		3e-50	top hit		1.5829	5.1477
717	Ps	cDNA76	1	116.58	Mt3.5.1Chr5	92.5	80	5	1	23	101	7384732	7384811	1e-24	113	cDNA76		1	116.58		5	7384732		1e-24		5.14769	1.5829												5.14769
137	Ps	CU016515-LOB	1	122.19	Mt3.5.1Chr5	85.83	614	44	28	101	681	6394258	6394861	2e-174	612	CU016515-LOB		1	122.19		5	6394258		2e-174	top hit		1.61095	5.12789
136	Ps	GdcH-con	1	127.99	Mt3.5.1Chr5	79.73	523	43	39	336	808	4505164	4504655	2e-86	320	GdcH-con		1	127.99		5	4505164		2e-86	top hit		1.63995	5.0901
271	Ps	GdcH-con	1	127.99	Mt3.5.1Chr5	85.87	269	26	12	1185	1450	4503775	4503516	5e-73	276	GdcH-con		1	127.99		5	4503775		5e-73		5.09008	1.63995												5.09008
283	Ps	GdcH-con	1	127.99	Mt3.5.1Chr5	88.83	206	18	5	841	1044	4504275	4504073	1e-64	248	GdcH-con		1	127.99		5	4504275		1e-64		5.09009	1.63995												5.09009
135	Ps	clone410-573-con	1	134.16	Mt3.5.1Chr5	88.82	322	33	3	51	370	3658567	3658887	2e-109	396	clone410-573-con		1	134.16		5	3658567		2e-109	top hit		1.6708	5.07317
452	Ps	clone410-573-con	1	134.16	Mt3.5.1Chr5	89.04	146	12	4	366	509	3659086	3659229	7e-44	178	clone410-573-con		1	134.16		5	3659086		7e-44		5.07318	1.6708												5.07318
652	Ps	clone410-573-con	1	134.16	Mt3.5.1Chr5	94.38	89	5	0	511	599	3659653	3659741	3e-32	139	clone410-573-con		1	134.16		5	3659653		3e-32		5.07319	1.6708												5.07319
673	Ps	clone410-573-con	1	134.16	Mt3.5.1Chr5	98.57	70	1	0	218	287	3660873	3660942	3e-28	124	clone410-573-con		1	134.16		5	3660873		3e-28		5.07322	1.6708												5.07322
709	Ps	clone410-573-con	1	134.16	Mt3.5.1Chr5	93.51	77	5	0	41	117	3660117	3660193	2e-25	115	clone410-573-con		1	134.16		5	3660117		2e-25		5.0732	1.6708												5.0732
714	Ps	clone410-573-con	1	134.16	Mt3.5.1Chr5	97.1	69	1	1	758	825	3660873	3660941	5e-25	115	clone410-573-con		1	134.16		5	3660873		5e-25		5.07322	1.6708												5.07322
769	Ps	clone410-573-con	1	134.16	Mt3.5.1Chr5	96.72	61	2	0	597	657	3660133	3660193	4e-21	102	clone410-573-con		1	134.16		5	3660133		4e-21		5.0732	1.6708												5.0732
134	Ps	ps31-1	1	140.54	Mt3.5.1Chr5	91.34	647	46	9	3	643	3582959	3582317	0	876	ps31-1		1	140.54		5	3582959		0	top hit		1.7027	5.07166										0
62	Ps	CHS2con	1	147.02	Mt3.5.1Chr1	82.5	783	120	17	928	1702	28100433	28101206	0	671	CHS2con		1	147.02		1	28100433		0	top hit		1.7351	1.56201
176	Ps	CHS2con	1	147.02	Mt3.5.1Chr1	82.4	784	120	18	928	1702	28011860	28012634	0	667	CHS2con		1	147.02		1	28011860		0		1.56024	1.7351				1.56024
178	Ps	CHS2con	1	147.02	Mt3.5.1Chr1	82.38	783	121	17	928	1702	28016068	28016841	0	665	CHS2con		1	147.02		1	28016068		0		1.56032	1.7351												1.56032
181	Ps	CHS2con	1	147.02	Mt3.5.1Chr1	82.38	783	121	17	928	1702	28104638	28105411	0	665	CHS2con		1	147.02		1	28104638		0		1.56209	1.7351												1.56209
185	Ps	CHS2con	1	147.02	Mt3.5Chr3	89.57	1611	110	41	128	1710	27137702	27136122	0	1991	CHS2con		1	147.02		3	27137702		0		3.54275	1.7351				3.54275
186	Ps	CHS2con	1	147.02	Mt3.5Chr3	90.16	793	72	6	921	1710	27140937	27140148	0	1027	CHS2con		1	147.02		3	27140937		0		3.54282	1.7351												3.54282
190	Ps	CHS2con	1	147.02	Mt3.5Chr3	85.93	810	95	19	911	1710	28306170	28306970	0	846	CHS2con		1	147.02		3	28306170		0		3.56612	1.7351				3.56612
202	Ps	CHS2con	1	147.02	Mt3.5.1Chr7	82.23	788	113	26	928	1702	36659527	36658754	0	654	CHS2con		1	147.02		7	36659527		0		7.73319	1.7351				7.73319
318	Ps	CHS2con	1	147.02	Mt3.5Chr3	87.05	193	21	4	619	809	27141202	27141012	1e-54	215	CHS2con		1	147.02		3	27141202		1e-54		3.54282	1.7351												3.54282
130	Ps	zg60	1	153.4	Mt3.5.1Chr5	91.74	121	9	1	110	230	1412094	1411975	4e-41	167	zg60		1	153.4		5	1412094		4e-41	top hit		1.767	5.02824										0
128	Ps	U89	1	153.71	Mt3.5.1Chr5	94.28	297	17	0	1302	1598	1095746	1095450	1e-126	455	U89		1	153.71		5	1095746		1e-126	top hit		1.76855	5.02191										0
227	Ps	U89	1	153.71	Mt3.5.1Chr5	95.73	234	10	0	2722	2955	1090370	1090137	3e-103	377	U89		1	153.71		5	1090370		3e-103		5.02181	1.76855											1	5.02181
229	Ps	U89	1	153.71	Mt3.5.1Chr5	94.76	229	12	0	1834	2062	1093413	1093185	4e-97	357	U89		1	153.71		5	1093413		4e-97		5.02187	1.76855											1	5.02187
235	Ps	U89	1	153.71	Mt3.5.1Chr5	86.58	313	29	12	3935	4240	1087397	1087091	7e-90	333	U89		1	153.71		5	1087397		7e-90		5.02175	1.76855											1	5.02175
239	Ps	U89	1	153.71	Mt3.5.1Chr5	95.54	202	9	0	759	960	1097419	1097218	4e-87	324	U89		1	153.71		5	1097419		4e-87		5.02195	1.76855											1	5.02195
244	Ps	U89	1	153.71	Mt3.5.1Chr5	90.87	241	16	6	525	762	1098296	1098059	2e-85	318	U89		1	153.71		5	1098296		2e-85		5.02197	1.76855											1	5.02197
258	Ps	U89	1	153.71	Mt3.5.1Chr5	93.5	200	12	1	1103	1302	1096029	1095831	1e-78	296	U89		1	153.71		5	1096029		1e-78		5.02192	1.76855											1	5.02192
260	Ps	U89	1	153.71	Mt3.5.1Chr5	92.23	206	16	0	2059	2264	1092605	1092400	1e-77	292	U89		1	153.71		5	1092605		1e-77		5.02185	1.76855											1	5.02185
290	Ps	U89	1	153.71	Mt3.5.1Chr5	92.73	165	10	1	2434	2598	1091596	1091434	6e-61	237	U89		1	153.71		5	1091596		6e-61		5.02183	1.76855											1	5.02183
292	Ps	U89	1	153.71	Mt3.5.1Chr5	97.14	140	4	0	1699	1838	1093903	1093764	6e-61	237	U89		1	153.71		5	1093903		6e-61		5.02188	1.76855											1	5.02188
298	Ps	U89	1	153.71	Mt3.5.1Chr5	84.52	239	31	4	293	530	1099327	1099094	3e-59	231	U89		1	153.71		5	1099327		3e-59		5.02199	1.76855											1	5.02199
324	Ps	U89	1	153.71	Mt3.5.1Chr5	96.83	126	4	0	3348	3473	1089095	1088970	4e-53	211	U89		1	153.71		5	1089095		4e-53		5.02178	1.76855											1	5.02178
347	Ps	U89	1	153.71	Mt3.5.1Chr5	92.2	141	11	0	2583	2723	1090629	1090489	8e-50	200	U89		1	153.71		5	1090629		8e-50		5.02181	1.76855											1	5.02181
351	Ps	U89	1	153.71	Mt3.5.1Chr5	92.09	139	10	1	3797	3935	1087794	1087657	4e-48	195	U89		1	153.71		5	1087794		4e-48		5.02176	1.76855											1	5.02176
362	Ps	U89	1	153.71	Mt3.5.1Chr5	92.86	126	9	0	3105	3230	1089702	1089577	8e-45	183	U89		1	153.71		5	1089702		8e-45		5.02179	1.76855											1	5.02179
488	Ps	U89	1	153.71	Mt3.5.1Chr5	92.5	120	7	2	3232	3350	1089470	1089352	6e-41	171	U89		1	153.71		5	1089470		6e-41		5.02179	1.76855											1	5.02179
490	Ps	U89	1	153.71	Mt3.5.1Chr5	95.37	108	4	1	1593	1700	1094640	1094534	6e-41	171	U89		1	153.71		5	1094640		6e-41		5.02189	1.76855											1	5.02189
509	Ps	U89	1	153.71	Mt3.5.1Chr5	95.24	105	3	2	3551	3654	1088466	1088363	3e-39	165	U89		1	153.71		5	1088466		3e-39		5.02177	1.76855											1	5.02177
632	Ps	U89	1	153.71	Mt3.5.1Chr5	90.35	114	10	1	1000	1112	1096234	1096121	3e-34	148	U89		1	153.71		5	1096234		3e-34		5.02192	1.76855											1	5.02192
701	Ps	U89	1	153.71	Mt3.5.1Chr5	92.86	84	6	0	3469	3552	1088890	1088807	2e-26	122	U89		1	153.71		5	1088890		2e-26		5.02178	1.76855											1	5.02178
705	Ps	U89	1	153.71	Mt3.5.1Chr5	94.81	77	4	0	1699	1775	1094056	1093980	6e-26	121	U89		1	153.71		5	1094056		6e-26		5.02188	1.76855											1	5.02188
129	Ps	U89CAPS	1	159.23	Mt3.5.1Chr5	94.28	297	17	0	1302	1598	1095746	1095450	1e-126	455	U89CAPS		1	159.23		5	1095746		1e-126	top hit		1.79615	5.02191										0
228	Ps	U89CAPS	1	159.23	Mt3.5.1Chr5	95.73	234	10	0	2722	2955	1090370	1090137	3e-103	377	U89CAPS		1	159.23		5	1090370		3e-103		5.02181	1.79615											1	5.02181
230	Ps	U89CAPS	1	159.23	Mt3.5.1Chr5	94.76	229	12	0	1834	2062	1093413	1093185	4e-97	357	U89CAPS		1	159.23		5	1093413		4e-97		5.02187	1.79615											1	5.02187
236	Ps	U89CAPS	1	159.23	Mt3.5.1Chr5	86.58	313	29	12	3935	4240	1087397	1087091	7e-90	333	U89CAPS		1	159.23		5	1087397		7e-90		5.02175	1.79615											1	5.02175
240	Ps	U89CAPS	1	159.23	Mt3.5.1Chr5	95.54	202	9	0	759	960	1097419	1097218	4e-87	324	U89CAPS		1	159.23		5	1097419		4e-87		5.02195	1.79615											1	5.02195
245	Ps	U89CAPS	1	159.23	Mt3.5.1Chr5	90.87	241	16	6	525	762	1098296	1098059	2e-85	318	U89CAPS		1	159.23		5	1098296		2e-85		5.02197	1.79615											1	5.02197
259	Ps	U89CAPS	1	159.23	Mt3.5.1Chr5	93.5	200	12	1	1103	1302	1096029	1095831	1e-78	296	U89CAPS		1	159.23		5	1096029		1e-78		5.02192	1.79615											1	5.02192
261	Ps	U89CAPS	1	159.23	Mt3.5.1Chr5	92.23	206	16	0	2059	2264	1092605	1092400	1e-77	292	U89CAPS		1	159.23		5	1092605		1e-77		5.02185	1.79615											1	5.02185
291	Ps	U89CAPS	1	159.23	Mt3.5.1Chr5	92.73	165	10	1	2434	2598	1091596	1091434	6e-61	237	U89CAPS		1	159.23		5	1091596		6e-61		5.02183	1.79615											1	5.02183
293	Ps	U89CAPS	1	159.23	Mt3.5.1Chr5	97.14	140	4	0	1699	1838	1093903	1093764	6e-61	237	U89CAPS		1	159.23		5	1093903		6e-61		5.02188	1.79615											1	5.02188
299	Ps	U89CAPS	1	159.23	Mt3.5.1Chr5	84.52	239	31	4	293	530	1099327	1099094	3e-59	231	U89CAPS		1	159.23		5	1099327		3e-59		5.02199	1.79615											1	5.02199
325	Ps	U89CAPS	1	159.23	Mt3.5.1Chr5	96.83	126	4	0	3348	3473	1089095	1088970	4e-53	211	U89CAPS		1	159.23		5	1089095		4e-53		5.02178	1.79615											1	5.02178
348	Ps	U89CAPS	1	159.23	Mt3.5.1Chr5	92.2	141	11	0	2583	2723	1090629	1090489	8e-50	200	U89CAPS		1	159.23		5	1090629		8e-50		5.02181	1.79615											1	5.02181
352	Ps	U89CAPS	1	159.23	Mt3.5.1Chr5	92.09	139	10	1	3797	3935	1087794	1087657	4e-48	195	U89CAPS		1	159.23		5	1087794		4e-48		5.02176	1.79615											1	5.02176
363	Ps	U89CAPS	1	159.23	Mt3.5.1Chr5	92.86	126	9	0	3105	3230	1089702	1089577	8e-45	183	U89CAPS		1	159.23		5	1089702		8e-45		5.02179	1.79615											1	5.02179
489	Ps	U89CAPS	1	159.23	Mt3.5.1Chr5	92.5	120	7	2	3232	3350	1089470	1089352	6e-41	171	U89CAPS		1	159.23		5	1089470		6e-41		5.02179	1.79615											1	5.02179
491	Ps	U89CAPS	1	159.23	Mt3.5.1Chr5	95.37	108	4	1	1593	1700	1094640	1094534	6e-41	171	U89CAPS		1	159.23		5	1094640		6e-41		5.02189	1.79615											1	5.02189
510	Ps	U89CAPS	1	159.23	Mt3.5.1Chr5	95.24	105	3	2	3551	3654	1088466	1088363	3e-39	165	U89CAPS		1	159.23		5	1088466		3e-39		5.02177	1.79615											1	5.02177
633	Ps	U89CAPS	1	159.23	Mt3.5.1Chr5	90.35	114	10	1	1000	1112	1096234	1096121	3e-34	148	U89CAPS		1	159.23		5	1096234		3e-34		5.02192	1.79615											1	5.02192
702	Ps	U89CAPS	1	159.23	Mt3.5.1Chr5	92.86	84	6	0	3469	3552	1088890	1088807	2e-26	122	U89CAPS		1	159.23		5	1088890		2e-26		5.02178	1.79615											1	5.02178
706	Ps	U89CAPS	1	159.23	Mt3.5.1Chr5	94.81	77	4	0	1699	1775	1094056	1093980	6e-26	121	U89CAPS		1	159.23		5	1094056		6e-26		5.02188	1.79615											1	5.02188
131	Ps	c391HIII	1	165.21	Mt3.5.1Chr5	96.95	131	4	0	146	276	2464517	2464647	3e-57	220	c391HIII		1	165.21		5	2464517		3e-57	top hit		1.82605	5.04929
322	Ps	c391HIII	1	165.21	Mt3.5.1Chr5	94.16	137	8	0	11	147	2464307	2464443	8e-54	209	c391HIII		1	165.21		5	2464307		8e-54		5.04929	1.82605												5.04929
454	Ps	c391HIII	1	165.21	Mt3.5.1Chr4	90.91	132	10	2	146	276	22294695	22294565	9e-44	176	c391HIII		1	165.21		4	22294695		9e-44		4.44589	1.82605					4.44589
133	Ps	SGR	1	166.17	Mt3.5.1Chr5	85.67	314	32	7	471	773	2920575	2920886	4e-86	318	SGR		1	166.17		5	2920575		4e-86	top hit		1.83085	5.05841										0
281	Ps	SGR	1	166.17	Mt3.5.1Chr5	93.02	172	10	2	133	303	2919401	2919571	1e-65	250	SGR		1	166.17		5	2919401		1e-65		5.05839	1.83085											1	5.05839
301	Ps	SGR	1	166.17	Mt3.5.1Chr5	90.23	174	15	2	301	473	2919736	2919908	2e-58	226	SGR		1	166.17		5	2919736		2e-58		5.05839	1.83085											1	5.05839
969	Ps	SGR	1	166.17	Mt3.5.1Chr6	90.91	66	4	2	134	198	14051501	14051565	6e-17	87.9	SGR		1	166.17		6	14051501		6e-17		6.28103	1.83085						6.28103					1
132	Ps	i-con	1	166.48	Mt3.5.1Chr5	85.67	314	32	7	471	773	2920575	2920886	4e-86	318	i-con		1	166.48		5	2920575		4e-86	top hit		1.8324	5.05841
280	Ps	i-con	1	166.48	Mt3.5.1Chr5	93.02	172	10	2	133	303	2919401	2919571	1e-65	250	i-con		1	166.48		5	2919401		1e-65		5.05839	1.8324												5.05839
300	Ps	i-con	1	166.48	Mt3.5.1Chr5	90.23	174	15	2	301	473	2919736	2919908	2e-58	226	i-con		1	166.48		5	2919736		2e-58		5.05839	1.8324												5.05839
968	Ps	i-con	1	166.48	Mt3.5.1Chr6	90.91	66	4	2	134	198	14051501	14051565	6e-17	87.9	i-con		1	166.48		6	14051501		6e-17		6.28103	1.8324						6.28103
66	Ps	SNP176	2	0.41	Mt3.5.1Chr1	89	200	12	10	1	195	33756325	33756131	1e-62	239	SNP176		2	0.41		1	33756325		1e-62	top hit		2.00205	1.67513										0
63	Ps	pm3	2	36.19	Mt3.5.1Chr1	88.78	205	18	5	2	203	30214142	30213940	2e-64	246	pm3		2	36.19		1	30214142		2e-64	top hit		2.18095	1.60428										0
662	Ps	pm3	2	36.19	Mt3.5.1Chr1	94.25	87	3	2	204	289	30212034	30211949	5e-30	132	pm3		2	36.19		1	30212034		5e-30		1.60424	2.18095					1.60424						1
704	Ps	pm3	2	36.19	Mt3.5.1Chr8	81.94	155	14	14	22	169	28171575	28171428	4e-26	119	pm3		2	36.19		8	28171575		4e-26		8.56343	2.18095						8.56343					1
723	Ps	pm3	2	36.19	Mt3.5.1Chr7	87.76	98	10	2	71	167	20686417	20686321	2e-24	113	pm3		2	36.19		7	20686417		2e-24		7.41373	2.18095						7.41373					1
762	Ps	pm3	2	36.19	Mt3.5.1Chr8	80.26	152	20	10	21	167	24552236	24552382	3e-22	106	pm3		2	36.19		8	24552236		3e-22		8.49104	2.18095						8.49104					1
104	Ps	Tps1/91+con	2	39.33	Mt3.5Chr3	89.29	84	7	2	191	273	37110200	37110118	4e-22	104	Tps1/91+con		2	39.33		3	37110200		4e-22	top hit		2.19665	3.7422										0
64	Ps	rug3-10.3	2	39.55	Mt3.5.1Chr1	95.14	144	7	0	1403	1546	30237091	30237234	1e-58	228	rug3-10.3		2	39.55		1	30237091		1e-58	top hit		2.19775	1.60474										0
340	Ps	rug3-10.3	2	39.55	Mt3.5.1Chr1	91.67	144	12	0	1403	1546	30247312	30247455	3e-50	200	rug3-10.3		2	39.55		1	30247312		3e-50		1.60495	2.19775											1	1.60495
364	Ps	rug3-10.3	2	39.55	Mt3.5.1Chr1	94.12	119	7	0	1286	1404	30236690	30236808	1e-44	182	rug3-10.3		2	39.55		1	30236690		1e-44		1.60473	2.19775											1	1.60473
503	Ps	rug3-10.3	2	39.55	Mt3.5.1Chr1	92.98	114	6	2	1746	1858	30237877	30237989	1e-39	165	rug3-10.3		2	39.55		1	30237877		1e-39		1.60476	2.19775											1	1.60476
582	Ps	rug3-10.3	2	39.55	Mt3.5.1Chr1	90.08	121	12	0	1093	1213	30236301	30236421	2e-37	158	rug3-10.3		2	39.55		1	30236301		2e-37		1.60473	2.19775											1	1.60473
651	Ps	rug3-10.3	2	39.55	Mt3.5.1Chr1	98.73	79	1	0	1211	1289	30236498	30236576	2e-32	141	rug3-10.3		2	39.55		1	30236498		2e-32		1.60473	2.19775											1	1.60473
696	Ps	rug3-10.3	2	39.55	Mt3.5.1Chr1	93.83	81	3	2	876	955	30235642	30235721	2e-26	121	rug3-10.3		2	39.55		1	30235642		2e-26		1.60471	2.19775											1	1.60471
707	Ps	rug3-10.3	2	39.55	Mt3.5.1Chr1	93.67	79	5	0	1675	1753	30248117	30248195	9e-26	119	rug3-10.3		2	39.55		1	30248117		9e-26		1.60496	2.19775											1	1.60496
708	Ps	rug3-10.3	2	39.55	Mt3.5.1Chr1	97.14	70	2	0	1857	1926	30249697	30249766	9e-26	119	rug3-10.3		2	39.55		1	30249697		9e-26		1.60499	2.19775											1	1.60499
710	Ps	rug3-10.3	2	39.55	Mt3.5.1Chr1	98.48	66	1	0	960	1025	30235816	30235881	3e-25	117	rug3-10.3		2	39.55		1	30235816		3e-25		1.60472	2.19775											1	1.60472
716	Ps	rug3-10.3	2	39.55	Mt3.5.1Chr1	94.59	74	4	0	1784	1857	30249540	30249613	1e-24	115	rug3-10.3		2	39.55		1	30249540		1e-24		1.60499	2.19775											1	1.60499
737	Ps	rug3-10.3	2	39.55	Mt3.5.1Chr1	95.71	70	3	0	1857	1926	30238074	30238143	4e-24	113	rug3-10.3		2	39.55		1	30238074		4e-24		1.60476	2.19775											1	1.60476
791	Ps	rug3-10.3	2	39.55	Mt3.5.1Chr1	93.55	62	4	0	459	520	30232862	30232923	5e-18	93.5	rug3-10.3		2	39.55		1	30232862		5e-18		1.60466	2.19775											1	1.60466
983	Ps	rug3-10.3	2	39.55	Mt3.5.1Chr1	94.74	57	1	2	516	571	30233074	30233129	2e-16	87.9	rug3-10.3		2	39.55		1	30233074		2e-16		1.60466	2.19775											1	1.60466
1017	Ps	rug3-10.3	2	39.55	Mt3.5.1Chr1	97.92	48	1	0	323	370	30232539	30232586	3e-15	84.2	rug3-10.3		2	39.55		1	30232539		3e-15		1.60465	2.19775											1	1.60465
51	Ps	PSAB149	2	43.19	Mt3.5.1Chr1	76.57	175	27	14	17	183	13238532	13238700	6e-16	84.2	PSAB149		2	43.19		1	13238532		6e-16	top hit		2.21595	1.26477										0
1004	Ps	PSAB149	2	43.19	Mt3.5.1Chr1	76.57	175	27	14	17	183	13451018	13451186	6e-16	84.2	PSAB149		2	43.19		1	13451018		6e-16		1.26902	2.21595											1	1.26902
58	Ps	PsPHYA	2	55.01	Mt3.5.1Chr1	92.12	2146	151	18	1706	3843	22484655	22482520	0	3011	PsPHYA		2	55.01		1	22484655		0	top hit		2.27505	1.44969										0
175	Ps	PsPHYA	2	55.01	Mt3.5.1Chr1	89.55	947	84	9	3834	4767	22482495	22481551	0	1186	PsPHYA		2	55.01		1	22482495		0		1.44965	2.27505											1	1.44965
217	Ps	PsPHYA	2	55.01	Mt3.5.1Chr1	91.28	321	21	7	4765	5082	22481482	22481166	3e-119	431	PsPHYA		2	55.01		1	22481482		3e-119		1.44963	2.27505											1	1.44963
218	Ps	PsPHYA	2	55.01	Mt3.5.1Chr1	90.09	333	28	3	5192	5523	22480711	22480383	4e-118	427	PsPHYA		2	55.01		1	22480711		4e-118		1.44961	2.27505											1	1.44961
50	Ps	PsCry2	2	69.11	Mt3.5.1Chr1	88.51	322	33	4	208	527	12446040	12446359	3e-106	387	PsCry2		2	69.11		1	12446040		3e-106	top hit		2.34555	1.24892										0
52	Ps	Chr1-NB	2	71.61	Mt3.5.1Chr1	86.85	426	30	21	154	564	13715272	13715686	5e-127	453	Chr1-NB		2	71.61		1	13715272		5e-127	top hit		2.35805	1.27431
1027	Ps	Chr1-NB	2	71.61	Mt3.5.1Chr1	86.3	73	7	3	5	76	13715168	13715238	1e-13	76.8	Chr1-NB		2	71.61		1	13715168		1e-13		1.2743	2.35805												1.2743
59	Ps	SusII2	2	83.47	Mt3.5.1Chr1	87.33	221	24	4	808	1026	23862924	23863142	4e-65	250	SusII2		2	83.47		1	23862924		4e-65	top hit		2.41735	1.47726										0
295	Ps	SusII2	2	83.47	Mt3.5.1Chr1	83.33	252	40	2	2123	2373	23865628	23865878	1e-59	231	SusII2		2	83.47		1	23865628		1e-59		1.47731	2.41735											1	1.47731
308	Ps	SusII2	2	83.47	Mt3.5.1Chr1	89.71	175	15	3	1410	1582	23864074	23864247	3e-56	220	SusII2		2	83.47		1	23864074		3e-56		1.47728	2.41735											1	1.47728
310	Ps	SusII2	2	83.47	Mt3.5.1Chr1	89.14	175	19	0	1121	1295	23863513	23863687	1e-55	219	SusII2		2	83.47		1	23863513		1e-55		1.47727	2.41735											1	1.47727
55	Ps	PeaPCF	2	95.52	Mt3.5.1Chr1	75.94	690	110	45	1	658	16260118	16260783	1e-81	303	PeaPCF		2	95.52		1	16260118		1e-81	top hit		2.4776	1.3252										0
56	Ps	a-con	2	102.89	Mt3.5.1Chr1	81.73	996	107	38	1144	2092	18084122	18083155	0	761	a-con		2	102.89		1	18084122		0	top hit		2.51445	1.36168
234	Ps	a-con	2	102.89	Mt3.5.1Chr1	81.99	433	54	20	637	1054	18086178	18085755	4e-94	346	a-con		2	102.89		1	18086178		4e-94		1.36172	2.51445												1.36172
237	Ps	a-con	2	102.89	Mt3.5.1Chr1	89.88	257	26	0	212	468	18089803	18089547	1e-89	331	a-con		2	102.89		1	18089803		1e-89		1.3618	2.51445												1.3618
57	Ps	LegJ	2	108.53	Mt3.5.1Chr1	81.78	664	87	23	1716	2360	18240310	18239662	6e-148	525	LegJ		2	108.53		1	18240310		6e-148	top hit		2.54265	1.36481
206	Ps	LegJ	2	108.53	Mt3.5.1Chr1	79.9	766	96	46	907	1632	18236544	18235797	6e-143	508	LegJ		2	108.53		1	18236544		6e-143		1.36473	2.54265												1.36473
241	Ps	LegJ	2	108.53	Mt3.5.1Chr1	87.94	282	22	9	631	909	18241718	18241446	9e-87	322	LegJ		2	108.53		1	18241718		9e-87		1.36483	2.54265												1.36483
246	Ps	LegJ	2	108.53	Mt3.5.1Chr1	87.63	283	21	11	631	909	18236898	18236626	4e-85	316	LegJ		2	108.53		1	18236898		4e-85		1.36474	2.54265												1.36474
250	Ps	LegJ	2	108.53	Mt3.5.1Chr1	87.28	283	22	11	631	909	18231189	18230917	2e-83	311	LegJ		2	108.53		1	18231189		2e-83		1.36462	2.54265												1.36462
89	Ps	cDNA150/2	2	109.71	Mt3.5Chr3	87.02	601	52	23	14	598	20720720	20720130	0	654	cDNA150/2		2	109.71		3	20720720		0	top hit		2.54855	3.41441
113	Ps	PSAB109	2	114.48	Mt3.5.1Chr4	88.1	84	9	1	153	235	17109197	17109280	3e-20	99	PSAB109		2	114.48		4	17109197		3e-20	top hit		2.5724	4.34218										0
776	Ps	PSAB109	2	114.48	Mt3.5.1Chr4	88.1	84	9	1	153	235	17239786	17239869	3e-20	99	PSAB109		2	114.48		4	17239786		3e-20		4.3448	2.5724											1	4.3448
47	Ps	cDNA56/1	2	119.44	Mt3.5.1Chr1	82.12	509	36	28	10	494	8832201	8831724	2e-106	385	cDNA56/1		2	119.44		1	8832201		2e-106	top hit		2.5972	1.17664
49	Ps	CMII-8	2	119.44	Mt3.5.1Chr1	87.23	321	26	9	1	319	8881121	8880814	1e-96	351	CMII-8		2	119.44		1	8881121		1e-96	top hit		2.5972	1.17762
43	Ps	Leg176	2	127.44	Mt3.5.1Chr1	88.17	262	21	9	235	489	1449043	1449301	5e-82	303	Leg176		2	127.44		1	1449043		5e-82	top hit		2.6372	1.02898
45	Ps	Gpx1	2	132.3	Mt3.5.1Chr1	95.91	171	5	2	540	709	3711249	3711418	2e-73	276	Gpx1		2	132.3		1	3711249		2e-73	top hit		2.6615	1.07422
328	Ps	Gpx1	2	132.3	Mt3.5.1Chr1	96.09	128	4	1	421	547	3711051	3711178	8e-53	207	Gpx1		2	132.3		1	3711051		8e-53		1.07422	2.6615												1.07422
703	Ps	Gpx1	2	132.3	Mt3.5.1Chr1	93.67	79	5	0	282	360	3709560	3709638	4e-26	119	Gpx1		2	132.3		1	3709560		4e-26		1.07419	2.6615												1.07419
784	Ps	Gpx1	2	132.3	Mt3.5Chr3	95.08	61	3	0	282	342	1515644	1515704	2e-19	97.1	Gpx1		2	132.3		3	1515644		2e-19		3.03031	2.6615						3.03031
792	Ps	Gpx1	2	132.3	Mt3.5.1Chr1	82.05	117	11	9	705	817	3712462	3712572	8e-18	91.6	Gpx1		2	132.3		1	3712462		8e-18		1.07425	2.6615												1.07425
46	Ps	GdcP	2	135.35	Mt3.5.1Chr1	88.96	1313	99	31	61	1352	4670102	4671389	0	1580	GdcP		2	135.35		1	4670102		0	top hit		2.67675	1.0934
231	Ps	GdcP	2	135.35	Mt3.5.1Chr1	92.77	249	13	3	1350	1594	4671848	4672095	1e-96	355	GdcP		2	135.35		1	4671848		1e-96		1.09344	2.67675												1.09344
249	Ps	GdcP	2	135.35	Mt3.5.1Chr1	95.45	198	7	2	1774	1970	4672754	4672950	2e-84	315	GdcP		2	135.35		1	4672754		2e-84		1.09346	2.67675												1.09346
256	Ps	GdcP	2	135.35	Mt3.5.1Chr1	94.79	192	6	4	2095	2284	4673938	4674127	6e-79	296	GdcP		2	135.35		1	4673938		6e-79		1.09348	2.67675												1.09348
257	Ps	GdcP	2	135.35	Mt3.5.1Chr1	94.33	194	10	1	2548	2741	4674926	4675118	6e-79	296	GdcP		2	135.35		1	4674926		6e-79		1.0935	2.67675												1.0935
273	Ps	GdcP	2	135.35	Mt3.5.1Chr1	87.7	244	16	8	3156	3396	4677117	4677349	1e-71	272	GdcP		2	135.35		1	4677117		1e-71		1.09354	2.67675												1.09354
276	Ps	GdcP	2	135.35	Mt3.5.1Chr1	96.86	159	5	0	2392	2550	4674572	4674730	5e-70	267	GdcP		2	135.35		1	4674572		5e-70		1.09349	2.67675												1.09349
335	Ps	GdcP	2	135.35	Mt3.5.1Chr1	95.38	130	4	2	2814	2942	4675378	4675506	1e-51	206	GdcP		2	135.35		1	4675378		1e-51		1.09351	2.67675												1.09351
343	Ps	GdcP	2	135.35	Mt3.5.1Chr1	95.24	126	6	0	1967	2092	4673329	4673454	5e-50	200	GdcP		2	135.35		1	4673329		5e-50		1.09347	2.67675												1.09347
358	Ps	GdcP	2	135.35	Mt3.5.1Chr1	95.73	117	5	0	2281	2397	4674237	4674353	1e-46	189	GdcP		2	135.35		1	4674237		1e-46		1.09348	2.67675												1.09348
455	Ps	GdcP	2	135.35	Mt3.5.1Chr1	91.6	131	7	4	2814	2942	4698267	4698395	2e-43	178	GdcP		2	135.35		1	4698267		2e-43		1.09397	2.67675												1.09397
461	Ps	GdcP	2	135.35	Mt3.5.1Chr1	91.04	134	7	5	3024	3155	4676077	4676207	8e-43	176	GdcP		2	135.35		1	4676077		8e-43		1.09352	2.67675												1.09352
505	Ps	GdcP	2	135.35	Mt3.5.1Chr1	95.19	104	5	0	1673	1776	4672553	4672656	2e-39	165	GdcP		2	135.35		1	4672553		2e-39		1.09345	2.67675												1.09345
613	Ps	GdcP	2	135.35	Mt3.5.1Chr1	93.14	102	7	0	2940	3041	4675619	4675720	5e-35	150	GdcP		2	135.35		1	4675619		5e-35		1.09351	2.67675												1.09351
754	Ps	GdcP	2	135.35	Mt3.5.1Chr1	91.25	80	7	0	1595	1674	4672189	4672268	8e-23	110	GdcP		2	135.35		1	4672189		8e-23		1.09344	2.67675												1.09344
44	Ps	Pskn28	2	137.49	Mt3.5.1Chr1	92.86	70	3	2	294	362	1609251	1609183	2e-20	100	Pskn28		2	137.49		1	1609251		2e-20	top hit		2.68745	1.03219										0
53	Ps	CDS1	2	138.4	Mt3.5.1Chr1	81.55	634	87	28	45	663	13742209	13741591	1e-139	496	CDS1		2	138.4		1	13742209		1e-139	top hit		2.692	1.27484
108	Ps	rb	3	0	Mt3.5Chr3	94.15	188	11	0	940	1127	42400394	42400207	3e-76	287	rb		3	0		3	42400394		3e-76	top hit		3	3.84801										0
307	Ps	rb	3	0	Mt3.5Chr3	89.66	174	18	0	442	615	42401675	42401502	8e-57	222	rb		3	0		3	42401675		8e-57		3.84803	3											1	3.84803
353	Ps	rb	3	0	Mt3.5.1Chr4	85.34	191	22	6	940	1127	22121321	22121134	7e-48	193	rb		3	0		4	22121321		7e-48		4.44243	3					4.44243						1
456	Ps	rb	3	0	Mt3.5Chr3	92.06	126	10	0	319	444	42402125	42402000	2e-43	178	rb		3	0		3	42402125		2e-43		3.84804	3											1	3.84804
487	Ps	rb	3	0	Mt3.5Chr3	95.33	107	5	0	1294	1400	42399766	42399660	3e-41	171	rb		3	0		3	42399766		3e-41		3.848	3											1	3.848
635	Ps	rb	3	0	Mt3.5Chr3	92.38	105	4	4	612	714	42401192	42401090	5e-34	147	rb		3	0		3	42401192		5e-34		3.84802	3											1	3.84802
680	Ps	rb	3	0	Mt3.5Chr3	91.4	93	4	4	1206	1296	42399958	42399868	2e-27	124	rb		3	0		3	42399958		2e-27		3.848	3											1	3.848
747	Ps	rb	3	0	Mt3.5Chr3	91.46	82	5	2	1127	1207	42400119	42400039	2e-23	111	rb		3	0		3	42400119		2e-23		3.848	3											1	3.848
109	Ps	cDNA53	3	0.98	Mt3.5Chr3	86.36	88	9	3	133	219	42623446	42623361	7e-19	93.5	cDNA53		3	0.98		3	42623446		7e-19	top hit		3.0049	3.85247
107	Ps	CD126/1	3	1.72	Mt3.5Chr3	85.62	438	50	13	47	477	41937458	41937027	7e-126	449	CD126/1		3	1.72		3	41937458		7e-126	top hit		3.0086	3.83875
214	Ps	CD126/1	3	1.72	Mt3.5Chr3	83.82	476	56	20	11	474	41952381	41951915	2e-121	435	CD126/1		3	1.72		3	41952381		2e-121		3.83905	3.0086												3.83905
674	Ps	CD126/1	3	1.72	Mt3.5Chr3	85.25	122	17	1	17	138	41952512	41952392	5e-28	124	CD126/1		3	1.72		3	41952512		5e-28		3.83905	3.0086												3.83905
697	Ps	CD126/1	3	1.72	Mt3.5Chr3	89.36	94	10	0	45	138	41952830	41952737	2e-26	119	CD126/1		3	1.72		3	41952830		2e-26		3.83906	3.0086												3.83906
106	Ps	CMIII-1	3	10.41	Mt3.5Chr3	87.1	372	21	20	1	371	39548863	39549208	8e-110	396	CMIII-1		3	10.41		3	39548863		8e-110	top hit		3.05205	3.79098
105	Ps	CMIII-8	3	13.21	Mt3.5Chr3	89.44	142	9	5	1043	1180	39171005	39170866	2e-42	174	CMIII-8		3	13.21		3	39171005		2e-42	top hit		3.06605	3.78342
103	Ps	CMIII-3	3	33.26	Mt3.5Chr3	96.15	52	2	0	573	624	36703411	36703462	3e-16	86.1	CMIII-3		3	33.26		3	36703411		3e-16	top hit		3.1663	3.73407
1034	Ps	CMIII-3	3	33.26	Mt3.5.1Chr5	85.71	70	8	2	95	164	2667684	2667751	2e-12	73.1	CMIII-3		3	33.26		5	2667684		2e-12		5.05335	3.1663						5.05335
102	Ps	cDNA331	3	36.8	Mt3.5Chr3	87.78	360	29	12	25	375	36643903	36644256	4e-113	407	cDNA331		3	36.8		3	36643903		4e-113	top hit		3.184	3.73288
233	Ps	cDNA331	3	36.8	Mt3.5Chr3	84.04	376	41	13	10	372	36662805	36663174	3e-94	344	cDNA331		3	36.8		3	36662805		3e-94		3.73326	3.184												3.73326
476	Ps	cDNA331	3	36.8	Mt3.5Chr3	81.12	233	29	8	151	372	36675576	36675348	1e-42	172	cDNA331		3	36.8		3	36675576		1e-42		3.73351	3.184												3.73351
100	Ps	uni	3	46.78	Mt3.5Chr3	86.89	572	49	17	165	715	34116283	34116849	7e-176	617	uni		3	46.78		3	34116283		7e-176	top hit		3.2339	3.68233										0
207	Ps	uni	3	46.78	Mt3.5Chr3	81.82	638	72	29	1089	1698	34118089	34118710	3e-139	496	uni		3	46.78		3	34118089		3e-139		3.68236	3.2339											1	3.68236
99	Ps	SNP197	3	46.96	Mt3.5Chr3	87.61	226	13	14	162	378	34054909	34055128	2e-65	248	SNP197		3	46.96		3	34054909		2e-65	top hit		3.2348	3.6811										0
101	Ps	SNP139709	3	46.96	Mt3.5Chr3	86.54	312	24	7	228	533	34117198	34117497	4e-89	327	SNP139709		3	46.96		3	34117198		4e-89	top hit		3.2348	3.68234										0
84	Ps	cDNA194/1	3	60.24	Mt3.5Chr3	92.52	214	13	3	239	449	16861631	16861844	6e-82	303	cDNA194/1		3	60.24		3	16861631		6e-82	top hit		3.3012	3.33723
254	Ps	cDNA194/1	3	60.24	Mt3.5Chr3	90.71	226	15	6	18	240	16860885	16861107	1e-79	296	cDNA194/1		3	60.24		3	16860885		1e-79		3.33722	3.3012												3.33722
514	Ps	cDNA194/1	3	60.24	Mt3.5.1Chr5	84.85	165	18	7	77	237	38148536	38148697	1e-38	159	cDNA194/1		3	60.24		5	38148536		1e-38		5.76297	3.3012					5.76297
97	Ps	Adh/1	3	63.29	Mt3.5Chr3	84.62	1938	188	83	1909	3802	30364102	30365973	0	1827	Adh/1		3	63.29		3	30364102		0	top hit		3.31645	3.60728
192	Ps	Adh/1	3	63.29	Mt3.5Chr3	82.6	1874	214	81	2050	3869	30359677	30361492	0	1552	Adh/1		3	63.29		3	30359677		0		3.60719	3.31645				3.60719
204	Ps	Adh/1	3	63.29	Mt3.5Chr3	83.36	637	71	28	3113	3734	30342031	30342647	4e-157	556	Adh/1		3	63.29		3	30342031		4e-157		3.60684	3.31645												3.60684
210	Ps	Adh/1	3	63.29	Mt3.5Chr3	91.33	346	28	2	2126	2470	30340815	30341159	1e-131	472	Adh/1		3	63.29		3	30340815		1e-131		3.60682	3.31645												3.60682
262	Ps	Adh/1	3	63.29	Mt3.5Chr3	78.54	522	55	38	2493	3003	30341467	30341942	4e-77	291	Adh/1		3	63.29		3	30341467		4e-77		3.60683	3.31645												3.60683
304	Ps	Adh/1	3	63.29	Mt3.5Chr3	91.41	163	14	0	1697	1859	30340240	30340402	4e-57	224	Adh/1		3	63.29		3	30340240		4e-57		3.6068	3.31645												3.6068
312	Ps	Adh/1	3	63.29	Mt3.5Chr3	92.76	152	10	1	1711	1861	30359179	30359330	2e-55	219	Adh/1		3	63.29		3	30359179		2e-55		3.60718	3.31645												3.60718
314	Ps	Adh/1	3	63.29	Mt3.5Chr3	94.37	142	8	0	1711	1852	30363855	30363996	2e-55	219	Adh/1		3	63.29		3	30363855		2e-55		3.60728	3.31645												3.60728
677	Ps	Adh/1	3	63.29	Mt3.5Chr3	97.33	75	1	1	1925	1999	30359594	30359667	1e-27	126	Adh/1		3	63.29		3	30359594		1e-27		3.60719	3.31645						3.60719
96	Ps	Leg219	3	65.39	Mt3.5Chr3	85.25	339	37	10	2	329	28270781	28270445	9e-92	337	Leg219		3	65.39		3	28270781		9e-92	top hit		3.32695	3.56542
338	Ps	Leg219	3	65.39	Mt3.5Chr3	93.38	136	8	1	527	662	28270300	28270166	1e-50	200	Leg219		3	65.39		3	28270300		1e-50		3.56541	3.32695												3.56541
61	Ps	Chs1	3	69.67	Mt3.5.1Chr1	80.52	991	156	36	4637	5608	28011860	28012832	0	726	Chs1		3	69.67		1	28011860		0	top hit		3.34835	1.56024
177	Ps	Chs1	3	69.67	Mt3.5.1Chr1	81.44	900	139	27	4637	5522	28016068	28016953	0	712	Chs1		3	69.67		1	28016068		0		1.56032	3.34835												1.56032
179	Ps	Chs1	3	69.67	Mt3.5.1Chr1	80.4	990	158	35	4637	5608	28100433	28101404	0	721	Chs1		3	69.67		1	28100433		0		1.56201	3.34835												1.56201
180	Ps	Chs1	3	69.67	Mt3.5.1Chr1	81.44	900	139	27	4637	5522	28104638	28105523	0	712	Chs1		3	69.67		1	28104638		0		1.56209	3.34835												1.56209
183	Ps	Chs1	3	69.67	Mt3.5Chr3	88.78	1025	99	15	1304	2321	27136921	27135906	0	1242	Chs1		3	69.67		3	27136921		0		3.54274	3.34835				3.54274
184	Ps	Chs1	3	69.67	Mt3.5Chr3	86.73	2818	240	99	3840	6597	27137702	27134959	0	3009	Chs1		3	69.67		3	27137702		0		3.54275	3.34835												3.54275
187	Ps	Chs1	3	69.67	Mt3.5Chr3	88.84	1505	129	36	1040	2523	27141202	27139716	0	1812	Chs1		3	69.67		3	27141202		0		3.54282	3.34835												3.54282
188	Ps	Chs1	3	69.67	Mt3.5Chr3	86.11	1310	133	41	4336	5635	27141202	27139932	0	1365	Chs1		3	69.67		3	27141202		0		3.54282	3.34835												3.54282
189	Ps	Chs1	3	69.67	Mt3.5Chr3	87.33	1105	118	19	1262	2354	28306125	28307219	0	1245	Chs1		3	69.67		3	28306125		0		3.56612	3.34835												3.56612
191	Ps	Chs1	3	69.67	Mt3.5Chr3	85.76	1025	119	27	4625	5635	28306175	28307186	0	1059	Chs1		3	69.67		3	28306175		0		3.56612	3.34835												3.56612
194	Ps	Chs1	3	69.67	Mt3.5.1Chr5	79.98	969	158	35	1323	2273	1255009	1255959	0	682	Chs1		3	69.67		5	1255009		0		5.0251	3.34835				5.0251
196	Ps	Chs1	3	69.67	Mt3.5.1Chr7	80.22	996	151	44	1323	2295	4227674	4228646	0	706	Chs1		3	69.67		7	4227674		0		7.08455	3.34835				7.08455								7.08467
197	Ps	Chs1	3	69.67	Mt3.5.1Chr7	80.92	996	144	44	1323	2295	4233413	4232441	0	745	Chs1		3	69.67		7	4233413		0		7.08467	3.34835												7.08492
198	Ps	Chs1	3	69.67	Mt3.5.1Chr7	80.1	995	154	42	1323	2295	4245862	4246834	0	701	Chs1		3	69.67		7	4245862		0		7.08492	3.34835												7.08508
199	Ps	Chs1	3	69.67	Mt3.5.1Chr7	81.53	996	138	44	1323	2295	4253763	4254735	0	778	Chs1		3	69.67		7	4253763		0		7.08508	3.34835												7.08517
200	Ps	Chs1	3	69.67	Mt3.5.1Chr7	80.62	996	147	44	1323	2295	4258477	4259449	0	728	Chs1		3	69.67		7	4258477		0		7.08517	3.34835
201	Ps	Chs1	3	69.67	Mt3.5.1Chr7	80.48	1009	153	42	4637	5623	36659527	36658541	0	732	Chs1		3	69.67		7	36659527		0		7.73319	3.34835				7.73319
203	Ps	Chs1	3	69.67	Mt3.5.1Chr8	80.19	1287	177	62	1040	2285	23208507	23209756	0	893	Chs1		3	69.67		8	23208507		0		8.46417	3.34835				8.46417
334	Ps	Chs1	3	69.67	Mt3.5Chr3	86.63	187	25	0	1040	1226	28305740	28305926	8e-52	207	Chs1		3	69.67		3	28305740		8e-52		3.56611	3.34835				3.56611
634	Ps	Chs1	3	69.67	Mt3.5Chr3	87.79	131	10	4	2597	2727	27139599	27139475	5e-34	148	Chs1		3	69.67		3	27139599		5e-34		3.54279	3.34835												3.54279
94	Ps	rfs	3	77.165	Mt3.5Chr3	90.34	207	19	1	1	207	24464457	24464252	1e-71	270	rfs		3	77.165		3	24464457		1e-71	top hit		3.38583	3.48929										0
75	Ps	5S2	3	136.95	Mt3.5.1Chr2	100	95	0	0	1	95	18463078	18463172	6e-44	176	5S2		3	136.95		2	18463078		6e-44	top hit		3.68475	2.36926
366	Ps	5S2	3	136.95	Mt3.5.1Chr2	100	95	0	0	1	95	18463362	18463456	6e-44	176	5S2		3	136.95		2	18463362		6e-44		2.36927	3.68475												2.36927
369	Ps	5S2	3	136.95	Mt3.5.1Chr2	100	95	0	0	1	95	18463646	18463740	6e-44	176	5S2		3	136.95		2	18463646		6e-44		2.36927	3.68475												2.36927
372	Ps	5S2	3	136.95	Mt3.5.1Chr2	100	95	0	0	1	95	18464947	18464853	6e-44	176	5S2		3	136.95		2	18464947		6e-44		2.3693	3.68475												2.3693
375	Ps	5S2	3	136.95	Mt3.5.1Chr2	100	95	0	0	1	95	18465266	18465172	6e-44	176	5S2		3	136.95		2	18465266		6e-44		2.36931	3.68475												2.36931
378	Ps	5S2	3	136.95	Mt3.5.1Chr2	100	95	0	0	1	95	18502067	18501973	6e-44	176	5S2		3	136.95		2	18502067		6e-44		2.37004	3.68475												2.37004
381	Ps	5S2	3	136.95	Mt3.5.1Chr2	100	95	0	0	1	95	18502386	18502292	6e-44	176	5S2		3	136.95		2	18502386		6e-44		2.37005	3.68475												2.37005
384	Ps	5S2	3	136.95	Mt3.5.1Chr2	100	95	0	0	1	95	18502705	18502611	6e-44	176	5S2		3	136.95		2	18502705		6e-44		2.37005	3.68475												2.37005
387	Ps	5S2	3	136.95	Mt3.5.1Chr2	100	95	0	0	1	95	18502989	18502895	6e-44	176	5S2		3	136.95		2	18502989		6e-44		2.37006	3.68475												2.37006
390	Ps	5S2	3	136.95	Mt3.5.1Chr2	100	95	0	0	1	95	18503273	18503179	6e-44	176	5S2		3	136.95		2	18503273		6e-44		2.37007	3.68475												2.37007
393	Ps	5S2	3	136.95	Mt3.5.1Chr2	100	95	0	0	1	95	18503876	18503782	6e-44	176	5S2		3	136.95		2	18503876		6e-44		2.37008	3.68475												2.37008
396	Ps	5S2	3	136.95	Mt3.5.1Chr2	100	95	0	0	1	95	18504195	18504101	6e-44	176	5S2		3	136.95		2	18504195		6e-44		2.37008	3.68475												2.37008
399	Ps	5S2	3	136.95	Mt3.5.1Chr2	100	95	0	0	1	95	18504788	18504694	6e-44	176	5S2		3	136.95		2	18504788		6e-44		2.3701	3.68475												2.3701
402	Ps	5S2	3	136.95	Mt3.5.1Chr2	100	95	0	0	1	95	18505107	18505013	6e-44	176	5S2		3	136.95		2	18505107		6e-44		2.3701	3.68475												2.3701
405	Ps	5S2	3	136.95	Mt3.5.1Chr2	100	95	0	0	1	95	18505391	18505297	6e-44	176	5S2		3	136.95		2	18505391		6e-44		2.37011	3.68475												2.37011
408	Ps	5S2	3	136.95	Mt3.5.1Chr2	100	95	0	0	1	95	18505710	18505616	6e-44	176	5S2		3	136.95		2	18505710		6e-44		2.37011	3.68475												2.37011
411	Ps	5S2	3	136.95	Mt3.5.1Chr2	100	95	0	0	1	95	18507283	18507189	6e-44	176	5S2		3	136.95		2	18507283		6e-44		2.37015	3.68475												2.37015
414	Ps	5S2	3	136.95	Mt3.5.1Chr2	100	95	0	0	1	95	18512015	18511921	6e-44	176	5S2		3	136.95		2	18512015		6e-44		2.37024	3.68475												2.37024
417	Ps	5S2	3	136.95	Mt3.5.1Chr2	100	95	0	0	1	95	18512334	18512240	6e-44	176	5S2		3	136.95		2	18512334		6e-44		2.37025	3.68475												2.37025
420	Ps	5S2	3	136.95	Mt3.5.1Chr2	100	95	0	0	1	95	18512618	18512524	6e-44	176	5S2		3	136.95		2	18512618		6e-44		2.37025	3.68475												2.37025
423	Ps	5S2	3	136.95	Mt3.5.1Chr2	100	95	0	0	1	95	18512902	18512808	6e-44	176	5S2		3	136.95		2	18512902		6e-44		2.37026	3.68475												2.37026
426	Ps	5S2	3	136.95	Mt3.5.1Chr2	100	95	0	0	1	95	18513221	18513127	6e-44	176	5S2		3	136.95		2	18513221		6e-44		2.37026	3.68475												2.37026
429	Ps	5S2	3	136.95	Mt3.5.1Chr2	100	95	0	0	1	95	18513505	18513411	6e-44	176	5S2		3	136.95		2	18513505		6e-44		2.37027	3.68475												2.37027
432	Ps	5S2	3	136.95	Mt3.5.1Chr2	100	95	0	0	1	95	18513789	18513695	6e-44	176	5S2		3	136.95		2	18513789		6e-44		2.37028	3.68475												2.37028
435	Ps	5S2	3	136.95	Mt3.5.1Chr2	100	95	0	0	1	95	18514108	18514014	6e-44	176	5S2		3	136.95		2	18514108		6e-44		2.37028	3.68475												2.37028
438	Ps	5S2	3	136.95	Mt3.5.1Chr2	100	95	0	0	1	95	18514427	18514333	6e-44	176	5S2		3	136.95		2	18514427		6e-44		2.37029	3.68475												2.37029
441	Ps	5S2	3	136.95	Mt3.5.1Chr2	100	95	0	0	1	95	18514711	18514617	6e-44	176	5S2		3	136.95		2	18514711		6e-44		2.37029	3.68475												2.37029
444	Ps	5S2	3	136.95	Mt3.5.1Chr2	100	95	0	0	1	95	18515314	18515220	6e-44	176	5S2		3	136.95		2	18515314		6e-44		2.37031	3.68475												2.37031
447	Ps	5S2	3	136.95	Mt3.5.1Chr2	100	95	0	0	1	95	18520405	18520311	6e-44	176	5S2		3	136.95		2	18520405		6e-44		2.37041	3.68475												2.37041
450	Ps	5S2	3	136.95	Mt3.5.1Chr2	100	95	0	0	1	95	18520724	18520630	6e-44	176	5S2		3	136.95		2	18520724		6e-44		2.37041	3.68475												2.37041
463	Ps	5S2	3	136.95	Mt3.5.1Chr2	98.95	95	1	0	1	95	18503592	18503498	8e-43	172	5S2		3	136.95		2	18503592		8e-43		2.37007	3.68475												2.37007
466	Ps	5S2	3	136.95	Mt3.5.1Chr2	98.95	95	1	0	1	95	18507602	18507508	8e-43	172	5S2		3	136.95		2	18507602		8e-43		2.37015	3.68475												2.37015
469	Ps	5S2	3	136.95	Mt3.5.1Chr2	98.95	95	1	0	1	95	18507886	18507792	8e-43	172	5S2		3	136.95		2	18507886		8e-43		2.37016	3.68475												2.37016
472	Ps	5S2	3	136.95	Mt3.5.1Chr2	98.95	95	1	0	1	95	18511731	18511637	8e-43	172	5S2		3	136.95		2	18511731		8e-43		2.37023	3.68475												2.37023
479	Ps	5S2	3	136.95	Mt3.5.1Chr2	98.95	95	1	0	1	95	18506352	18506258	3e-42	171	5S2		3	136.95		2	18506352		3e-42		2.37013	3.68475												2.37013
482	Ps	5S2	3	136.95	Mt3.5.1Chr2	98.95	95	1	0	1	95	18515030	18514936	3e-42	171	5S2		3	136.95		2	18515030		3e-42		2.3703	3.68475												2.3703
485	Ps	5S2	3	136.95	Mt3.5.1Chr2	98.95	95	1	0	1	95	18520086	18519992	3e-42	171	5S2		3	136.95		2	18520086		3e-42		2.3704	3.68475												2.3704
494	Ps	5S2	3	136.95	Mt3.5.1Chr2	97.89	95	2	0	1	95	3535628	3535534	1e-40	165	5S2		3	136.95		2	3535628		1e-40		2.07071	3.68475												2.07071
507	Ps	5S2	3	136.95	Mt3.5.1Chr2	96.94	98	0	1	1	95	18501137	18501040	2e-39	161	5S2		3	136.95		2	18501137		2e-39		2.37002	3.68475												2.37002
517	Ps	5S2	3	136.95	Mt3.5.1Chr2	95.96	99	0	2	1	95	18462232	18462134	2e-38	158	5S2		3	136.95		2	18462232		2e-38		2.36924	3.68475												2.36924
520	Ps	5S2	3	136.95	Mt3.5.1Chr2	95.96	99	0	1	1	95	18462555	18462457	2e-38	158	5S2		3	136.95		2	18462555		2e-38		2.36925	3.68475												2.36925
523	Ps	5S2	3	136.95	Mt3.5.1Chr2	95.96	99	0	1	1	95	18464305	18464207	2e-38	158	5S2		3	136.95		2	18464305		2e-38		2.36929	3.68475												2.36929
526	Ps	5S2	3	136.95	Mt3.5.1Chr2	95.96	99	0	1	1	95	18465589	18465491	2e-38	158	5S2		3	136.95		2	18465589		2e-38		2.36931	3.68475												2.36931
529	Ps	5S2	3	136.95	Mt3.5.1Chr2	95.96	99	0	2	1	95	18465912	18465814	2e-38	158	5S2		3	136.95		2	18465912		2e-38		2.36932	3.68475												2.36932
532	Ps	5S2	3	136.95	Mt3.5.1Chr2	95.96	99	0	2	1	95	18466235	18466137	2e-38	158	5S2		3	136.95		2	18466235		2e-38		2.36932	3.68475												2.36932
535	Ps	5S2	3	136.95	Mt3.5.1Chr2	95.96	99	0	1	1	95	18466558	18466460	2e-38	158	5S2		3	136.95		2	18466558		2e-38		2.36933	3.68475												2.36933
538	Ps	5S2	3	136.95	Mt3.5.1Chr2	95.96	99	0	2	1	95	18501460	18501362	2e-38	158	5S2		3	136.95		2	18501460		2e-38		2.37003	3.68475												2.37003
541	Ps	5S2	3	136.95	Mt3.5.1Chr2	95.96	99	0	1	1	95	18501783	18501685	2e-38	158	5S2		3	136.95		2	18501783		2e-38		2.37004	3.68475												2.37004
544	Ps	5S2	3	136.95	Mt3.5.1Chr2	95.96	99	0	1	1	95	18506033	18505935	2e-38	158	5S2		3	136.95		2	18506033		2e-38		2.37012	3.68475												2.37012
547	Ps	5S2	3	136.95	Mt3.5.1Chr2	95.96	99	0	1	1	95	18506676	18506578	2e-38	158	5S2		3	136.95		2	18506676		2e-38		2.37013	3.68475												2.37013
550	Ps	5S2	3	136.95	Mt3.5.1Chr2	95.96	99	0	1	1	95	18506999	18506901	2e-38	158	5S2		3	136.95		2	18506999		2e-38		2.37014	3.68475												2.37014
553	Ps	5S2	3	136.95	Mt3.5.1Chr2	95.96	99	0	2	1	95	18517201	18517103	2e-38	158	5S2		3	136.95		2	18517201		2e-38		2.37034	3.68475												2.37034
556	Ps	5S2	3	136.95	Mt3.5.1Chr2	95.96	99	0	2	1	95	18517902	18517804	2e-38	158	5S2		3	136.95		2	18517902		2e-38		2.37036	3.68475												2.37036
559	Ps	5S2	3	136.95	Mt3.5.1Chr2	95.96	99	0	2	1	95	18518225	18518127	2e-38	158	5S2		3	136.95		2	18518225		2e-38		2.37036	3.68475												2.37036
562	Ps	5S2	3	136.95	Mt3.5.1Chr2	95.96	99	0	1	1	95	18519150	18519052	2e-38	158	5S2		3	136.95		2	18519150		2e-38		2.37038	3.68475												2.37038
565	Ps	5S2	3	136.95	Mt3.5.1Chr2	95.96	99	0	2	1	95	18521077	18520979	2e-38	158	5S2		3	136.95		2	18521077		2e-38		2.37042	3.68475												2.37042
568	Ps	5S2	3	136.95	Mt3.5.1Chr2	95.96	99	0	1	1	95	18521400	18521302	2e-38	158	5S2		3	136.95		2	18521400		2e-38		2.37043	3.68475												2.37043
571	Ps	5S2	3	136.95	Mt3.5.1Chr2	95.96	99	0	2	1	95	18521723	18521625	2e-38	158	5S2		3	136.95		2	18521723		2e-38		2.37043	3.68475												2.37043
574	Ps	5S2	3	136.95	Mt3.5.1Chr6	97.8	91	2	0	1	91	10868220	10868310	2e-38	158	5S2		3	136.95		6	10868220		2e-38		6.21736	3.68475												6.21736
579	Ps	5S2	3	136.95	Mt3.5.1Chr4	97.8	91	2	0	1	91	11102395	11102305	3e-38	158	5S2		3	136.95		4	11102395		3e-38		4.22205	3.68475												4.22205
584	Ps	5S2	3	136.95	Mt3.5.1Chr2	94.95	99	1	2	1	95	18516878	18516780	3e-37	154	5S2		3	136.95		2	18516878		3e-37		2.37034	3.68475												2.37034
588	Ps	5S2	3	136.95	Mt3.5.1Chr2	94.95	99	1	1	1	95	18464628	18464530	1e-36	152	5S2		3	136.95		2	18464628		1e-36		2.36929	3.68475												2.36929
591	Ps	5S2	3	136.95	Mt3.5.1Chr2	94.95	99	1	2	1	95	18518548	18518450	1e-36	152	5S2		3	136.95		2	18518548		1e-36		2.37037	3.68475												2.37037
594	Ps	5S2	3	136.95	Mt3.5.1Chr2	94.95	99	1	1	1	95	18519473	18519375	1e-36	152	5S2		3	136.95		2	18519473		1e-36		2.37039	3.68475												2.37039
597	Ps	5S2	3	136.95	Mt3.5.1Chr4	96.7	91	3	0	1	91	11105876	11105786	1e-36	152	5S2		3	136.95		4	11105876		1e-36		4.22212	3.68475												4.22212
600	Ps	5S2	3	136.95	Mt3.5.1Chr4	96.7	91	3	0	1	91	11107112	11107022	1e-36	152	5S2		3	136.95		4	11107112		1e-36		4.22214	3.68475												4.22214
603	Ps	5S2	3	136.95	Mt3.5.1Chr4	96.7	91	3	0	1	91	11109679	11109589	1e-36	152	5S2		3	136.95		4	11109679		1e-36		4.22219	3.68475												4.22219
606	Ps	5S2	3	136.95	Mt3.5.1Chr4	96.7	91	3	0	1	91	11114350	11114260	1e-36	152	5S2		3	136.95		4	11114350		1e-36		4.22229	3.68475												4.22229
610	Ps	5S2	3	136.95	Mt3.5.1Chr2	95.79	95	1	3	1	95	18462871	18462780	4e-36	150	5S2		3	136.95		2	18462871		4e-36		2.36926	3.68475												2.36926
615	Ps	5S2	3	136.95	Mt3.5.1Chr4	95.6	91	4	0	1	91	11097830	11097740	7e-35	147	5S2		3	136.95		4	11097830		7e-35		4.22196	3.68475												4.22196
618	Ps	5S2	3	136.95	Mt3.5.1Chr4	95.6	91	4	0	1	91	11099180	11099090	7e-35	147	5S2		3	136.95		4	11099180		7e-35		4.22198	3.68475												4.22198
621	Ps	5S2	3	136.95	Mt3.5.1Chr4	95.6	91	4	0	1	91	11099846	11099756	7e-35	147	5S2		3	136.95		4	11099846		7e-35		4.222	3.68475												4.222
624	Ps	5S2	3	136.95	Mt3.5.1Chr4	95.6	91	4	0	1	91	11103632	11103542	7e-35	147	5S2		3	136.95		4	11103632		7e-35		4.22207	3.68475												4.22207
627	Ps	5S2	3	136.95	Mt3.5.1Chr4	95.6	91	4	0	1	91	11105538	11105448	7e-35	147	5S2		3	136.95		4	11105538		7e-35		4.22211	3.68475												4.22211
639	Ps	5S2	3	136.95	Mt3.5.1Chr4	94.51	91	5	0	1	91	11109015	11108925	3e-33	141	5S2		3	136.95		4	11109015		3e-33		4.22218	3.68475												4.22218
642	Ps	5S2	3	136.95	Mt3.5.1Chr4	94.51	91	5	0	1	91	11110021	11109931	3e-33	141	5S2		3	136.95		4	11110021		3e-33		4.2222	3.68475												4.2222
645	Ps	5S2	3	136.95	Mt3.5.1Chr4	94.51	91	5	0	1	91	11112013	11111923	3e-33	141	5S2		3	136.95		4	11112013		3e-33		4.22224	3.68475												4.22224
649	Ps	5S2	3	136.95	Mt3.5.1Chr4	94.51	91	4	1	1	91	11100188	11100099	1e-32	139	5S2		3	136.95		4	11100188		1e-32		4.222	3.68475												4.222
660	Ps	5S2	3	136.95	Mt3.5.1Chr1	94.19	86	3	2	2	87	3000467	3000550	5e-30	130	5S2		3	136.95		1	3000467		5e-30		1.06001	3.68475												1.06001
671	Ps	5S2	3	136.95	Mt3.5.1Chr4	91.4	93	4	3	2	91	11102053	11101962	3e-28	124	5S2		3	136.95		4	11102053		3e-28		4.22204	3.68475												4.22204
691	Ps	5S2	3	136.95	Mt3.5.1Chr5	90.11	91	9	0	1	91	25109109	25109019	1e-26	119	5S2		3	136.95		5	25109109		1e-26		5.50218	3.68475												5.50218
694	Ps	5S2	3	136.95	Mt3.5.1Chr5	90.11	91	9	0	1	91	25202919	25203009	1e-26	119	5S2		3	136.95		5	25202919		1e-26		5.50406	3.68475												5.50406
699	Ps	5S2	3	136.95	Mt3.5.1Chr4	100	64	0	0	28	91	11114667	11114604	2e-26	119	5S2		3	136.95		4	11114667		2e-26		4.22229	3.68475												4.22229
712	Ps	5S2	3	136.95	Mt3.5.1Chr2	100	61	0	0	1	61	18511447	18511387	5e-25	113	5S2		3	136.95		2	18511447		5e-25		2.37023	3.68475												2.37023
719	Ps	5S2	3	136.95	Mt3.5Chr3	95.71	70	2	1	29	97	12536932	12536863	2e-24	111	5S2		3	136.95		3	12536932		2e-24		3.25074	3.68475												3.25074
727	Ps	5S2	3	136.95	Mt3.5.1Chr4	100	60	0	0	32	91	11103944	11103885	3e-24	111	5S2		3	136.95		4	11103944		3e-24		4.22208	3.68475												4.22208
730	Ps	5S2	3	136.95	Mt3.5.1Chr4	100	60	0	0	32	91	11109328	11109269	3e-24	111	5S2		3	136.95		4	11109328		3e-24		4.22219	3.68475												4.22219
745	Ps	5S2	3	136.95	Mt3.5.1Chr4	98.39	62	1	0	30	91	11097476	11097415	9e-24	110	5S2		3	136.95		4	11097476		9e-24		4.22195	3.68475												4.22195
749	Ps	5S2	3	136.95	Mt3.5.1Chr5	98.39	62	0	1	1	61	2910360	2910299	3e-23	108	5S2		3	136.95		5	2910360		3e-23		5.05821	3.68475												5.05821
757	Ps	5S2	3	136.95	Mt3.5.1Chr4	98.33	60	1	0	32	91	11107424	11107365	1e-22	106	5S2		3	136.95		4	11107424		1e-22		4.22215	3.68475												4.22215
764	Ps	5S2	3	136.95	Mt3.5.1Chr4	95.31	64	3	0	2	65	11111325	11111262	2e-21	102	5S2		3	136.95		4	11111325		2e-21		4.22223	3.68475												4.22223
767	Ps	5S2	3	136.95	Mt3.5.1Chr4	95.31	64	3	0	2	65	11113319	11113256	2e-21	102	5S2		3	136.95		4	11113319		2e-21		4.22227	3.68475												4.22227
773	Ps	5S2	3	136.95	Mt3.5.1Chr4	95.16	62	3	0	30	91	11098142	11098081	2e-20	99	5S2		3	136.95		4	11098142		2e-20		4.22196	3.68475												4.22196
782	Ps	5S2	3	136.95	Mt3.5.1Chr4	98.18	55	1	0	37	91	11094182	11094128	7e-20	97.1	5S2		3	136.95		4	11094182		7e-20		4.22188	3.68475												4.22188
786	Ps	5S2	3	136.95	Mt3.5.1Chr4	93.55	62	4	0	30	91	11099492	11099431	9e-19	93.5	5S2		3	136.95		4	11099492		9e-19		4.22199	3.68475												4.22199
794	Ps	5S2	3	136.95	Mt3.5.1Chr2	92.31	65	2	3	222	285	18462289	18462227	9e-18	89.8	5S2		3	136.95		2	18462289		9e-18		2.36925	3.68475												2.36925
797	Ps	5S2	3	136.95	Mt3.5.1Chr2	92.31	65	2	3	222	285	18462612	18462550	9e-18	89.8	5S2		3	136.95		2	18462612		9e-18		2.36925	3.68475												2.36925
800	Ps	5S2	3	136.95	Mt3.5.1Chr2	92.31	65	2	3	222	285	18463305	18463367	9e-18	89.8	5S2		3	136.95		2	18463305		9e-18		2.36927	3.68475												2.36927
803	Ps	5S2	3	136.95	Mt3.5.1Chr2	92.31	65	2	3	222	285	18463908	18463970	9e-18	89.8	5S2		3	136.95		2	18463908		9e-18		2.36928	3.68475												2.36928
806	Ps	5S2	3	136.95	Mt3.5.1Chr2	92.31	65	2	3	222	285	18464362	18464300	9e-18	89.8	5S2		3	136.95		2	18464362		9e-18		2.36929	3.68475												2.36929
809	Ps	5S2	3	136.95	Mt3.5.1Chr2	92.31	65	2	3	222	285	18464685	18464623	9e-18	89.8	5S2		3	136.95		2	18464685		9e-18		2.36929	3.68475												2.36929
812	Ps	5S2	3	136.95	Mt3.5.1Chr2	92.31	65	2	3	222	285	18465004	18464942	9e-18	89.8	5S2		3	136.95		2	18465004		9e-18		2.3693	3.68475												2.3693
815	Ps	5S2	3	136.95	Mt3.5.1Chr2	92.31	65	2	3	222	285	18465323	18465261	9e-18	89.8	5S2		3	136.95		2	18465323		9e-18		2.36931	3.68475												2.36931
818	Ps	5S2	3	136.95	Mt3.5.1Chr2	92.31	65	2	3	222	285	18465646	18465584	9e-18	89.8	5S2		3	136.95		2	18465646		9e-18		2.36931	3.68475												2.36931
821	Ps	5S2	3	136.95	Mt3.5.1Chr2	92.31	65	2	3	222	285	18465969	18465907	9e-18	89.8	5S2		3	136.95		2	18465969		9e-18		2.36932	3.68475												2.36932
824	Ps	5S2	3	136.95	Mt3.5.1Chr2	92.31	65	2	3	222	285	18466292	18466230	9e-18	89.8	5S2		3	136.95		2	18466292		9e-18		2.36933	3.68475												2.36933
827	Ps	5S2	3	136.95	Mt3.5.1Chr2	92.31	65	2	3	222	285	18466615	18466553	9e-18	89.8	5S2		3	136.95		2	18466615		9e-18		2.36933	3.68475												2.36933
830	Ps	5S2	3	136.95	Mt3.5.1Chr2	92.31	65	2	3	222	285	18501194	18501132	9e-18	89.8	5S2		3	136.95		2	18501194		9e-18		2.37002	3.68475												2.37002
833	Ps	5S2	3	136.95	Mt3.5.1Chr2	92.31	65	2	3	222	285	18501517	18501455	9e-18	89.8	5S2		3	136.95		2	18501517		9e-18		2.37003	3.68475												2.37003
836	Ps	5S2	3	136.95	Mt3.5.1Chr2	92.31	65	2	3	222	285	18501840	18501778	9e-18	89.8	5S2		3	136.95		2	18501840		9e-18		2.37004	3.68475												2.37004
839	Ps	5S2	3	136.95	Mt3.5.1Chr2	92.31	65	2	3	222	285	18502124	18502062	9e-18	89.8	5S2		3	136.95		2	18502124		9e-18		2.37004	3.68475												2.37004
842	Ps	5S2	3	136.95	Mt3.5.1Chr2	92.31	65	2	3	222	285	18502443	18502381	9e-18	89.8	5S2		3	136.95		2	18502443		9e-18		2.37005	3.68475												2.37005
845	Ps	5S2	3	136.95	Mt3.5.1Chr2	92.31	65	2	3	222	285	18502762	18502700	9e-18	89.8	5S2		3	136.95		2	18502762		9e-18		2.37006	3.68475												2.37006
848	Ps	5S2	3	136.95	Mt3.5.1Chr2	92.31	65	2	3	222	285	18503046	18502984	9e-18	89.8	5S2		3	136.95		2	18503046		9e-18		2.37006	3.68475												2.37006
851	Ps	5S2	3	136.95	Mt3.5.1Chr2	92.31	65	2	3	222	285	18503330	18503268	9e-18	89.8	5S2		3	136.95		2	18503330		9e-18		2.37007	3.68475												2.37007
854	Ps	5S2	3	136.95	Mt3.5.1Chr2	92.31	65	2	3	222	285	18503649	18503587	9e-18	89.8	5S2		3	136.95		2	18503649		9e-18		2.37007	3.68475												2.37007
857	Ps	5S2	3	136.95	Mt3.5.1Chr2	92.31	65	2	3	222	285	18504252	18504190	9e-18	89.8	5S2		3	136.95		2	18504252		9e-18		2.37009	3.68475												2.37009
860	Ps	5S2	3	136.95	Mt3.5.1Chr2	92.31	65	2	3	222	285	18504845	18504783	9e-18	89.8	5S2		3	136.95		2	18504845		9e-18		2.3701	3.68475												2.3701
863	Ps	5S2	3	136.95	Mt3.5.1Chr2	92.31	65	2	3	222	285	18505767	18505705	9e-18	89.8	5S2		3	136.95		2	18505767		9e-18		2.37012	3.68475												2.37012
866	Ps	5S2	3	136.95	Mt3.5.1Chr2	92.31	65	2	3	222	285	18506090	18506028	9e-18	89.8	5S2		3	136.95		2	18506090		9e-18		2.37012	3.68475												2.37012
869	Ps	5S2	3	136.95	Mt3.5.1Chr2	92.31	65	2	3	222	285	18506409	18506347	9e-18	89.8	5S2		3	136.95		2	18506409		9e-18		2.37013	3.68475												2.37013
872	Ps	5S2	3	136.95	Mt3.5.1Chr2	92.31	65	2	3	222	285	18506733	18506671	9e-18	89.8	5S2		3	136.95		2	18506733		9e-18		2.37013	3.68475												2.37013
875	Ps	5S2	3	136.95	Mt3.5.1Chr2	92.31	65	2	3	222	285	18507056	18506994	9e-18	89.8	5S2		3	136.95		2	18507056		9e-18		2.37014	3.68475												2.37014
878	Ps	5S2	3	136.95	Mt3.5.1Chr2	92.31	65	2	3	222	285	18507340	18507278	9e-18	89.8	5S2		3	136.95		2	18507340		9e-18		2.37015	3.68475												2.37015
881	Ps	5S2	3	136.95	Mt3.5.1Chr2	92.31	65	2	3	222	285	18507659	18507597	9e-18	89.8	5S2		3	136.95		2	18507659		9e-18		2.37015	3.68475												2.37015
884	Ps	5S2	3	136.95	Mt3.5.1Chr2	92.31	65	2	3	222	285	18511504	18511442	9e-18	89.8	5S2		3	136.95		2	18511504		9e-18		2.37023	3.68475												2.37023
887	Ps	5S2	3	136.95	Mt3.5.1Chr2	92.31	65	2	3	222	285	18511788	18511726	9e-18	89.8	5S2		3	136.95		2	18511788		9e-18		2.37024	3.68475												2.37024
890	Ps	5S2	3	136.95	Mt3.5.1Chr2	92.31	65	2	3	222	285	18512675	18512613	9e-18	89.8	5S2		3	136.95		2	18512675		9e-18		2.37025	3.68475												2.37025
893	Ps	5S2	3	136.95	Mt3.5.1Chr2	92.31	65	2	3	222	285	18512959	18512897	9e-18	89.8	5S2		3	136.95		2	18512959		9e-18		2.37026	3.68475												2.37026
896	Ps	5S2	3	136.95	Mt3.5.1Chr2	92.31	65	2	3	222	285	18513278	18513216	9e-18	89.8	5S2		3	136.95		2	18513278		9e-18		2.37027	3.68475												2.37027
899	Ps	5S2	3	136.95	Mt3.5.1Chr2	92.31	65	2	3	222	285	18513562	18513500	9e-18	89.8	5S2		3	136.95		2	18513562		9e-18		2.37027	3.68475												2.37027
902	Ps	5S2	3	136.95	Mt3.5.1Chr2	92.31	65	2	3	222	285	18514165	18514103	9e-18	89.8	5S2		3	136.95		2	18514165		9e-18		2.37028	3.68475												2.37028
905	Ps	5S2	3	136.95	Mt3.5.1Chr2	92.31	65	2	3	222	285	18514484	18514422	9e-18	89.8	5S2		3	136.95		2	18514484		9e-18		2.37029	3.68475												2.37029
908	Ps	5S2	3	136.95	Mt3.5.1Chr2	92.31	65	2	3	222	285	18514768	18514706	9e-18	89.8	5S2		3	136.95		2	18514768		9e-18		2.3703	3.68475												2.3703
911	Ps	5S2	3	136.95	Mt3.5.1Chr2	92.31	65	2	3	222	285	18515087	18515025	9e-18	89.8	5S2		3	136.95		2	18515087		9e-18		2.3703	3.68475												2.3703
914	Ps	5S2	3	136.95	Mt3.5.1Chr2	92.31	65	2	3	222	285	18515371	18515309	9e-18	89.8	5S2		3	136.95		2	18515371		9e-18		2.37031	3.68475												2.37031
917	Ps	5S2	3	136.95	Mt3.5.1Chr2	92.31	65	2	3	222	285	18516935	18516873	9e-18	89.8	5S2		3	136.95		2	18516935		9e-18		2.37034	3.68475												2.37034
920	Ps	5S2	3	136.95	Mt3.5.1Chr2	92.31	65	2	3	222	285	18517258	18517196	9e-18	89.8	5S2		3	136.95		2	18517258		9e-18		2.37035	3.68475												2.37035
923	Ps	5S2	3	136.95	Mt3.5.1Chr2	92.31	65	2	3	222	285	18517959	18517897	9e-18	89.8	5S2		3	136.95		2	18517959		9e-18		2.37036	3.68475												2.37036
926	Ps	5S2	3	136.95	Mt3.5.1Chr2	92.31	65	2	3	222	285	18518282	18518220	9e-18	89.8	5S2		3	136.95		2	18518282		9e-18		2.37037	3.68475												2.37037
929	Ps	5S2	3	136.95	Mt3.5.1Chr2	92.31	65	2	3	222	285	18518605	18518543	9e-18	89.8	5S2		3	136.95		2	18518605		9e-18		2.37037	3.68475												2.37037
932	Ps	5S2	3	136.95	Mt3.5.1Chr2	92.31	65	2	3	222	285	18519207	18519145	9e-18	89.8	5S2		3	136.95		2	18519207		9e-18		2.37038	3.68475												2.37038
935	Ps	5S2	3	136.95	Mt3.5.1Chr2	92.31	65	2	3	222	285	18519530	18519468	9e-18	89.8	5S2		3	136.95		2	18519530		9e-18		2.37039	3.68475												2.37039
938	Ps	5S2	3	136.95	Mt3.5.1Chr2	92.31	65	2	3	222	285	18520143	18520081	9e-18	89.8	5S2		3	136.95		2	18520143		9e-18		2.3704	3.68475												2.3704
941	Ps	5S2	3	136.95	Mt3.5.1Chr2	92.31	65	2	3	222	285	18520462	18520400	9e-18	89.8	5S2		3	136.95		2	18520462		9e-18		2.37041	3.68475												2.37041
944	Ps	5S2	3	136.95	Mt3.5.1Chr2	92.31	65	2	3	222	285	18521134	18521072	9e-18	89.8	5S2		3	136.95		2	18521134		9e-18		2.37042	3.68475												2.37042
947	Ps	5S2	3	136.95	Mt3.5.1Chr2	92.31	65	2	3	222	285	18521457	18521395	9e-18	89.8	5S2		3	136.95		2	18521457		9e-18		2.37043	3.68475												2.37043
950	Ps	5S2	3	136.95	Mt3.5.1Chr2	92.31	65	2	3	222	285	18521780	18521718	9e-18	89.8	5S2		3	136.95		2	18521780		9e-18		2.37044	3.68475												2.37044
953	Ps	5S2	3	136.95	Mt3.5.1Chr4	92.31	65	2	3	222	285	11097887	11097825	1e-17	89.8	5S2		3	136.95		4	11097887		1e-17		4.22196	3.68475												4.22196
956	Ps	5S2	3	136.95	Mt3.5.1Chr4	92.31	65	2	3	222	285	11099237	11099175	1e-17	89.8	5S2		3	136.95		4	11099237		1e-17		4.22198	3.68475												4.22198
959	Ps	5S2	3	136.95	Mt3.5.1Chr4	92.31	65	2	3	222	285	11099903	11099841	1e-17	89.8	5S2		3	136.95		4	11099903		1e-17		4.222	3.68475												4.222
962	Ps	5S2	3	136.95	Mt3.5.1Chr4	92.31	65	2	3	222	285	11102452	11102390	1e-17	89.8	5S2		3	136.95		4	11102452		1e-17		4.22205	3.68475												4.22205
965	Ps	5S2	3	136.95	Mt3.5.1Chr4	92.31	65	2	3	222	285	11114064	11114002	1e-17	89.8	5S2		3	136.95		4	11114064		1e-17		4.22228	3.68475												4.22228
972	Ps	5S2	3	136.95	Mt3.5.1Chr2	90.77	65	3	3	222	285	18503933	18503871	1e-16	86.1	5S2		3	136.95		2	18503933		1e-16		2.37008	3.68475												2.37008
975	Ps	5S2	3	136.95	Mt3.5.1Chr2	90.77	65	3	3	222	285	18505448	18505386	1e-16	86.1	5S2		3	136.95		2	18505448		1e-16		2.37011	3.68475												2.37011
978	Ps	5S2	3	136.95	Mt3.5.1Chr2	90.77	65	3	3	222	285	18507943	18507881	1e-16	86.1	5S2		3	136.95		2	18507943		1e-16		2.37016	3.68475												2.37016
981	Ps	5S2	3	136.95	Mt3.5.1Chr2	90.77	65	3	3	222	285	18513846	18513784	1e-16	86.1	5S2		3	136.95		2	18513846		1e-16		2.37028	3.68475												2.37028
987	Ps	5S2	3	136.95	Mt3.5.1Chr2	90.77	65	3	3	222	285	18463021	18463083	4e-16	84.2	5S2		3	136.95		2	18463021		4e-16		2.36926	3.68475												2.36926
990	Ps	5S2	3	136.95	Mt3.5.1Chr2	91.94	62	2	3	222	282	18504561	18504502	4e-16	84.2	5S2		3	136.95		2	18504561		4e-16		2.37009	3.68475												2.37009
993	Ps	5S2	3	136.95	Mt3.5.1Chr2	90.77	65	3	3	222	285	18505164	18505102	4e-16	84.2	5S2		3	136.95		2	18505164		4e-16		2.3701	3.68475												2.3701
996	Ps	5S2	3	136.95	Mt3.5.1Chr2	90.77	65	3	3	222	285	18512072	18512010	4e-16	84.2	5S2		3	136.95		2	18512072		4e-16		2.37024	3.68475												2.37024
999	Ps	5S2	3	136.95	Mt3.5.1Chr2	90.77	65	2	4	222	285	18518883	18518822	4e-16	84.2	5S2		3	136.95		2	18518883		4e-16		2.37038	3.68475												2.37038
1002	Ps	5S2	3	136.95	Mt3.5.1Chr2	90.77	65	2	4	222	285	18520780	18520719	4e-16	84.2	5S2		3	136.95		2	18520780		4e-16		2.37042	3.68475												2.37042
1006	Ps	5S2	3	136.95	Mt3.5.1Chr4	90.63	64	5	1	222	285	11110078	11110016	6e-16	84.2	5S2		3	136.95		4	11110078		6e-16		4.2222	3.68475												4.2222
1009	Ps	5S2	3	136.95	Mt3.5.1Chr4	90.63	64	5	1	222	285	11110422	11110360	6e-16	84.2	5S2		3	136.95		4	11110422		6e-16		4.22221	3.68475												4.22221
1012	Ps	5S2	3	136.95	Mt3.5.1Chr4	90.63	64	5	1	222	285	11112070	11112008	6e-16	84.2	5S2		3	136.95		4	11112070		6e-16		4.22224	3.68475												4.22224
1020	Ps	5S2	3	136.95	Mt3.5.1Chr4	89.23	65	4	3	222	285	11098555	11098493	3e-14	78.7	5S2		3	136.95		4	11098555		3e-14		4.22197	3.68475												4.22197
1023	Ps	5S2	3	136.95	Mt3.5.1Chr4	90.16	61	5	1	222	282	11112414	11112355	3e-14	78.7	5S2		3	136.95		4	11112414		3e-14		4.22225	3.68475												4.22225
1041	Ps	5S2	3	136.95	Mt3.5.1Chr4	100	37	0	0	249	285	11100219	11100183	2e-11	69.4	5S2		3	136.95		4	11100219		2e-11		4.222	3.68475												4.222
77	Ps	SNP7	3	165.41	Mt3.5.1Chr2	94.5	200	8	3	154	352	24298789	24298592	2e-82	305	SNP7		3	165.41		2	24298789		2e-82	top hit		3.82705	2.48598										0
1037	Ps	SNP7	3	165.41	Mt3.5.1Chr2	93.62	47	3	0	514	560	24298470	24298424	6e-12	71.3	SNP7		3	165.41		2	24298470		6e-12		2.48597	3.82705											1	2.48597
78	Ps	CR-tfl1b	3	173.61	Mt3.5.1Chr2	83.02	648	58	43	415	1038	26488766	26488147	8e-153	540	CR-tfl1b		3	173.61		2	26488766		8e-153	top hit		3.86805	2.52978
79	Ps	CMIII-12	3	175.99	Mt3.5.1Chr2	83.57	353	36	20	4	349	27089519	27089856	2e-84	311	CMIII-12		3	175.99		2	27089519		2e-84	top hit		3.87995	2.54179
82	Ps	Lox10	3	188.04	Mt3.5.1Chr2	88.92	957	86	18	1891	2838	31548258	31547313	0	1162	Lox10		3	188.04		2	31548258		0	top hit		3.9402	2.63097
219	Ps	Lox10	3	188.04	Mt3.5.1Chr2	90.03	331	30	3	801	1129	31549918	31549589	6e-118	425	Lox10		3	188.04		2	31549918		6e-118		2.631	3.9402												2.631
224	Ps	Lox10	3	188.04	Mt3.5.1Chr2	89.74	312	26	6	1322	1630	31549047	31548739	2e-108	394	Lox10		3	188.04		2	31549047		2e-108		2.63098	3.9402												2.63098
232	Ps	Lox10	3	188.04	Mt3.5.1Chr2	90.64	267	21	4	1628	1892	31548657	31548393	1e-95	351	Lox10		3	188.04		2	31548657		1e-95		2.63097	3.9402												2.63097
267	Ps	Lox10	3	188.04	Mt3.5.1Chr2	89.13	230	23	2	568	796	31550280	31550052	1e-75	285	Lox10		3	188.04		2	31550280		1e-75		2.63101	3.9402												2.63101
277	Ps	Lox10	3	188.04	Mt3.5.1Chr2	87.95	224	25	2	55	277	31553199	31552977	5e-69	263	Lox10		3	188.04		2	31553199		5e-69		2.63106	3.9402												2.63106
457	Ps	Lox10	3	188.04	Mt3.5.1Chr8	80.16	247	41	8	563	805	4311041	4310799	2e-43	178	Lox10		3	188.04		8	4311041		2e-43		8.08622	3.9402					8.08622
92	Ps	GS3	3	188.71	Mt3.5Chr3	91.6	131	11	0	540	670	20781473	20781343	9e-45	182	GS3		3	188.71		3	20781473		9e-45	top hit		3.94355	3.41563
658	Ps	GS3	3	188.71	Mt3.5Chr3	93.33	90	6	0	453	542	20781808	20781719	3e-30	134	GS3		3	188.71		3	20781808		3e-30		3.41564	3.94355												3.41564
83	Ps	le	3	189.41	Mt3.5.1Chr2	87.57	732	73	16	530	1251	33115178	33115901	0	832	le		3	189.41		2	33115178		0	top hit		3.94705	2.6623
182	Ps	le	3	189.41	Mt3.5.1Chr2	87.57	732	73	16	530	1251	33148308	33149031	0	832	le		3	189.41		2	33148308		0		2.66297	3.94705												2.66297
110	Ps	Leg238	3	189.97	Mt3.5.1Chr4	89	100	5	5	1	96	1948296	1948199	2e-26	119	Leg238		3	189.97		4	1948296		2e-26	top hit		3.94985	4.03897
163	Ps	Tps1/12con	4	7.035	Mt3.5.1Chr7	91.3	69	2	3	75	143	29180460	29180524	1e-18	91.6	Tps1/12con		4	7.035		7	29180460		1e-18	top hit		4.03517	7.58361										0
80	Ps	Lox9/3	4	15.64	Mt3.5.1Chr2	87.67	941	82	24	1863	2777	31545102	31546034	0	1064	Lox9/3		4	15.64		2	31545102		0	top hit		4.0782	2.6309
212	Ps	Lox9/3	4	15.64	Mt3.5.1Chr5	78.67	750	120	39	1887	2616	9348933	9349662	6e-129	462	Lox9/3		4	15.64		5	9348933		6e-129		5.18698	4.0782				5.18698
215	Ps	Lox9/3	4	15.64	Mt3.5.1Chr2	91.25	320	27	1	1291	1610	31544316	31544634	1e-120	435	Lox9/3		4	15.64		2	31544316		1e-120		2.63089	4.0782												2.63089
220	Ps	Lox9/3	4	15.64	Mt3.5.1Chr2	78.05	729	115	43	1915	2620	31548206	31547500	1e-115	418	Lox9/3		4	15.64		2	31548206		1e-115		2.63096	4.0782												2.63096
225	Ps	Lox9/3	4	15.64	Mt3.5.1Chr2	88.24	323	31	7	779	1097	31543427	31543746	5e-104	379	Lox9/3		4	15.64		2	31543427		5e-104		2.63087	4.0782												2.63087
242	Ps	Lox9/3	4	15.64	Mt3.5.1Chr2	90.83	240	20	2	17	255	31541922	31542160	3e-86	320	Lox9/3		4	15.64		2	31541922		3e-86		2.63084	4.0782												2.63084
247	Ps	Lox9/3	4	15.64	Mt3.5.1Chr2	90.16	244	22	2	541	783	31542884	31543126	4e-85	316	Lox9/3		4	15.64		2	31542884		4e-85		2.63086	4.0782												2.63086
251	Ps	Lox9/3	4	15.64	Mt3.5.1Chr2	87.78	270	26	5	1597	1864	31544760	31545024	6e-83	309	Lox9/3		4	15.64		2	31544760		6e-83		2.6309	4.0782												2.6309
458	Ps	Lox9/3	4	15.64	Mt3.5.1Chr8	78.69	291	45	15	816	1096	4343702	4343419	2e-43	178	Lox9/3		4	15.64		8	4343702		2e-43		8.08687	4.0782					8.08687
511	Ps	Lox9/3	4	15.64	Mt3.5.1Chr8	76.74	331	54	21	1291	1610	4336725	4336407	5e-39	163	Lox9/3		4	15.64		8	4336725		5e-39		8.08673	4.0782												8.08673
576	Ps	Lox9/3	4	15.64	Mt3.5.1Chr8	75.46	383	66	23	1892	2260	4295050	4294682	2e-38	161	Lox9/3		4	15.64		8	4295050		2e-38		8.0859	4.0782												8.0859
630	Ps	Lox9/3	4	15.64	Mt3.5.1Chr8	76.51	298	55	14	816	1104	4337612	4337321	1e-34	148	Lox9/3		4	15.64		8	4337612		1e-34		8.08675	4.0782												8.08675
683	Ps	Lox9/3	4	15.64	Mt3.5.1Chr8	83.69	141	13	9	544	679	4176256	4176121	2e-27	124	Lox9/3		4	15.64		8	4176256		2e-27		8.08353	4.0782						8.08353
168	Ps	PSAC22	4	40.5	Mt3.5.1Chr8	84.05	232	16	16	6	235	7581049	7581261	6e-52	204	PSAC22		4	40.5		8	7581049		6e-52	top hit		4.2025	8.15162										0
159	Ps	pm5	4	44.53	Mt3.5.1Chr7	86.81	144	17	2	2	144	20656334	20656476	2e-38	159	pm5		4	44.53		7	20656334		2e-38	top hit		4.22265	7.41313										0
653	Ps	pm5	4	44.53	Mt3.5.1Chr5	85.4	137	16	4	4	138	20128145	20128011	3e-32	139	pm5		4	44.53		5	20128145		3e-32		5.40256	4.22265					5.40256						1
155	Ps	PSAB45y	4	48.3	Mt3.5.1Chr6	87.76	98	9	3	5	100	16157403	16157499	2e-24	111	PSAB45y		4	48.3		6	16157403		2e-24	top hit		4.2415	6.32315										0
722	Ps	PSAB45y	4	48.3	Mt3.5.1Chr6	87.76	98	9	3	5	100	16207923	16208019	2e-24	111	PSAB45y		4	48.3		6	16207923		2e-24		6.32416	4.2415											1	6.32416
725	Ps	PSAB45y	4	48.3	Mt3.5.1Chr1	87.76	98	9	3	5	100	16353485	16353581	3e-24	111	PSAB45y		4	48.3		1	16353485		3e-24		1.32707	4.2415						1.32707					1
734	Ps	PSAB45y	4	48.3	Mt3.5.1Chr8	87.76	98	9	3	5	100	14695131	14695227	3e-24	111	PSAB45y		4	48.3		8	14695131		3e-24		8.2939	4.2415						8.2939					1
736	Ps	PSAB45y	4	48.3	Mt3.5.1Chr8	87.76	98	9	3	5	100	14767413	14767509	3e-24	111	PSAB45y		4	48.3		8	14767413		3e-24		8.29535	4.2415											1	8.29535
739	Ps	PSAB45y	4	48.3	Mt3.5Chr3	89.01	91	8	2	11	100	12975645	12975556	4e-24	111	PSAB45y		4	48.3		3	12975645		4e-24		3.25951	4.2415						3.25951					1
741	Ps	PSAB45y	4	48.3	Mt3.5.1Chr4	89.01	91	8	2	11	100	15079590	15079679	4e-24	111	PSAB45y		4	48.3		4	15079590		4e-24		4.30159	4.2415						4.30159					1
743	Ps	PSAB45y	4	48.3	Mt3.5.1Chr7	87.76	98	9	3	5	100	13644663	13644567	4e-24	111	PSAB45y		4	48.3		7	13644663		4e-24		7.27289	4.2415						7.27289					1
753	Ps	PSAB45y	4	48.3	Mt3.5.1Chr5	86.27	102	11	3	1	100	30096284	30096184	5e-23	108	PSAB45y		4	48.3		5	30096284		5e-23		5.60193	4.2415						5.60193					1
760	Ps	PSAB45y	4	48.3	Mt3.5.1Chr4	88.04	92	7	4	11	100	11584998	11584909	2e-22	106	PSAB45y		4	48.3		4	11584998		2e-22		4.2317	4.2415						4.2317					1
771	Ps	PSAB45y	4	48.3	Mt3.5.1Chr5	85.71	98	11	3	5	100	20525336	20525240	9e-21	100	PSAB45y		4	48.3		5	20525336		9e-21		5.41051	4.2415						5.41051					1
169	Ps	Pssqua	4	57.2	Mt3.5.1Chr8	94.74	266	11	3	112	377	16551299	16551037	7e-114	411	Pssqua		4	57.2		8	16551299		7e-114	top hit		4.286	8.33103										0
460	Ps	Pssqua	4	57.2	Mt3.5.1Chr5	84.41	186	21	8	193	374	20099374	20099193	3e-43	176	Pssqua		4	57.2		5	20099374		3e-43		5.40199	4.286					5.40199						1
474	Ps	Pssqua	4	57.2	Mt3.5.1Chr8	97.12	104	1	2	519	621	16547599	16547497	9e-43	174	Pssqua		4	57.2		8	16547599		9e-43		8.33095	4.286											1	8.33095
612	Ps	Pssqua	4	57.2	Mt3.5.1Chr8	77.4	323	27	29	821	1139	16545788	16545508	2e-35	150	Pssqua		4	57.2		8	16545788		2e-35		8.33092	4.286											1	8.33092
688	Ps	Pssqua	4	57.2	Mt3.5.1Chr8	93.9	82	3	2	377	457	16548019	16547939	3e-27	122	Pssqua		4	57.2		8	16548019		3e-27		8.33096	4.286											1	8.33096
761	Ps	Pssqua	4	57.2	Mt3.5.1Chr8	94.2	69	4	0	454	522	16547752	16547684	3e-22	106	Pssqua		4	57.2		8	16547752		3e-22		8.33096	4.286											1	8.33096
1029	Ps	Pssqua	4	57.2	Mt3.5.1Chr8	97.73	44	1	0	662	705	16547246	16547203	3e-13	76.8	Pssqua		4	57.2		8	16547246		3e-13		8.33094	4.286											1	8.33094
1046	Ps	Pssqua	4	57.2	Mt3.5.1Chr8	93.62	47	2	1	618	664	16547382	16547337	5e-11	69.4	Pssqua		4	57.2		8	16547382		5e-11		8.33095	4.286											1	8.33095
154	Ps	PSAB45x	4	64.08	Mt3.5.1Chr6	87.76	98	9	3	5	100	16157403	16157499	2e-24	111	PSAB45x		4	64.08		6	16157403		2e-24	top hit		4.3204	6.32315										0
721	Ps	PSAB45x	4	64.08	Mt3.5.1Chr6	87.76	98	9	3	5	100	16207923	16208019	2e-24	111	PSAB45x		4	64.08		6	16207923		2e-24		6.32416	4.3204						6.32416					1
724	Ps	PSAB45x	4	64.08	Mt3.5.1Chr1	87.76	98	9	3	5	100	16353485	16353581	3e-24	111	PSAB45x		4	64.08		1	16353485		3e-24		1.32707	4.3204						1.32707					1
733	Ps	PSAB45x	4	64.08	Mt3.5.1Chr8	87.76	98	9	3	5	100	14695131	14695227	3e-24	111	PSAB45x		4	64.08		8	14695131		3e-24		8.2939	4.3204						8.2939					1
735	Ps	PSAB45x	4	64.08	Mt3.5.1Chr8	87.76	98	9	3	5	100	14767413	14767509	3e-24	111	PSAB45x		4	64.08		8	14767413		3e-24		8.29535	4.3204											1	8.29535
738	Ps	PSAB45x	4	64.08	Mt3.5Chr3	89.01	91	8	2	11	100	12975645	12975556	4e-24	111	PSAB45x		4	64.08		3	12975645		4e-24		3.25951	4.3204						3.25951					1
740	Ps	PSAB45x	4	64.08	Mt3.5.1Chr4	89.01	91	8	2	11	100	15079590	15079679	4e-24	111	PSAB45x		4	64.08		4	15079590		4e-24		4.30159	4.3204						4.30159					1
742	Ps	PSAB45x	4	64.08	Mt3.5.1Chr7	87.76	98	9	3	5	100	13644663	13644567	4e-24	111	PSAB45x		4	64.08		7	13644663		4e-24		7.27289	4.3204						7.27289					1
752	Ps	PSAB45x	4	64.08	Mt3.5.1Chr5	86.27	102	11	3	1	100	30096284	30096184	5e-23	108	PSAB45x		4	64.08		5	30096284		5e-23		5.60193	4.3204						5.60193					1
759	Ps	PSAB45x	4	64.08	Mt3.5.1Chr4	88.04	92	7	4	11	100	11584998	11584909	2e-22	106	PSAB45x		4	64.08		4	11584998		2e-22		4.2317	4.3204						4.2317					1
770	Ps	PSAB45x	4	64.08	Mt3.5.1Chr5	85.71	98	11	3	5	100	20525336	20525240	9e-21	100	PSAB45x		4	64.08		5	20525336		9e-21		5.41051	4.3204						5.41051					1
85	Ps	cDNA194/2	4	97.18	Mt3.5Chr3	92.52	214	13	3	239	449	16861631	16861844	6e-82	303	cDNA194/2		4	97.18		3	16861631		6e-82	top hit		4.4859	3.33723
255	Ps	cDNA194/2	4	97.18	Mt3.5Chr3	90.71	226	15	6	18	240	16860885	16861107	1e-79	296	cDNA194/2		4	97.18		3	16860885		1e-79		3.33722	4.4859												3.33722
515	Ps	cDNA194/2	4	97.18	Mt3.5.1Chr5	84.85	165	18	7	77	237	38148536	38148697	1e-38	159	cDNA194/2		4	97.18		5	38148536		1e-38		5.76297	4.4859					5.76297
119	Ps	SNP203	4	119.45	Mt3.5.1Chr4	89.21	315	30	4	1	313	37365238	37364926	3e-108	390	SNP203		4	119.45		4	37365238		3e-108	top hit		4.59725	4.7473										0
120	Ps	SNP191	4	146.22	Mt3.5.1Chr4	88.06	536	57	6	1	534	43045667	43046197	1e-179	628	SNP191		4	146.22		4	43045667		1e-179	top hit		4.7311	4.86091										0
1028	Ps	SNP191	4	146.22	Mt3.5.1Chr4	86.11	72	8	2	565	635	43046293	43046363	2e-13	76.8	SNP191		4	146.22		4	43046293		2e-13		4.86093	4.7311											1	4.86093
124	Ps	susy1	4	149.1	Mt3.5.1Chr4	92.31	572	42	2	1706	2276	43557116	43557686	0	811	susy1		4	149.1		4	43557116		0	top hit		4.7455	4.87114										0
208	Ps	susy1	4	149.1	Mt3.5.1Chr4	91.48	352	26	4	593	941	43555370	43555720	2e-134	481	susy1		4	149.1		4	43555370		2e-134		4.87111	4.7455											1	4.87111
238	Ps	susy1	4	149.1	Mt3.5.1Chr4	92.95	227	16	0	1483	1709	43556787	43557013	2e-89	331	susy1		4	149.1		4	43556787		2e-89		4.87114	4.7455											1	4.87114
266	Ps	susy1	4	149.1	Mt3.5.1Chr4	93.33	195	13	0	400	594	43554812	43555006	1e-76	289	susy1		4	149.1		4	43554812		1e-76		4.8711	4.7455											1	4.8711
274	Ps	susy1	4	149.1	Mt3.5.1Chr4	95.29	170	8	0	1315	1484	43556514	43556683	4e-71	270	susy1		4	149.1		4	43556514		4e-71		4.87113	4.7455											1	4.87113
279	Ps	susy1	4	149.1	Mt3.5.1Chr4	96.1	154	6	0	248	401	43554573	43554726	1e-65	252	susy1		4	149.1		4	43554573		1e-65		4.87109	4.7455											1	4.87109
286	Ps	susy1	4	149.1	Mt3.5.1Chr4	91.21	182	11	5	1027	1206	43556036	43556214	9e-63	243	susy1		4	149.1		4	43556036		9e-63		4.87112	4.7455											1	4.87112
297	Ps	susy1	4	149.1	Mt3.5.1Chr4	95.21	146	7	0	256	401	47309955	47309810	2e-59	231	susy1		4	149.1		4	47309955		2e-59		4.9462	4.7455											1	4.9462
319	Ps	susy1	4	149.1	Mt3.5.1Chr7	93.15	146	10	0	256	401	21330004	21330149	2e-54	215	susy1		4	149.1		7	21330004		2e-54		7.4266	4.7455											1	7.4266
329	Ps	susy1	4	149.1	Mt3.5.1Chr4	98.32	119	2	0	1199	1317	43556304	43556422	9e-53	209	susy1		4	149.1		4	43556304		9e-53		4.87113	4.7455											1	4.87113
337	Ps	susy1	4	149.1	Mt3.5.1Chr4	92.91	141	8	2	2274	2413	43557775	43557914	4e-51	204	susy1		4	149.1		4	43557775		4e-51		4.87116	4.7455											1	4.87116
344	Ps	susy1	4	149.1	Mt3.5.1Chr4	93.33	135	9	0	116	250	43554363	43554497	5e-50	200	susy1		4	149.1		4	43554363		5e-50		4.87109	4.7455											1	4.87109
581	Ps	susy1	4	149.1	Mt3.5.1Chr4	95.92	98	4	0	929	1026	43555803	43555900	9e-38	159	susy1		4	149.1		4	43555803		9e-38		4.87112	4.7455											1	4.87112
1032	Ps	susy1	4	149.1	Mt3.5.1Chr4	92.59	54	3	1	2561	2613	43558217	43558270	9e-13	76.8	susy1		4	149.1		4	43558217		9e-13		4.87116	4.7455											1	4.87116
121	Ps	SNP185	4	149.36	Mt3.5.1Chr4	93.65	189	11	1	231	419	43403539	43403726	3e-75	281	SNP185		4	149.36		4	43403539		3e-75	top hit		4.7468	4.86807										0
303	Ps	SNP185	4	149.36	Mt3.5.1Chr4	94.44	144	8	0	1	144	43403269	43403412	2e-57	222	SNP185		4	149.36		4	43403269		2e-57		4.86807	4.7468											1	4.86807
125	Ps	SNP5	4	153.61	Mt3.5.1Chr4	92.38	210	13	3	118	325	46180670	46180462	1e-79	296	SNP5		4	153.61		4	46180670		1e-79	top hit		4.76805	4.92361										0
284	Ps	SNP5	4	153.61	Mt3.5.1Chr4	88.67	203	19	3	393	592	46180005	46179804	5e-64	244	SNP5		4	153.61		4	46180005		5e-64		4.9236	4.76805				4.9236							1
126	Ps	cDNA289/1	4	153.84	Mt3.5.1Chr4	87.5	112	14	0	335	446	46725087	46724976	1e-29	130	cDNA289/1		4	153.84		4	46725087		1e-29	top hit		4.7692	4.9345
675	Ps	cDNA289/1	4	153.84	Mt3.5.1Chr4	86.61	112	15	0	335	446	46718223	46718112	5e-28	124	cDNA289/1		4	153.84		4	46718223		5e-28		4.93436	4.7692												4.93436
777	Ps	cDNA289/1	4	153.84	Mt3.5.1Chr4	92.65	68	5	0	267	334	46718381	46718314	3e-20	99	cDNA289/1		4	153.84		4	46718381		3e-20		4.93437	4.7692												4.93437
779	Ps	cDNA289/1	4	153.84	Mt3.5.1Chr4	92.65	68	5	0	267	334	46725245	46725178	3e-20	99	cDNA289/1		4	153.84		4	46725245		3e-20		4.9345	4.7692												4.9345
167	Ps	Chr7-3-ST	5	0.4	Mt3.5.1Chr7	80.25	314	30	18	247	545	37891890	37891594	5e-53	207	Chr7-3-ST		5	0.4		7	37891890		5e-53	top hit		5.002	7.75784
166	Ps	cDNA200	5	3.31	Mt3.5.1Chr7	91.71	193	10	6	60	249	36552784	36552595	5e-70	263	cDNA200		5	3.31		7	36552784		5e-70	top hit		5.01655	7.73106
1039	Ps	cDNA200	5	3.31	Mt3.5.1Chr7	100	37	0	0	27	63	36553285	36553249	1e-11	69.4	cDNA200		5	3.31		7	36553285		1e-11		7.73107	5.01655												7.73107
143	Ps	Lhb4	5	7.9	Mt3.5.1Chr5	89.29	112	10	2	236	346	33674870	33674980	2e-32	139	Lhb4		5	7.9		5	33674870		2e-32	top hit		5.0395	5.6735
682	Ps	Lhb4	5	7.9	Mt3.5.1Chr5	86.73	113	11	4	236	346	26860908	26860798	2e-27	122	Lhb4		5	7.9		5	26860908		2e-27		5.53722	5.0395						5.53722
790	Ps	Lhb4	5	7.9	Mt3.5.1Chr5	82.86	105	16	2	243	346	17856100	17856203	2e-18	93.5	Lhb4		5	7.9		5	17856100		2e-18		5.35712	5.0395												5.35712
1015	Ps	Lhb4	5	7.9	Mt3.5.1Chr5	80.7	114	16	6	236	346	33638798	33638908	1e-15	84.2	Lhb4		5	7.9		5	33638798		1e-15		5.67278	5.0395												5.67278
165	Ps	Sbe1	5	24.495	Mt3.5.1Chr7	91.64	275	23	0	499	773	33280254	33279980	2e-104	381	Sbe1		5	24.495		7	33280254		2e-104	top hit		5.12247	7.66561										0
278	Ps	Sbe1	5	24.495	Mt3.5.1Chr7	96.79	156	5	0	2446	2601	33259756	33259601	3e-68	261	Sbe1		5	24.495		7	33259756		3e-68		7.6652	5.12247											1	7.6652
285	Ps	Sbe1	5	24.495	Mt3.5.1Chr7	96	150	6	0	2117	2266	33262917	33262768	3e-63	244	Sbe1		5	24.495		7	33262917		3e-63		7.66526	5.12247											1	7.66526
289	Ps	Sbe1	5	24.495	Mt3.5.1Chr7	95.92	147	4	2	1974	2119	33263444	33263299	4e-61	237	Sbe1		5	24.495		7	33263444		4e-61		7.66527	5.12247											1	7.66527
294	Ps	Sbe1	5	24.495	Mt3.5.1Chr7	94.16	154	9	0	348	501	33281285	33281132	2e-60	235	Sbe1		5	24.495		7	33281285		2e-60		7.66563	5.12247											1	7.66563
321	Ps	Sbe1	5	24.495	Mt3.5.1Chr7	98.35	121	2	0	1379	1499	33273432	33273312	7e-54	213	Sbe1		5	24.495		7	33273432		7e-54		7.66547	5.12247											1	7.66547
332	Ps	Sbe1	5	24.495	Mt3.5.1Chr7	94.2	138	6	2	1735	1871	33265155	33265019	1e-52	209	Sbe1		5	24.495		7	33265155		1e-52		7.6653	5.12247											1	7.6653
333	Ps	Sbe1	5	24.495	Mt3.5.1Chr7	94.12	136	8	0	1497	1632	33272595	33272460	3e-52	207	Sbe1		5	24.495		7	33272595		3e-52		7.66545	5.12247											1	7.66545
336	Ps	Sbe1	5	24.495	Mt3.5.1Chr7	97.5	120	3	0	1055	1174	33275701	33275582	1e-51	206	Sbe1		5	24.495		7	33275701		1e-51		7.66551	5.12247											1	7.66551
346	Ps	Sbe1	5	24.495	Mt3.5.1Chr7	95.24	126	6	0	1257	1382	33273752	33273627	6e-50	200	Sbe1		5	24.495		7	33273752		6e-50		7.66548	5.12247											1	7.66548
359	Ps	Sbe1	5	24.495	Mt3.5.1Chr7	97.3	111	3	0	1633	1743	33272356	33272246	1e-46	189	Sbe1		5	24.495		7	33272356		1e-46		7.66545	5.12247											1	7.66545
499	Ps	Sbe1	5	24.495	Mt3.5.1Chr7	96.12	103	4	0	2266	2368	33262632	33262530	2e-40	169	Sbe1		5	24.495		7	33262632		2e-40		7.66525	5.12247											1	7.66525
502	Ps	Sbe1	5	24.495	Mt3.5.1Chr7	95.24	105	5	0	1870	1974	33264830	33264726	6e-40	167	Sbe1		5	24.495		7	33264830		6e-40		7.6653	5.12247											1	7.6653
665	Ps	Sbe1	5	24.495	Mt3.5.1Chr7	95.18	83	4	0	974	1056	33277016	33276934	2e-29	132	Sbe1		5	24.495		7	33277016		2e-29		7.66554	5.12247											1	7.66554
668	Ps	Sbe1	5	24.495	Mt3.5.1Chr7	96.2	79	3	0	2367	2445	33260197	33260119	8e-29	130	Sbe1		5	24.495		7	33260197		8e-29		7.6652	5.12247											1	7.6652
679	Ps	Sbe1	5	24.495	Mt3.5.1Chr7	94.12	85	2	3	2600	2682	33259177	33259094	1e-27	126	Sbe1		5	24.495		7	33259177		1e-27		7.66518	5.12247											1	7.66518
775	Ps	Sbe1	5	24.495	Mt3.5.1Chr7	98.28	58	1	0	914	971	33277489	33277432	2e-20	102	Sbe1		5	24.495		7	33277489		2e-20		7.66555	5.12247											1	7.66555
164	Ps	Leg259	5	45.58	Mt3.5.1Chr7	80.55	545	64	25	3	539	31675983	31675473	3e-105	381	Leg259		5	45.58		7	31675983		3e-105	top hit		5.2279	7.63352
65	Ps	cDNA286	5	54.21	Mt3.5.1Chr1	91.16	396	33	2	175	569	30394405	30394011	5e-152	536	cDNA286		5	54.21		1	30394405		5e-152	top hit		5.27105	1.60789
317	Ps	cDNA286	5	54.21	Mt3.5.1Chr1	91.67	156	9	4	3	156	30395562	30395409	1e-54	213	cDNA286		5	54.21		1	30395562		1e-54		1.60791	5.27105												1.60791
586	Ps	cDNA286	5	54.21	Mt3.5.1Chr1	95.79	95	4	0	212	306	30410085	30409991	6e-37	154	cDNA286		5	54.21		1	30410085		6e-37		1.6082	5.27105												1.6082
60	Ps	SusII3	5	57.53	Mt3.5.1Chr1	87.33	221	24	4	808	1026	23862924	23863142	4e-65	250	SusII3		5	57.53		1	23862924		4e-65	top hit		5.28765	1.47726										0
296	Ps	SusII3	5	57.53	Mt3.5.1Chr1	83.33	252	40	2	2123	2373	23865628	23865878	1e-59	231	SusII3		5	57.53		1	23865628		1e-59		1.47731	5.28765											1	1.47731
309	Ps	SusII3	5	57.53	Mt3.5.1Chr1	89.71	175	15	3	1410	1582	23864074	23864247	3e-56	220	SusII3		5	57.53		1	23864074		3e-56		1.47728	5.28765											1	1.47728
311	Ps	SusII3	5	57.53	Mt3.5.1Chr1	89.14	175	19	0	1121	1295	23863513	23863687	1e-55	219	SusII3		5	57.53		1	23863513		1e-55		1.47727	5.28765											1	1.47727
161	Ps	Vc2	5	89.74	Mt3.5.1Chr7	86.86	274	26	6	37	302	22531139	22531410	9e-80	298	Vc2		5	89.74		7	22531139		9e-80	top hit		5.4487	7.45062										0
162	Ps	SNP28	5	89.74	Mt3.5.1Chr7	92.31	78	4	2	1	77	22754374	22754450	1e-23	110	SNP28		5	89.74		7	22754374		1e-23	top hit		5.4487	7.45509										0
253	Ps	Vc2	5	89.74	Mt3.5.1Chr7	86.81	273	28	4	37	302	22559646	22559917	9e-80	298	Vc2		5	89.74		7	22559646		9e-80		7.45119	5.4487											0	7.45119
268	Ps	Vc2	5	89.74	Mt3.5.1Chr7	82.58	333	46	8	560	883	22532200	22532529	2e-75	283	Vc2		5	89.74		7	22532200		2e-75		7.45064	5.4487											1	7.45064
269	Ps	Vc2	5	89.74	Mt3.5.1Chr7	85.77	274	29	6	37	302	22536096	22536367	9e-75	281	Vc2		5	89.74		7	22536096		9e-75		7.45072	5.4487											1	7.45072
270	Ps	Vc2	5	89.74	Mt3.5.1Chr7	82.48	331	47	9	560	883	22549871	22550197	3e-74	279	Vc2		5	89.74		7	22549871		3e-74		7.451	5.4487											1	7.451
306	Ps	Vc2	5	89.74	Mt3.5.1Chr7	89.39	179	15	4	301	477	22560064	22560240	5e-57	222	Vc2		5	89.74		7	22560064		5e-57		7.4512	5.4487											1	7.4512
316	Ps	Vc2	5	89.74	Mt3.5.1Chr7	88.83	179	16	4	301	477	22549195	22549371	2e-55	217	Vc2		5	89.74		7	22549195		2e-55		7.45098	5.4487											1	7.45098
342	Ps	Vc2	5	89.74	Mt3.5.1Chr7	87.22	180	17	6	301	477	22536506	22536682	3e-50	200	Vc2		5	89.74		7	22536506		3e-50		7.45073	5.4487											1	7.45073
350	Ps	Vc2	5	89.74	Mt3.5.1Chr7	86.74	181	16	8	301	477	22544011	22544187	1e-48	195	Vc2		5	89.74		7	22544011		1e-48		7.45088	5.4487											1	7.45088
357	Ps	Vc2	5	89.74	Mt3.5.1Chr7	85.96	178	23	2	301	477	22531542	22531718	5e-47	189	Vc2		5	89.74		7	22531542		5e-47		7.45063	5.4487											1	7.45063
970	Ps	Vc2	5	89.74	Mt3.5.1Chr7	85.71	84	12	0	475	558	22532021	22532104	6e-17	89.8	Vc2		5	89.74		7	22532021		6e-17		7.45064	5.4487											1	7.45064
160	Ps	Tri	5	93.05	Mt3.5.1Chr7	80.35	341	37	18	139	466	21331249	21330926	3e-60	231	Tri		5	93.05		7	21331249		3e-60	top hit		5.46525	7.42662										0
667	Ps	Tri	5	93.05	Mt3.5.1Chr7	86.18	123	12	3	12	130	21339894	21339773	3e-29	128	Tri		5	93.05		7	21339894		3e-29		7.4268	5.46525						7.4268					1
158	Ps	cDNA231	5	96.97	Mt3.5.1Chr7	82.23	287	39	11	1	281	19501649	19501929	6e-62	237	cDNA231		5	96.97		7	19501649		6e-62	top hit		5.48485	7.39003
320	Ps	cDNA231	5	96.97	Mt3.5.1Chr7	80.82	292	37	16	3	281	19435170	19435455	3e-54	211	cDNA231		5	96.97		7	19435170		3e-54		7.3887	5.48485												7.3887
157	Ps	Psphan	5	123.44	Mt3.5.1Chr7	87.58	1329	118	30	79	1377	16431547	16430236	0	1496	Psphan		5	123.44		7	16431547		0	top hit		5.6172	7.32863										0
93	Ps	PSAC58	5	147.08	Mt3.5Chr3	87.5	80	5	5	171	247	24265145	24265222	7e-17	87.9	PSAC58		5	147.08		3	24265145		7e-17	top hit		5.7354	3.4853										0
74	Ps	5S1	5	148.27	Mt3.5.1Chr2	100	95	0	0	1	95	18463078	18463172	6e-44	176	5S1		5	148.27		2	18463078		6e-44	top hit		5.74135	2.36926
365	Ps	5S1	5	148.27	Mt3.5.1Chr2	100	95	0	0	1	95	18463362	18463456	6e-44	176	5S1		5	148.27		2	18463362		6e-44		2.36927	5.74135												2.36927
368	Ps	5S1	5	148.27	Mt3.5.1Chr2	100	95	0	0	1	95	18463646	18463740	6e-44	176	5S1		5	148.27		2	18463646		6e-44		2.36927	5.74135												2.36927
371	Ps	5S1	5	148.27	Mt3.5.1Chr2	100	95	0	0	1	95	18464947	18464853	6e-44	176	5S1		5	148.27		2	18464947		6e-44		2.3693	5.74135												2.3693
374	Ps	5S1	5	148.27	Mt3.5.1Chr2	100	95	0	0	1	95	18465266	18465172	6e-44	176	5S1		5	148.27		2	18465266		6e-44		2.36931	5.74135												2.36931
377	Ps	5S1	5	148.27	Mt3.5.1Chr2	100	95	0	0	1	95	18502067	18501973	6e-44	176	5S1		5	148.27		2	18502067		6e-44		2.37004	5.74135												2.37004
380	Ps	5S1	5	148.27	Mt3.5.1Chr2	100	95	0	0	1	95	18502386	18502292	6e-44	176	5S1		5	148.27		2	18502386		6e-44		2.37005	5.74135												2.37005
383	Ps	5S1	5	148.27	Mt3.5.1Chr2	100	95	0	0	1	95	18502705	18502611	6e-44	176	5S1		5	148.27		2	18502705		6e-44		2.37005	5.74135												2.37005
386	Ps	5S1	5	148.27	Mt3.5.1Chr2	100	95	0	0	1	95	18502989	18502895	6e-44	176	5S1		5	148.27		2	18502989		6e-44		2.37006	5.74135												2.37006
389	Ps	5S1	5	148.27	Mt3.5.1Chr2	100	95	0	0	1	95	18503273	18503179	6e-44	176	5S1		5	148.27		2	18503273		6e-44		2.37007	5.74135												2.37007
392	Ps	5S1	5	148.27	Mt3.5.1Chr2	100	95	0	0	1	95	18503876	18503782	6e-44	176	5S1		5	148.27		2	18503876		6e-44		2.37008	5.74135												2.37008
395	Ps	5S1	5	148.27	Mt3.5.1Chr2	100	95	0	0	1	95	18504195	18504101	6e-44	176	5S1		5	148.27		2	18504195		6e-44		2.37008	5.74135												2.37008
398	Ps	5S1	5	148.27	Mt3.5.1Chr2	100	95	0	0	1	95	18504788	18504694	6e-44	176	5S1		5	148.27		2	18504788		6e-44		2.3701	5.74135												2.3701
401	Ps	5S1	5	148.27	Mt3.5.1Chr2	100	95	0	0	1	95	18505107	18505013	6e-44	176	5S1		5	148.27		2	18505107		6e-44		2.3701	5.74135												2.3701
404	Ps	5S1	5	148.27	Mt3.5.1Chr2	100	95	0	0	1	95	18505391	18505297	6e-44	176	5S1		5	148.27		2	18505391		6e-44		2.37011	5.74135												2.37011
407	Ps	5S1	5	148.27	Mt3.5.1Chr2	100	95	0	0	1	95	18505710	18505616	6e-44	176	5S1		5	148.27		2	18505710		6e-44		2.37011	5.74135												2.37011
410	Ps	5S1	5	148.27	Mt3.5.1Chr2	100	95	0	0	1	95	18507283	18507189	6e-44	176	5S1		5	148.27		2	18507283		6e-44		2.37015	5.74135												2.37015
413	Ps	5S1	5	148.27	Mt3.5.1Chr2	100	95	0	0	1	95	18512015	18511921	6e-44	176	5S1		5	148.27		2	18512015		6e-44		2.37024	5.74135												2.37024
416	Ps	5S1	5	148.27	Mt3.5.1Chr2	100	95	0	0	1	95	18512334	18512240	6e-44	176	5S1		5	148.27		2	18512334		6e-44		2.37025	5.74135												2.37025
419	Ps	5S1	5	148.27	Mt3.5.1Chr2	100	95	0	0	1	95	18512618	18512524	6e-44	176	5S1		5	148.27		2	18512618		6e-44		2.37025	5.74135												2.37025
422	Ps	5S1	5	148.27	Mt3.5.1Chr2	100	95	0	0	1	95	18512902	18512808	6e-44	176	5S1		5	148.27		2	18512902		6e-44		2.37026	5.74135												2.37026
425	Ps	5S1	5	148.27	Mt3.5.1Chr2	100	95	0	0	1	95	18513221	18513127	6e-44	176	5S1		5	148.27		2	18513221		6e-44		2.37026	5.74135												2.37026
428	Ps	5S1	5	148.27	Mt3.5.1Chr2	100	95	0	0	1	95	18513505	18513411	6e-44	176	5S1		5	148.27		2	18513505		6e-44		2.37027	5.74135												2.37027
431	Ps	5S1	5	148.27	Mt3.5.1Chr2	100	95	0	0	1	95	18513789	18513695	6e-44	176	5S1		5	148.27		2	18513789		6e-44		2.37028	5.74135												2.37028
434	Ps	5S1	5	148.27	Mt3.5.1Chr2	100	95	0	0	1	95	18514108	18514014	6e-44	176	5S1		5	148.27		2	18514108		6e-44		2.37028	5.74135												2.37028
437	Ps	5S1	5	148.27	Mt3.5.1Chr2	100	95	0	0	1	95	18514427	18514333	6e-44	176	5S1		5	148.27		2	18514427		6e-44		2.37029	5.74135												2.37029
440	Ps	5S1	5	148.27	Mt3.5.1Chr2	100	95	0	0	1	95	18514711	18514617	6e-44	176	5S1		5	148.27		2	18514711		6e-44		2.37029	5.74135												2.37029
443	Ps	5S1	5	148.27	Mt3.5.1Chr2	100	95	0	0	1	95	18515314	18515220	6e-44	176	5S1		5	148.27		2	18515314		6e-44		2.37031	5.74135												2.37031
446	Ps	5S1	5	148.27	Mt3.5.1Chr2	100	95	0	0	1	95	18520405	18520311	6e-44	176	5S1		5	148.27		2	18520405		6e-44		2.37041	5.74135												2.37041
449	Ps	5S1	5	148.27	Mt3.5.1Chr2	100	95	0	0	1	95	18520724	18520630	6e-44	176	5S1		5	148.27		2	18520724		6e-44		2.37041	5.74135												2.37041
462	Ps	5S1	5	148.27	Mt3.5.1Chr2	98.95	95	1	0	1	95	18503592	18503498	8e-43	172	5S1		5	148.27		2	18503592		8e-43		2.37007	5.74135												2.37007
465	Ps	5S1	5	148.27	Mt3.5.1Chr2	98.95	95	1	0	1	95	18507602	18507508	8e-43	172	5S1		5	148.27		2	18507602		8e-43		2.37015	5.74135												2.37015
468	Ps	5S1	5	148.27	Mt3.5.1Chr2	98.95	95	1	0	1	95	18507886	18507792	8e-43	172	5S1		5	148.27		2	18507886		8e-43		2.37016	5.74135												2.37016
471	Ps	5S1	5	148.27	Mt3.5.1Chr2	98.95	95	1	0	1	95	18511731	18511637	8e-43	172	5S1		5	148.27		2	18511731		8e-43		2.37023	5.74135												2.37023
478	Ps	5S1	5	148.27	Mt3.5.1Chr2	98.95	95	1	0	1	95	18506352	18506258	3e-42	171	5S1		5	148.27		2	18506352		3e-42		2.37013	5.74135												2.37013
481	Ps	5S1	5	148.27	Mt3.5.1Chr2	98.95	95	1	0	1	95	18515030	18514936	3e-42	171	5S1		5	148.27		2	18515030		3e-42		2.3703	5.74135												2.3703
484	Ps	5S1	5	148.27	Mt3.5.1Chr2	98.95	95	1	0	1	95	18520086	18519992	3e-42	171	5S1		5	148.27		2	18520086		3e-42		2.3704	5.74135												2.3704
493	Ps	5S1	5	148.27	Mt3.5.1Chr2	97.89	95	2	0	1	95	3535628	3535534	1e-40	165	5S1		5	148.27		2	3535628		1e-40		2.07071	5.74135												2.07071
506	Ps	5S1	5	148.27	Mt3.5.1Chr2	96.94	98	0	1	1	95	18501137	18501040	2e-39	161	5S1		5	148.27		2	18501137		2e-39		2.37002	5.74135												2.37002
516	Ps	5S1	5	148.27	Mt3.5.1Chr2	95.96	99	0	2	1	95	18462232	18462134	2e-38	158	5S1		5	148.27		2	18462232		2e-38		2.36924	5.74135												2.36924
519	Ps	5S1	5	148.27	Mt3.5.1Chr2	95.96	99	0	1	1	95	18462555	18462457	2e-38	158	5S1		5	148.27		2	18462555		2e-38		2.36925	5.74135												2.36925
522	Ps	5S1	5	148.27	Mt3.5.1Chr2	95.96	99	0	1	1	95	18464305	18464207	2e-38	158	5S1		5	148.27		2	18464305		2e-38		2.36929	5.74135												2.36929
525	Ps	5S1	5	148.27	Mt3.5.1Chr2	95.96	99	0	1	1	95	18465589	18465491	2e-38	158	5S1		5	148.27		2	18465589		2e-38		2.36931	5.74135												2.36931
528	Ps	5S1	5	148.27	Mt3.5.1Chr2	95.96	99	0	2	1	95	18465912	18465814	2e-38	158	5S1		5	148.27		2	18465912		2e-38		2.36932	5.74135												2.36932
531	Ps	5S1	5	148.27	Mt3.5.1Chr2	95.96	99	0	2	1	95	18466235	18466137	2e-38	158	5S1		5	148.27		2	18466235		2e-38		2.36932	5.74135												2.36932
534	Ps	5S1	5	148.27	Mt3.5.1Chr2	95.96	99	0	1	1	95	18466558	18466460	2e-38	158	5S1		5	148.27		2	18466558		2e-38		2.36933	5.74135												2.36933
537	Ps	5S1	5	148.27	Mt3.5.1Chr2	95.96	99	0	2	1	95	18501460	18501362	2e-38	158	5S1		5	148.27		2	18501460		2e-38		2.37003	5.74135												2.37003
540	Ps	5S1	5	148.27	Mt3.5.1Chr2	95.96	99	0	1	1	95	18501783	18501685	2e-38	158	5S1		5	148.27		2	18501783		2e-38		2.37004	5.74135												2.37004
543	Ps	5S1	5	148.27	Mt3.5.1Chr2	95.96	99	0	1	1	95	18506033	18505935	2e-38	158	5S1		5	148.27		2	18506033		2e-38		2.37012	5.74135												2.37012
546	Ps	5S1	5	148.27	Mt3.5.1Chr2	95.96	99	0	1	1	95	18506676	18506578	2e-38	158	5S1		5	148.27		2	18506676		2e-38		2.37013	5.74135												2.37013
549	Ps	5S1	5	148.27	Mt3.5.1Chr2	95.96	99	0	1	1	95	18506999	18506901	2e-38	158	5S1		5	148.27		2	18506999		2e-38		2.37014	5.74135												2.37014
552	Ps	5S1	5	148.27	Mt3.5.1Chr2	95.96	99	0	2	1	95	18517201	18517103	2e-38	158	5S1		5	148.27		2	18517201		2e-38		2.37034	5.74135												2.37034
555	Ps	5S1	5	148.27	Mt3.5.1Chr2	95.96	99	0	2	1	95	18517902	18517804	2e-38	158	5S1		5	148.27		2	18517902		2e-38		2.37036	5.74135												2.37036
558	Ps	5S1	5	148.27	Mt3.5.1Chr2	95.96	99	0	2	1	95	18518225	18518127	2e-38	158	5S1		5	148.27		2	18518225		2e-38		2.37036	5.74135												2.37036
561	Ps	5S1	5	148.27	Mt3.5.1Chr2	95.96	99	0	1	1	95	18519150	18519052	2e-38	158	5S1		5	148.27		2	18519150		2e-38		2.37038	5.74135												2.37038
564	Ps	5S1	5	148.27	Mt3.5.1Chr2	95.96	99	0	2	1	95	18521077	18520979	2e-38	158	5S1		5	148.27		2	18521077		2e-38		2.37042	5.74135												2.37042
567	Ps	5S1	5	148.27	Mt3.5.1Chr2	95.96	99	0	1	1	95	18521400	18521302	2e-38	158	5S1		5	148.27		2	18521400		2e-38		2.37043	5.74135												2.37043
570	Ps	5S1	5	148.27	Mt3.5.1Chr2	95.96	99	0	2	1	95	18521723	18521625	2e-38	158	5S1		5	148.27		2	18521723		2e-38		2.37043	5.74135												2.37043
573	Ps	5S1	5	148.27	Mt3.5.1Chr6	97.8	91	2	0	1	91	10868220	10868310	2e-38	158	5S1		5	148.27		6	10868220		2e-38		6.21736	5.74135												6.21736
578	Ps	5S1	5	148.27	Mt3.5.1Chr4	97.8	91	2	0	1	91	11102395	11102305	3e-38	158	5S1		5	148.27		4	11102395		3e-38		4.22205	5.74135												4.22205
583	Ps	5S1	5	148.27	Mt3.5.1Chr2	94.95	99	1	2	1	95	18516878	18516780	3e-37	154	5S1		5	148.27		2	18516878		3e-37		2.37034	5.74135												2.37034
587	Ps	5S1	5	148.27	Mt3.5.1Chr2	94.95	99	1	1	1	95	18464628	18464530	1e-36	152	5S1		5	148.27		2	18464628		1e-36		2.36929	5.74135												2.36929
590	Ps	5S1	5	148.27	Mt3.5.1Chr2	94.95	99	1	2	1	95	18518548	18518450	1e-36	152	5S1		5	148.27		2	18518548		1e-36		2.37037	5.74135												2.37037
593	Ps	5S1	5	148.27	Mt3.5.1Chr2	94.95	99	1	1	1	95	18519473	18519375	1e-36	152	5S1		5	148.27		2	18519473		1e-36		2.37039	5.74135												2.37039
596	Ps	5S1	5	148.27	Mt3.5.1Chr4	96.7	91	3	0	1	91	11105876	11105786	1e-36	152	5S1		5	148.27		4	11105876		1e-36		4.22212	5.74135												4.22212
599	Ps	5S1	5	148.27	Mt3.5.1Chr4	96.7	91	3	0	1	91	11107112	11107022	1e-36	152	5S1		5	148.27		4	11107112		1e-36		4.22214	5.74135												4.22214
602	Ps	5S1	5	148.27	Mt3.5.1Chr4	96.7	91	3	0	1	91	11109679	11109589	1e-36	152	5S1		5	148.27		4	11109679		1e-36		4.22219	5.74135												4.22219
605	Ps	5S1	5	148.27	Mt3.5.1Chr4	96.7	91	3	0	1	91	11114350	11114260	1e-36	152	5S1		5	148.27		4	11114350		1e-36		4.22229	5.74135												4.22229
609	Ps	5S1	5	148.27	Mt3.5.1Chr2	95.79	95	1	3	1	95	18462871	18462780	4e-36	150	5S1		5	148.27		2	18462871		4e-36		2.36926	5.74135												2.36926
614	Ps	5S1	5	148.27	Mt3.5.1Chr4	95.6	91	4	0	1	91	11097830	11097740	7e-35	147	5S1		5	148.27		4	11097830		7e-35		4.22196	5.74135												4.22196
617	Ps	5S1	5	148.27	Mt3.5.1Chr4	95.6	91	4	0	1	91	11099180	11099090	7e-35	147	5S1		5	148.27		4	11099180		7e-35		4.22198	5.74135												4.22198
620	Ps	5S1	5	148.27	Mt3.5.1Chr4	95.6	91	4	0	1	91	11099846	11099756	7e-35	147	5S1		5	148.27		4	11099846		7e-35		4.222	5.74135												4.222
623	Ps	5S1	5	148.27	Mt3.5.1Chr4	95.6	91	4	0	1	91	11103632	11103542	7e-35	147	5S1		5	148.27		4	11103632		7e-35		4.22207	5.74135												4.22207
626	Ps	5S1	5	148.27	Mt3.5.1Chr4	95.6	91	4	0	1	91	11105538	11105448	7e-35	147	5S1		5	148.27		4	11105538		7e-35		4.22211	5.74135												4.22211
638	Ps	5S1	5	148.27	Mt3.5.1Chr4	94.51	91	5	0	1	91	11109015	11108925	3e-33	141	5S1		5	148.27		4	11109015		3e-33		4.22218	5.74135												4.22218
641	Ps	5S1	5	148.27	Mt3.5.1Chr4	94.51	91	5	0	1	91	11110021	11109931	3e-33	141	5S1		5	148.27		4	11110021		3e-33		4.2222	5.74135												4.2222
644	Ps	5S1	5	148.27	Mt3.5.1Chr4	94.51	91	5	0	1	91	11112013	11111923	3e-33	141	5S1		5	148.27		4	11112013		3e-33		4.22224	5.74135												4.22224
648	Ps	5S1	5	148.27	Mt3.5.1Chr4	94.51	91	4	1	1	91	11100188	11100099	1e-32	139	5S1		5	148.27		4	11100188		1e-32		4.222	5.74135												4.222
659	Ps	5S1	5	148.27	Mt3.5.1Chr1	94.19	86	3	2	2	87	3000467	3000550	5e-30	130	5S1		5	148.27		1	3000467		5e-30		1.06001	5.74135												1.06001
670	Ps	5S1	5	148.27	Mt3.5.1Chr4	91.4	93	4	3	2	91	11102053	11101962	3e-28	124	5S1		5	148.27		4	11102053		3e-28		4.22204	5.74135												4.22204
690	Ps	5S1	5	148.27	Mt3.5.1Chr5	90.11	91	9	0	1	91	25109109	25109019	1e-26	119	5S1		5	148.27		5	25109109		1e-26		5.50218	5.74135												5.50218
693	Ps	5S1	5	148.27	Mt3.5.1Chr5	90.11	91	9	0	1	91	25202919	25203009	1e-26	119	5S1		5	148.27		5	25202919		1e-26		5.50406	5.74135												5.50406
698	Ps	5S1	5	148.27	Mt3.5.1Chr4	100	64	0	0	28	91	11114667	11114604	2e-26	119	5S1		5	148.27		4	11114667		2e-26		4.22229	5.74135												4.22229
711	Ps	5S1	5	148.27	Mt3.5.1Chr2	100	61	0	0	1	61	18511447	18511387	5e-25	113	5S1		5	148.27		2	18511447		5e-25		2.37023	5.74135												2.37023
718	Ps	5S1	5	148.27	Mt3.5Chr3	95.71	70	2	1	29	97	12536932	12536863	2e-24	111	5S1		5	148.27		3	12536932		2e-24		3.25074	5.74135												3.25074
726	Ps	5S1	5	148.27	Mt3.5.1Chr4	100	60	0	0	32	91	11103944	11103885	3e-24	111	5S1		5	148.27		4	11103944		3e-24		4.22208	5.74135												4.22208
729	Ps	5S1	5	148.27	Mt3.5.1Chr4	100	60	0	0	32	91	11109328	11109269	3e-24	111	5S1		5	148.27		4	11109328		3e-24		4.22219	5.74135												4.22219
744	Ps	5S1	5	148.27	Mt3.5.1Chr4	98.39	62	1	0	30	91	11097476	11097415	9e-24	110	5S1		5	148.27		4	11097476		9e-24		4.22195	5.74135												4.22195
748	Ps	5S1	5	148.27	Mt3.5.1Chr5	98.39	62	0	1	1	61	2910360	2910299	3e-23	108	5S1		5	148.27		5	2910360		3e-23		5.05821	5.74135												5.05821
756	Ps	5S1	5	148.27	Mt3.5.1Chr4	98.33	60	1	0	32	91	11107424	11107365	1e-22	106	5S1		5	148.27		4	11107424		1e-22		4.22215	5.74135												4.22215
763	Ps	5S1	5	148.27	Mt3.5.1Chr4	95.31	64	3	0	2	65	11111325	11111262	2e-21	102	5S1		5	148.27		4	11111325		2e-21		4.22223	5.74135												4.22223
766	Ps	5S1	5	148.27	Mt3.5.1Chr4	95.31	64	3	0	2	65	11113319	11113256	2e-21	102	5S1		5	148.27		4	11113319		2e-21		4.22227	5.74135												4.22227
772	Ps	5S1	5	148.27	Mt3.5.1Chr4	95.16	62	3	0	30	91	11098142	11098081	2e-20	99	5S1		5	148.27		4	11098142		2e-20		4.22196	5.74135												4.22196
781	Ps	5S1	5	148.27	Mt3.5.1Chr4	98.18	55	1	0	37	91	11094182	11094128	7e-20	97.1	5S1		5	148.27		4	11094182		7e-20		4.22188	5.74135												4.22188
785	Ps	5S1	5	148.27	Mt3.5.1Chr4	93.55	62	4	0	30	91	11099492	11099431	9e-19	93.5	5S1		5	148.27		4	11099492		9e-19		4.22199	5.74135												4.22199
793	Ps	5S1	5	148.27	Mt3.5.1Chr2	92.31	65	2	3	222	285	18462289	18462227	9e-18	89.8	5S1		5	148.27		2	18462289		9e-18		2.36925	5.74135												2.36925
796	Ps	5S1	5	148.27	Mt3.5.1Chr2	92.31	65	2	3	222	285	18462612	18462550	9e-18	89.8	5S1		5	148.27		2	18462612		9e-18		2.36925	5.74135												2.36925
799	Ps	5S1	5	148.27	Mt3.5.1Chr2	92.31	65	2	3	222	285	18463305	18463367	9e-18	89.8	5S1		5	148.27		2	18463305		9e-18		2.36927	5.74135												2.36927
802	Ps	5S1	5	148.27	Mt3.5.1Chr2	92.31	65	2	3	222	285	18463908	18463970	9e-18	89.8	5S1		5	148.27		2	18463908		9e-18		2.36928	5.74135												2.36928
805	Ps	5S1	5	148.27	Mt3.5.1Chr2	92.31	65	2	3	222	285	18464362	18464300	9e-18	89.8	5S1		5	148.27		2	18464362		9e-18		2.36929	5.74135												2.36929
808	Ps	5S1	5	148.27	Mt3.5.1Chr2	92.31	65	2	3	222	285	18464685	18464623	9e-18	89.8	5S1		5	148.27		2	18464685		9e-18		2.36929	5.74135												2.36929
811	Ps	5S1	5	148.27	Mt3.5.1Chr2	92.31	65	2	3	222	285	18465004	18464942	9e-18	89.8	5S1		5	148.27		2	18465004		9e-18		2.3693	5.74135												2.3693
814	Ps	5S1	5	148.27	Mt3.5.1Chr2	92.31	65	2	3	222	285	18465323	18465261	9e-18	89.8	5S1		5	148.27		2	18465323		9e-18		2.36931	5.74135												2.36931
817	Ps	5S1	5	148.27	Mt3.5.1Chr2	92.31	65	2	3	222	285	18465646	18465584	9e-18	89.8	5S1		5	148.27		2	18465646		9e-18		2.36931	5.74135												2.36931
820	Ps	5S1	5	148.27	Mt3.5.1Chr2	92.31	65	2	3	222	285	18465969	18465907	9e-18	89.8	5S1		5	148.27		2	18465969		9e-18		2.36932	5.74135												2.36932
823	Ps	5S1	5	148.27	Mt3.5.1Chr2	92.31	65	2	3	222	285	18466292	18466230	9e-18	89.8	5S1		5	148.27		2	18466292		9e-18		2.36933	5.74135												2.36933
826	Ps	5S1	5	148.27	Mt3.5.1Chr2	92.31	65	2	3	222	285	18466615	18466553	9e-18	89.8	5S1		5	148.27		2	18466615		9e-18		2.36933	5.74135												2.36933
829	Ps	5S1	5	148.27	Mt3.5.1Chr2	92.31	65	2	3	222	285	18501194	18501132	9e-18	89.8	5S1		5	148.27		2	18501194		9e-18		2.37002	5.74135												2.37002
832	Ps	5S1	5	148.27	Mt3.5.1Chr2	92.31	65	2	3	222	285	18501517	18501455	9e-18	89.8	5S1		5	148.27		2	18501517		9e-18		2.37003	5.74135												2.37003
835	Ps	5S1	5	148.27	Mt3.5.1Chr2	92.31	65	2	3	222	285	18501840	18501778	9e-18	89.8	5S1		5	148.27		2	18501840		9e-18		2.37004	5.74135												2.37004
838	Ps	5S1	5	148.27	Mt3.5.1Chr2	92.31	65	2	3	222	285	18502124	18502062	9e-18	89.8	5S1		5	148.27		2	18502124		9e-18		2.37004	5.74135												2.37004
841	Ps	5S1	5	148.27	Mt3.5.1Chr2	92.31	65	2	3	222	285	18502443	18502381	9e-18	89.8	5S1		5	148.27		2	18502443		9e-18		2.37005	5.74135												2.37005
844	Ps	5S1	5	148.27	Mt3.5.1Chr2	92.31	65	2	3	222	285	18502762	18502700	9e-18	89.8	5S1		5	148.27		2	18502762		9e-18		2.37006	5.74135												2.37006
847	Ps	5S1	5	148.27	Mt3.5.1Chr2	92.31	65	2	3	222	285	18503046	18502984	9e-18	89.8	5S1		5	148.27		2	18503046		9e-18		2.37006	5.74135												2.37006
850	Ps	5S1	5	148.27	Mt3.5.1Chr2	92.31	65	2	3	222	285	18503330	18503268	9e-18	89.8	5S1		5	148.27		2	18503330		9e-18		2.37007	5.74135												2.37007
853	Ps	5S1	5	148.27	Mt3.5.1Chr2	92.31	65	2	3	222	285	18503649	18503587	9e-18	89.8	5S1		5	148.27		2	18503649		9e-18		2.37007	5.74135												2.37007
856	Ps	5S1	5	148.27	Mt3.5.1Chr2	92.31	65	2	3	222	285	18504252	18504190	9e-18	89.8	5S1		5	148.27		2	18504252		9e-18		2.37009	5.74135												2.37009
859	Ps	5S1	5	148.27	Mt3.5.1Chr2	92.31	65	2	3	222	285	18504845	18504783	9e-18	89.8	5S1		5	148.27		2	18504845		9e-18		2.3701	5.74135												2.3701
862	Ps	5S1	5	148.27	Mt3.5.1Chr2	92.31	65	2	3	222	285	18505767	18505705	9e-18	89.8	5S1		5	148.27		2	18505767		9e-18		2.37012	5.74135												2.37012
865	Ps	5S1	5	148.27	Mt3.5.1Chr2	92.31	65	2	3	222	285	18506090	18506028	9e-18	89.8	5S1		5	148.27		2	18506090		9e-18		2.37012	5.74135												2.37012
868	Ps	5S1	5	148.27	Mt3.5.1Chr2	92.31	65	2	3	222	285	18506409	18506347	9e-18	89.8	5S1		5	148.27		2	18506409		9e-18		2.37013	5.74135												2.37013
871	Ps	5S1	5	148.27	Mt3.5.1Chr2	92.31	65	2	3	222	285	18506733	18506671	9e-18	89.8	5S1		5	148.27		2	18506733		9e-18		2.37013	5.74135												2.37013
874	Ps	5S1	5	148.27	Mt3.5.1Chr2	92.31	65	2	3	222	285	18507056	18506994	9e-18	89.8	5S1		5	148.27		2	18507056		9e-18		2.37014	5.74135												2.37014
877	Ps	5S1	5	148.27	Mt3.5.1Chr2	92.31	65	2	3	222	285	18507340	18507278	9e-18	89.8	5S1		5	148.27		2	18507340		9e-18		2.37015	5.74135												2.37015
880	Ps	5S1	5	148.27	Mt3.5.1Chr2	92.31	65	2	3	222	285	18507659	18507597	9e-18	89.8	5S1		5	148.27		2	18507659		9e-18		2.37015	5.74135												2.37015
883	Ps	5S1	5	148.27	Mt3.5.1Chr2	92.31	65	2	3	222	285	18511504	18511442	9e-18	89.8	5S1		5	148.27		2	18511504		9e-18		2.37023	5.74135												2.37023
886	Ps	5S1	5	148.27	Mt3.5.1Chr2	92.31	65	2	3	222	285	18511788	18511726	9e-18	89.8	5S1		5	148.27		2	18511788		9e-18		2.37024	5.74135												2.37024
889	Ps	5S1	5	148.27	Mt3.5.1Chr2	92.31	65	2	3	222	285	18512675	18512613	9e-18	89.8	5S1		5	148.27		2	18512675		9e-18		2.37025	5.74135												2.37025
892	Ps	5S1	5	148.27	Mt3.5.1Chr2	92.31	65	2	3	222	285	18512959	18512897	9e-18	89.8	5S1		5	148.27		2	18512959		9e-18		2.37026	5.74135												2.37026
895	Ps	5S1	5	148.27	Mt3.5.1Chr2	92.31	65	2	3	222	285	18513278	18513216	9e-18	89.8	5S1		5	148.27		2	18513278		9e-18		2.37027	5.74135												2.37027
898	Ps	5S1	5	148.27	Mt3.5.1Chr2	92.31	65	2	3	222	285	18513562	18513500	9e-18	89.8	5S1		5	148.27		2	18513562		9e-18		2.37027	5.74135												2.37027
901	Ps	5S1	5	148.27	Mt3.5.1Chr2	92.31	65	2	3	222	285	18514165	18514103	9e-18	89.8	5S1		5	148.27		2	18514165		9e-18		2.37028	5.74135												2.37028
904	Ps	5S1	5	148.27	Mt3.5.1Chr2	92.31	65	2	3	222	285	18514484	18514422	9e-18	89.8	5S1		5	148.27		2	18514484		9e-18		2.37029	5.74135												2.37029
907	Ps	5S1	5	148.27	Mt3.5.1Chr2	92.31	65	2	3	222	285	18514768	18514706	9e-18	89.8	5S1		5	148.27		2	18514768		9e-18		2.3703	5.74135												2.3703
910	Ps	5S1	5	148.27	Mt3.5.1Chr2	92.31	65	2	3	222	285	18515087	18515025	9e-18	89.8	5S1		5	148.27		2	18515087		9e-18		2.3703	5.74135												2.3703
913	Ps	5S1	5	148.27	Mt3.5.1Chr2	92.31	65	2	3	222	285	18515371	18515309	9e-18	89.8	5S1		5	148.27		2	18515371		9e-18		2.37031	5.74135												2.37031
916	Ps	5S1	5	148.27	Mt3.5.1Chr2	92.31	65	2	3	222	285	18516935	18516873	9e-18	89.8	5S1		5	148.27		2	18516935		9e-18		2.37034	5.74135												2.37034
919	Ps	5S1	5	148.27	Mt3.5.1Chr2	92.31	65	2	3	222	285	18517258	18517196	9e-18	89.8	5S1		5	148.27		2	18517258		9e-18		2.37035	5.74135												2.37035
922	Ps	5S1	5	148.27	Mt3.5.1Chr2	92.31	65	2	3	222	285	18517959	18517897	9e-18	89.8	5S1		5	148.27		2	18517959		9e-18		2.37036	5.74135												2.37036
925	Ps	5S1	5	148.27	Mt3.5.1Chr2	92.31	65	2	3	222	285	18518282	18518220	9e-18	89.8	5S1		5	148.27		2	18518282		9e-18		2.37037	5.74135												2.37037
928	Ps	5S1	5	148.27	Mt3.5.1Chr2	92.31	65	2	3	222	285	18518605	18518543	9e-18	89.8	5S1		5	148.27		2	18518605		9e-18		2.37037	5.74135												2.37037
931	Ps	5S1	5	148.27	Mt3.5.1Chr2	92.31	65	2	3	222	285	18519207	18519145	9e-18	89.8	5S1		5	148.27		2	18519207		9e-18		2.37038	5.74135												2.37038
934	Ps	5S1	5	148.27	Mt3.5.1Chr2	92.31	65	2	3	222	285	18519530	18519468	9e-18	89.8	5S1		5	148.27		2	18519530		9e-18		2.37039	5.74135												2.37039
937	Ps	5S1	5	148.27	Mt3.5.1Chr2	92.31	65	2	3	222	285	18520143	18520081	9e-18	89.8	5S1		5	148.27		2	18520143		9e-18		2.3704	5.74135												2.3704
940	Ps	5S1	5	148.27	Mt3.5.1Chr2	92.31	65	2	3	222	285	18520462	18520400	9e-18	89.8	5S1		5	148.27		2	18520462		9e-18		2.37041	5.74135												2.37041
943	Ps	5S1	5	148.27	Mt3.5.1Chr2	92.31	65	2	3	222	285	18521134	18521072	9e-18	89.8	5S1		5	148.27		2	18521134		9e-18		2.37042	5.74135												2.37042
946	Ps	5S1	5	148.27	Mt3.5.1Chr2	92.31	65	2	3	222	285	18521457	18521395	9e-18	89.8	5S1		5	148.27		2	18521457		9e-18		2.37043	5.74135												2.37043
949	Ps	5S1	5	148.27	Mt3.5.1Chr2	92.31	65	2	3	222	285	18521780	18521718	9e-18	89.8	5S1		5	148.27		2	18521780		9e-18		2.37044	5.74135												2.37044
952	Ps	5S1	5	148.27	Mt3.5.1Chr4	92.31	65	2	3	222	285	11097887	11097825	1e-17	89.8	5S1		5	148.27		4	11097887		1e-17		4.22196	5.74135												4.22196
955	Ps	5S1	5	148.27	Mt3.5.1Chr4	92.31	65	2	3	222	285	11099237	11099175	1e-17	89.8	5S1		5	148.27		4	11099237		1e-17		4.22198	5.74135												4.22198
958	Ps	5S1	5	148.27	Mt3.5.1Chr4	92.31	65	2	3	222	285	11099903	11099841	1e-17	89.8	5S1		5	148.27		4	11099903		1e-17		4.222	5.74135												4.222
961	Ps	5S1	5	148.27	Mt3.5.1Chr4	92.31	65	2	3	222	285	11102452	11102390	1e-17	89.8	5S1		5	148.27		4	11102452		1e-17		4.22205	5.74135												4.22205
964	Ps	5S1	5	148.27	Mt3.5.1Chr4	92.31	65	2	3	222	285	11114064	11114002	1e-17	89.8	5S1		5	148.27		4	11114064		1e-17		4.22228	5.74135												4.22228
971	Ps	5S1	5	148.27	Mt3.5.1Chr2	90.77	65	3	3	222	285	18503933	18503871	1e-16	86.1	5S1		5	148.27		2	18503933		1e-16		2.37008	5.74135												2.37008
974	Ps	5S1	5	148.27	Mt3.5.1Chr2	90.77	65	3	3	222	285	18505448	18505386	1e-16	86.1	5S1		5	148.27		2	18505448		1e-16		2.37011	5.74135												2.37011
977	Ps	5S1	5	148.27	Mt3.5.1Chr2	90.77	65	3	3	222	285	18507943	18507881	1e-16	86.1	5S1		5	148.27		2	18507943		1e-16		2.37016	5.74135												2.37016
980	Ps	5S1	5	148.27	Mt3.5.1Chr2	90.77	65	3	3	222	285	18513846	18513784	1e-16	86.1	5S1		5	148.27		2	18513846		1e-16		2.37028	5.74135												2.37028
986	Ps	5S1	5	148.27	Mt3.5.1Chr2	90.77	65	3	3	222	285	18463021	18463083	4e-16	84.2	5S1		5	148.27		2	18463021		4e-16		2.36926	5.74135												2.36926
989	Ps	5S1	5	148.27	Mt3.5.1Chr2	91.94	62	2	3	222	282	18504561	18504502	4e-16	84.2	5S1		5	148.27		2	18504561		4e-16		2.37009	5.74135												2.37009
992	Ps	5S1	5	148.27	Mt3.5.1Chr2	90.77	65	3	3	222	285	18505164	18505102	4e-16	84.2	5S1		5	148.27		2	18505164		4e-16		2.3701	5.74135												2.3701
995	Ps	5S1	5	148.27	Mt3.5.1Chr2	90.77	65	3	3	222	285	18512072	18512010	4e-16	84.2	5S1		5	148.27		2	18512072		4e-16		2.37024	5.74135												2.37024
998	Ps	5S1	5	148.27	Mt3.5.1Chr2	90.77	65	2	4	222	285	18518883	18518822	4e-16	84.2	5S1		5	148.27		2	18518883		4e-16		2.37038	5.74135												2.37038
1001	Ps	5S1	5	148.27	Mt3.5.1Chr2	90.77	65	2	4	222	285	18520780	18520719	4e-16	84.2	5S1		5	148.27		2	18520780		4e-16		2.37042	5.74135												2.37042
1005	Ps	5S1	5	148.27	Mt3.5.1Chr4	90.63	64	5	1	222	285	11110078	11110016	6e-16	84.2	5S1		5	148.27		4	11110078		6e-16		4.2222	5.74135												4.2222
1008	Ps	5S1	5	148.27	Mt3.5.1Chr4	90.63	64	5	1	222	285	11110422	11110360	6e-16	84.2	5S1		5	148.27		4	11110422		6e-16		4.22221	5.74135												4.22221
1011	Ps	5S1	5	148.27	Mt3.5.1Chr4	90.63	64	5	1	222	285	11112070	11112008	6e-16	84.2	5S1		5	148.27		4	11112070		6e-16		4.22224	5.74135												4.22224
1019	Ps	5S1	5	148.27	Mt3.5.1Chr4	89.23	65	4	3	222	285	11098555	11098493	3e-14	78.7	5S1		5	148.27		4	11098555		3e-14		4.22197	5.74135												4.22197
1022	Ps	5S1	5	148.27	Mt3.5.1Chr4	90.16	61	5	1	222	282	11112414	11112355	3e-14	78.7	5S1		5	148.27		4	11112414		3e-14		4.22225	5.74135												4.22225
1040	Ps	5S1	5	148.27	Mt3.5.1Chr4	100	37	0	0	249	285	11100219	11100183	2e-11	69.4	5S1		5	148.27		4	11100219		2e-11		4.222	5.74135												4.222
156	Ps	SNP196	5	155.29	Mt3.5.1Chr7	79.1	311	30	18	1	306	2462695	2462975	4e-45	182	SNP196		5	155.29		7	2462695		4e-45	top hit		5.77645	7.04925										0
664	Ps	SNP196	5	155.29	Mt3.5.1Chr7	79.51	205	24	9	422	626	2463184	2463370	1e-29	130	SNP196		5	155.29		7	2463184		1e-29		7.04926	5.77645											1	7.04926
86	Ps	RbcS1	5	165.29	Mt3.5Chr3	81.6	614	58	45	1026	1605	18074369	18074961	2e-127	457	RbcS1		5	165.29		3	18074369		2e-127	top hit		5.82645	3.36149										0
95	Ps	pm6	5	165.29	Mt3.5Chr3	94.42	197	10	1	27	223	27672908	27673103	4e-81	302	pm6		5	165.29		3	27672908		4e-81	top hit		5.82645	3.55346										0
264	Ps	RbcS1	5	165.29	Mt3.5Chr3	88.35	249	17	12	1302	1544	18042975	18043217	8e-77	289	RbcS1		5	165.29		3	18042975		8e-77		3.36086	5.82645				3.36086							0
326	Ps	RbcS1	5	165.29	Mt3.5Chr3	82.54	252	30	11	373	617	18077771	18078015	6e-53	209	RbcS1		5	165.29		3	18077771		6e-53		3.36156	5.82645											1	3.36156
345	Ps	pm6	5	165.29	Mt3.5.1Chr7	85.35	198	22	7	35	228	4173418	4173612	5e-50	198	pm6		5	165.29		7	4173418		5e-50		7.08347	5.82645				7.08347							0
453	Ps	pm6	5	165.29	Mt3.5Chr3	98.04	102	2	0	375	476	27675737	27675838	8e-44	178	pm6		5	165.29		3	27675737		8e-44		3.55351	5.82645											1	3.55351
475	Ps	pm6	5	165.29	Mt3.5Chr3	88.97	145	11	5	560	703	27676209	27676349	1e-42	174	pm6		5	165.29		3	27676209		1e-42		3.55352	5.82645											1	3.55352
636	Ps	pm6	5	165.29	Mt3.5.1Chr8	92.16	102	8	0	375	476	28167993	28167892	6e-34	145	pm6		5	165.29		8	28167993		6e-34		8.56336	5.82645					8.56336						1
654	Ps	pm6	5	165.29	Mt3.5Chr3	93.68	95	3	1	709	800	27676446	27676540	4e-32	139	pm6		5	165.29		3	27676446		4e-32		3.55353	5.82645											1	3.55353
715	Ps	pm6	5	165.29	Mt3.5Chr3	94.59	74	4	0	308	381	27675582	27675655	6e-25	115	pm6		5	165.29		3	27675582		6e-25		3.55351	5.82645											1	3.55351
1030	Ps	RbcS1	5	165.29	Mt3.5.1Chr6	81.82	99	11	7	769	861	19432598	19432695	4e-13	76.8	RbcS1		5	165.29		6	19432598		4e-13		6.38865	5.82645						6.38865					0
1035	Ps	pm6	5	165.29	Mt3.5Chr3	95.56	45	2	0	516	560	27676054	27676098	4e-12	73.1	pm6		5	165.29		3	27676054		4e-12		3.55352	5.82645											0	3.55352
91	Ps	GS2	6	12.19	Mt3.5Chr3	91.6	131	11	0	540	670	20781473	20781343	9e-45	182	GS2		6	12.19		3	20781473		9e-45	top hit		6.06095	3.41563
657	Ps	GS2	6	12.19	Mt3.5Chr3	93.33	90	6	0	453	542	20781808	20781719	3e-30	134	GS2		6	12.19		3	20781808		3e-30		3.41564	6.06095												3.41564
147	Ps	Leg201mk	6	37.23	Mt3.5.1Chr6	91.41	547	43	4	1	545	1018889	1019433	0	747	Leg201mk		6	37.23		6	1018889		0	top hit		6.18615	6.02038
87	Ps	RbcS2	6	47.11	Mt3.5Chr3	81.6	614	58	45	1026	1605	18074369	18074961	2e-127	457	RbcS2		6	47.11		3	18074369		2e-127	top hit		6.23555	3.36149										0
151	Ps	Cab2/6	6	47.11	Mt3.5.1Chr6	81.94	803	114	28	734	1522	2743670	2742885	0	651	Cab2/6		6	47.11		6	2743670		0	top hit		6.23555	6.05487
265	Ps	RbcS2	6	47.11	Mt3.5Chr3	88.35	249	17	12	1302	1544	18042975	18043217	8e-77	289	RbcS2		6	47.11		3	18042975		8e-77		3.36086	6.23555											0	3.36086
327	Ps	RbcS2	6	47.11	Mt3.5Chr3	82.54	252	30	11	373	617	18077771	18078015	6e-53	209	RbcS2		6	47.11		3	18077771		6e-53		3.36156	6.23555											1	3.36156
1031	Ps	RbcS2	6	47.11	Mt3.5.1Chr6	81.82	99	11	7	769	861	19432598	19432695	4e-13	76.8	RbcS2		6	47.11		6	19432598		4e-13		6.38865	6.23555						6.38865					1
153	Ps	cDNA133	6	47.15	Mt3.5.1Chr6	82.61	138	10	7	272	399	3052281	3052148	7e-24	110	cDNA133		6	47.15		6	3052281		7e-24	top hit		6.23575	6.06105
1026	Ps	cDNA133	6	47.15	Mt3.5.1Chr6	91.23	57	4	1	402	457	3052106	3052050	7e-14	76.8	cDNA133		6	47.15		6	3052106		7e-14		6.06104	6.23575												6.06104
152	Ps	gbsts2	6	47.48	Mt3.5.1Chr6	88.82	1038	90	23	1439	2466	2899713	2900734	0	1251	gbsts2		6	47.48		6	2899713		0	top hit		6.2374	6.05799
209	Ps	gbsts2	6	47.48	Mt3.5.1Chr6	82.81	576	59	21	429	969	2896543	2897113	3e-134	479	gbsts2		6	47.48		6	2896543		3e-134		6.05793	6.2374												6.05793
272	Ps	gbsts2	6	47.48	Mt3.5.1Chr6	93.92	181	11	0	1266	1446	2898422	2898602	2e-72	274	gbsts2		6	47.48		6	2898422		2e-72		6.05797	6.2374												6.05797
361	Ps	gbsts2	6	47.48	Mt3.5.1Chr1	85.08	181	25	2	2699	2878	13741718	13741539	4e-45	183	gbsts2		6	47.48		1	13741718		4e-45		1.27483	6.2374					1.27483
967	Ps	gbsts2	6	47.48	Mt3.5.1Chr6	91.18	68	4	2	967	1033	2897345	2897411	2e-17	91.6	gbsts2		6	47.48		6	2897345		2e-17		6.05795	6.2374												6.05795
148	Ps	CMII-2	6	58.04	Mt3.5.1Chr6	88.89	180	19	1	785	964	2214649	2214827	7e-57	220	CMII-2		6	58.04		6	2214649		7e-57	top hit		6.2902	6.04429
496	Ps	CMII-2	6	58.04	Mt3.5.1Chr6	81.9	221	19	16	1	216	2214448	2214652	1e-40	167	CMII-2		6	58.04		6	2214448		1e-40		6.04429	6.2902												6.04429
123	Ps	susy3	6	89.63	Mt3.5.1Chr4	86.4	228	29	2	1529	1755	43556787	43557013	2e-64	248	susy3		6	89.63		4	43556787		2e-64	top hit		6.44815	4.87114										0
687	Ps	susy3	6	89.63	Mt3.5.1Chr4	78.57	196	37	5	446	639	43554812	43555004	3e-27	124	susy3		6	89.63		4	43554812		3e-27		4.8711	6.44815											1	4.8711
1045	Ps	susy3	6	89.63	Mt3.5.1Chr7	92	50	4	0	446	495	21330246	21330295	4e-11	71.3	susy3		6	89.63		7	21330246		4e-11		7.4266	6.44815						7.4266					1
127	Ps	cDNA289/2	6	103.97	Mt3.5.1Chr4	87.5	112	14	0	335	446	46725087	46724976	1e-29	130	cDNA289/2		6	103.97		4	46725087		1e-29	top hit		6.51985	4.9345
676	Ps	cDNA289/2	6	103.97	Mt3.5.1Chr4	86.61	112	15	0	335	446	46718223	46718112	5e-28	124	cDNA289/2		6	103.97		4	46718223		5e-28		4.93436	6.51985												4.93436
778	Ps	cDNA289/2	6	103.97	Mt3.5.1Chr4	92.65	68	5	0	267	334	46718381	46718314	3e-20	99	cDNA289/2		6	103.97		4	46718381		3e-20		4.93437	6.51985												4.93437
780	Ps	cDNA289/2	6	103.97	Mt3.5.1Chr4	92.65	68	5	0	267	334	46725245	46725178	3e-20	99	cDNA289/2		6	103.97		4	46725245		3e-20		4.9345	6.51985												4.9345
76	Ps	5S3	6	107.18	Mt3.5.1Chr2	100	95	0	0	1	95	18463078	18463172	6e-44	176	5S3		6	107.18		2	18463078		6e-44	top hit		6.5359	2.36926
367	Ps	5S3	6	107.18	Mt3.5.1Chr2	100	95	0	0	1	95	18463362	18463456	6e-44	176	5S3		6	107.18		2	18463362		6e-44		2.36927	6.5359												2.36927
370	Ps	5S3	6	107.18	Mt3.5.1Chr2	100	95	0	0	1	95	18463646	18463740	6e-44	176	5S3		6	107.18		2	18463646		6e-44		2.36927	6.5359												2.36927
373	Ps	5S3	6	107.18	Mt3.5.1Chr2	100	95	0	0	1	95	18464947	18464853	6e-44	176	5S3		6	107.18		2	18464947		6e-44		2.3693	6.5359												2.3693
376	Ps	5S3	6	107.18	Mt3.5.1Chr2	100	95	0	0	1	95	18465266	18465172	6e-44	176	5S3		6	107.18		2	18465266		6e-44		2.36931	6.5359												2.36931
379	Ps	5S3	6	107.18	Mt3.5.1Chr2	100	95	0	0	1	95	18502067	18501973	6e-44	176	5S3		6	107.18		2	18502067		6e-44		2.37004	6.5359												2.37004
382	Ps	5S3	6	107.18	Mt3.5.1Chr2	100	95	0	0	1	95	18502386	18502292	6e-44	176	5S3		6	107.18		2	18502386		6e-44		2.37005	6.5359												2.37005
385	Ps	5S3	6	107.18	Mt3.5.1Chr2	100	95	0	0	1	95	18502705	18502611	6e-44	176	5S3		6	107.18		2	18502705		6e-44		2.37005	6.5359												2.37005
388	Ps	5S3	6	107.18	Mt3.5.1Chr2	100	95	0	0	1	95	18502989	18502895	6e-44	176	5S3		6	107.18		2	18502989		6e-44		2.37006	6.5359												2.37006
391	Ps	5S3	6	107.18	Mt3.5.1Chr2	100	95	0	0	1	95	18503273	18503179	6e-44	176	5S3		6	107.18		2	18503273		6e-44		2.37007	6.5359												2.37007
394	Ps	5S3	6	107.18	Mt3.5.1Chr2	100	95	0	0	1	95	18503876	18503782	6e-44	176	5S3		6	107.18		2	18503876		6e-44		2.37008	6.5359												2.37008
397	Ps	5S3	6	107.18	Mt3.5.1Chr2	100	95	0	0	1	95	18504195	18504101	6e-44	176	5S3		6	107.18		2	18504195		6e-44		2.37008	6.5359												2.37008
400	Ps	5S3	6	107.18	Mt3.5.1Chr2	100	95	0	0	1	95	18504788	18504694	6e-44	176	5S3		6	107.18		2	18504788		6e-44		2.3701	6.5359												2.3701
403	Ps	5S3	6	107.18	Mt3.5.1Chr2	100	95	0	0	1	95	18505107	18505013	6e-44	176	5S3		6	107.18		2	18505107		6e-44		2.3701	6.5359												2.3701
406	Ps	5S3	6	107.18	Mt3.5.1Chr2	100	95	0	0	1	95	18505391	18505297	6e-44	176	5S3		6	107.18		2	18505391		6e-44		2.37011	6.5359												2.37011
409	Ps	5S3	6	107.18	Mt3.5.1Chr2	100	95	0	0	1	95	18505710	18505616	6e-44	176	5S3		6	107.18		2	18505710		6e-44		2.37011	6.5359												2.37011
412	Ps	5S3	6	107.18	Mt3.5.1Chr2	100	95	0	0	1	95	18507283	18507189	6e-44	176	5S3		6	107.18		2	18507283		6e-44		2.37015	6.5359												2.37015
415	Ps	5S3	6	107.18	Mt3.5.1Chr2	100	95	0	0	1	95	18512015	18511921	6e-44	176	5S3		6	107.18		2	18512015		6e-44		2.37024	6.5359												2.37024
418	Ps	5S3	6	107.18	Mt3.5.1Chr2	100	95	0	0	1	95	18512334	18512240	6e-44	176	5S3		6	107.18		2	18512334		6e-44		2.37025	6.5359												2.37025
421	Ps	5S3	6	107.18	Mt3.5.1Chr2	100	95	0	0	1	95	18512618	18512524	6e-44	176	5S3		6	107.18		2	18512618		6e-44		2.37025	6.5359												2.37025
424	Ps	5S3	6	107.18	Mt3.5.1Chr2	100	95	0	0	1	95	18512902	18512808	6e-44	176	5S3		6	107.18		2	18512902		6e-44		2.37026	6.5359												2.37026
427	Ps	5S3	6	107.18	Mt3.5.1Chr2	100	95	0	0	1	95	18513221	18513127	6e-44	176	5S3		6	107.18		2	18513221		6e-44		2.37026	6.5359												2.37026
430	Ps	5S3	6	107.18	Mt3.5.1Chr2	100	95	0	0	1	95	18513505	18513411	6e-44	176	5S3		6	107.18		2	18513505		6e-44		2.37027	6.5359												2.37027
433	Ps	5S3	6	107.18	Mt3.5.1Chr2	100	95	0	0	1	95	18513789	18513695	6e-44	176	5S3		6	107.18		2	18513789		6e-44		2.37028	6.5359												2.37028
436	Ps	5S3	6	107.18	Mt3.5.1Chr2	100	95	0	0	1	95	18514108	18514014	6e-44	176	5S3		6	107.18		2	18514108		6e-44		2.37028	6.5359												2.37028
439	Ps	5S3	6	107.18	Mt3.5.1Chr2	100	95	0	0	1	95	18514427	18514333	6e-44	176	5S3		6	107.18		2	18514427		6e-44		2.37029	6.5359												2.37029
442	Ps	5S3	6	107.18	Mt3.5.1Chr2	100	95	0	0	1	95	18514711	18514617	6e-44	176	5S3		6	107.18		2	18514711		6e-44		2.37029	6.5359												2.37029
445	Ps	5S3	6	107.18	Mt3.5.1Chr2	100	95	0	0	1	95	18515314	18515220	6e-44	176	5S3		6	107.18		2	18515314		6e-44		2.37031	6.5359												2.37031
448	Ps	5S3	6	107.18	Mt3.5.1Chr2	100	95	0	0	1	95	18520405	18520311	6e-44	176	5S3		6	107.18		2	18520405		6e-44		2.37041	6.5359												2.37041
451	Ps	5S3	6	107.18	Mt3.5.1Chr2	100	95	0	0	1	95	18520724	18520630	6e-44	176	5S3		6	107.18		2	18520724		6e-44		2.37041	6.5359												2.37041
464	Ps	5S3	6	107.18	Mt3.5.1Chr2	98.95	95	1	0	1	95	18503592	18503498	8e-43	172	5S3		6	107.18		2	18503592		8e-43		2.37007	6.5359												2.37007
467	Ps	5S3	6	107.18	Mt3.5.1Chr2	98.95	95	1	0	1	95	18507602	18507508	8e-43	172	5S3		6	107.18		2	18507602		8e-43		2.37015	6.5359												2.37015
470	Ps	5S3	6	107.18	Mt3.5.1Chr2	98.95	95	1	0	1	95	18507886	18507792	8e-43	172	5S3		6	107.18		2	18507886		8e-43		2.37016	6.5359												2.37016
473	Ps	5S3	6	107.18	Mt3.5.1Chr2	98.95	95	1	0	1	95	18511731	18511637	8e-43	172	5S3		6	107.18		2	18511731		8e-43		2.37023	6.5359												2.37023
480	Ps	5S3	6	107.18	Mt3.5.1Chr2	98.95	95	1	0	1	95	18506352	18506258	3e-42	171	5S3		6	107.18		2	18506352		3e-42		2.37013	6.5359												2.37013
483	Ps	5S3	6	107.18	Mt3.5.1Chr2	98.95	95	1	0	1	95	18515030	18514936	3e-42	171	5S3		6	107.18		2	18515030		3e-42		2.3703	6.5359												2.3703
486	Ps	5S3	6	107.18	Mt3.5.1Chr2	98.95	95	1	0	1	95	18520086	18519992	3e-42	171	5S3		6	107.18		2	18520086		3e-42		2.3704	6.5359												2.3704
495	Ps	5S3	6	107.18	Mt3.5.1Chr2	97.89	95	2	0	1	95	3535628	3535534	1e-40	165	5S3		6	107.18		2	3535628		1e-40		2.07071	6.5359												2.07071
508	Ps	5S3	6	107.18	Mt3.5.1Chr2	96.94	98	0	1	1	95	18501137	18501040	2e-39	161	5S3		6	107.18		2	18501137		2e-39		2.37002	6.5359												2.37002
518	Ps	5S3	6	107.18	Mt3.5.1Chr2	95.96	99	0	2	1	95	18462232	18462134	2e-38	158	5S3		6	107.18		2	18462232		2e-38		2.36924	6.5359												2.36924
521	Ps	5S3	6	107.18	Mt3.5.1Chr2	95.96	99	0	1	1	95	18462555	18462457	2e-38	158	5S3		6	107.18		2	18462555		2e-38		2.36925	6.5359												2.36925
524	Ps	5S3	6	107.18	Mt3.5.1Chr2	95.96	99	0	1	1	95	18464305	18464207	2e-38	158	5S3		6	107.18		2	18464305		2e-38		2.36929	6.5359												2.36929
527	Ps	5S3	6	107.18	Mt3.5.1Chr2	95.96	99	0	1	1	95	18465589	18465491	2e-38	158	5S3		6	107.18		2	18465589		2e-38		2.36931	6.5359												2.36931
530	Ps	5S3	6	107.18	Mt3.5.1Chr2	95.96	99	0	2	1	95	18465912	18465814	2e-38	158	5S3		6	107.18		2	18465912		2e-38		2.36932	6.5359												2.36932
533	Ps	5S3	6	107.18	Mt3.5.1Chr2	95.96	99	0	2	1	95	18466235	18466137	2e-38	158	5S3		6	107.18		2	18466235		2e-38		2.36932	6.5359												2.36932
536	Ps	5S3	6	107.18	Mt3.5.1Chr2	95.96	99	0	1	1	95	18466558	18466460	2e-38	158	5S3		6	107.18		2	18466558		2e-38		2.36933	6.5359												2.36933
539	Ps	5S3	6	107.18	Mt3.5.1Chr2	95.96	99	0	2	1	95	18501460	18501362	2e-38	158	5S3		6	107.18		2	18501460		2e-38		2.37003	6.5359												2.37003
542	Ps	5S3	6	107.18	Mt3.5.1Chr2	95.96	99	0	1	1	95	18501783	18501685	2e-38	158	5S3		6	107.18		2	18501783		2e-38		2.37004	6.5359												2.37004
545	Ps	5S3	6	107.18	Mt3.5.1Chr2	95.96	99	0	1	1	95	18506033	18505935	2e-38	158	5S3		6	107.18		2	18506033		2e-38		2.37012	6.5359												2.37012
548	Ps	5S3	6	107.18	Mt3.5.1Chr2	95.96	99	0	1	1	95	18506676	18506578	2e-38	158	5S3		6	107.18		2	18506676		2e-38		2.37013	6.5359												2.37013
551	Ps	5S3	6	107.18	Mt3.5.1Chr2	95.96	99	0	1	1	95	18506999	18506901	2e-38	158	5S3		6	107.18		2	18506999		2e-38		2.37014	6.5359												2.37014
554	Ps	5S3	6	107.18	Mt3.5.1Chr2	95.96	99	0	2	1	95	18517201	18517103	2e-38	158	5S3		6	107.18		2	18517201		2e-38		2.37034	6.5359												2.37034
557	Ps	5S3	6	107.18	Mt3.5.1Chr2	95.96	99	0	2	1	95	18517902	18517804	2e-38	158	5S3		6	107.18		2	18517902		2e-38		2.37036	6.5359												2.37036
560	Ps	5S3	6	107.18	Mt3.5.1Chr2	95.96	99	0	2	1	95	18518225	18518127	2e-38	158	5S3		6	107.18		2	18518225		2e-38		2.37036	6.5359												2.37036
563	Ps	5S3	6	107.18	Mt3.5.1Chr2	95.96	99	0	1	1	95	18519150	18519052	2e-38	158	5S3		6	107.18		2	18519150		2e-38		2.37038	6.5359												2.37038
566	Ps	5S3	6	107.18	Mt3.5.1Chr2	95.96	99	0	2	1	95	18521077	18520979	2e-38	158	5S3		6	107.18		2	18521077		2e-38		2.37042	6.5359												2.37042
569	Ps	5S3	6	107.18	Mt3.5.1Chr2	95.96	99	0	1	1	95	18521400	18521302	2e-38	158	5S3		6	107.18		2	18521400		2e-38		2.37043	6.5359												2.37043
572	Ps	5S3	6	107.18	Mt3.5.1Chr2	95.96	99	0	2	1	95	18521723	18521625	2e-38	158	5S3		6	107.18		2	18521723		2e-38		2.37043	6.5359												2.37043
575	Ps	5S3	6	107.18	Mt3.5.1Chr6	97.8	91	2	0	1	91	10868220	10868310	2e-38	158	5S3		6	107.18		6	10868220		2e-38		6.21736	6.5359												6.21736
580	Ps	5S3	6	107.18	Mt3.5.1Chr4	97.8	91	2	0	1	91	11102395	11102305	3e-38	158	5S3		6	107.18		4	11102395		3e-38		4.22205	6.5359												4.22205
585	Ps	5S3	6	107.18	Mt3.5.1Chr2	94.95	99	1	2	1	95	18516878	18516780	3e-37	154	5S3		6	107.18		2	18516878		3e-37		2.37034	6.5359												2.37034
589	Ps	5S3	6	107.18	Mt3.5.1Chr2	94.95	99	1	1	1	95	18464628	18464530	1e-36	152	5S3		6	107.18		2	18464628		1e-36		2.36929	6.5359												2.36929
592	Ps	5S3	6	107.18	Mt3.5.1Chr2	94.95	99	1	2	1	95	18518548	18518450	1e-36	152	5S3		6	107.18		2	18518548		1e-36		2.37037	6.5359												2.37037
595	Ps	5S3	6	107.18	Mt3.5.1Chr2	94.95	99	1	1	1	95	18519473	18519375	1e-36	152	5S3		6	107.18		2	18519473		1e-36		2.37039	6.5359												2.37039
598	Ps	5S3	6	107.18	Mt3.5.1Chr4	96.7	91	3	0	1	91	11105876	11105786	1e-36	152	5S3		6	107.18		4	11105876		1e-36		4.22212	6.5359												4.22212
601	Ps	5S3	6	107.18	Mt3.5.1Chr4	96.7	91	3	0	1	91	11107112	11107022	1e-36	152	5S3		6	107.18		4	11107112		1e-36		4.22214	6.5359												4.22214
604	Ps	5S3	6	107.18	Mt3.5.1Chr4	96.7	91	3	0	1	91	11109679	11109589	1e-36	152	5S3		6	107.18		4	11109679		1e-36		4.22219	6.5359												4.22219
607	Ps	5S3	6	107.18	Mt3.5.1Chr4	96.7	91	3	0	1	91	11114350	11114260	1e-36	152	5S3		6	107.18		4	11114350		1e-36		4.22229	6.5359												4.22229
611	Ps	5S3	6	107.18	Mt3.5.1Chr2	95.79	95	1	3	1	95	18462871	18462780	4e-36	150	5S3		6	107.18		2	18462871		4e-36		2.36926	6.5359												2.36926
616	Ps	5S3	6	107.18	Mt3.5.1Chr4	95.6	91	4	0	1	91	11097830	11097740	7e-35	147	5S3		6	107.18		4	11097830		7e-35		4.22196	6.5359												4.22196
619	Ps	5S3	6	107.18	Mt3.5.1Chr4	95.6	91	4	0	1	91	11099180	11099090	7e-35	147	5S3		6	107.18		4	11099180		7e-35		4.22198	6.5359												4.22198
622	Ps	5S3	6	107.18	Mt3.5.1Chr4	95.6	91	4	0	1	91	11099846	11099756	7e-35	147	5S3		6	107.18		4	11099846		7e-35		4.222	6.5359												4.222
625	Ps	5S3	6	107.18	Mt3.5.1Chr4	95.6	91	4	0	1	91	11103632	11103542	7e-35	147	5S3		6	107.18		4	11103632		7e-35		4.22207	6.5359												4.22207
628	Ps	5S3	6	107.18	Mt3.5.1Chr4	95.6	91	4	0	1	91	11105538	11105448	7e-35	147	5S3		6	107.18		4	11105538		7e-35		4.22211	6.5359												4.22211
640	Ps	5S3	6	107.18	Mt3.5.1Chr4	94.51	91	5	0	1	91	11109015	11108925	3e-33	141	5S3		6	107.18		4	11109015		3e-33		4.22218	6.5359												4.22218
643	Ps	5S3	6	107.18	Mt3.5.1Chr4	94.51	91	5	0	1	91	11110021	11109931	3e-33	141	5S3		6	107.18		4	11110021		3e-33		4.2222	6.5359												4.2222
646	Ps	5S3	6	107.18	Mt3.5.1Chr4	94.51	91	5	0	1	91	11112013	11111923	3e-33	141	5S3		6	107.18		4	11112013		3e-33		4.22224	6.5359												4.22224
650	Ps	5S3	6	107.18	Mt3.5.1Chr4	94.51	91	4	1	1	91	11100188	11100099	1e-32	139	5S3		6	107.18		4	11100188		1e-32		4.222	6.5359												4.222
661	Ps	5S3	6	107.18	Mt3.5.1Chr1	94.19	86	3	2	2	87	3000467	3000550	5e-30	130	5S3		6	107.18		1	3000467		5e-30		1.06001	6.5359												1.06001
672	Ps	5S3	6	107.18	Mt3.5.1Chr4	91.4	93	4	3	2	91	11102053	11101962	3e-28	124	5S3		6	107.18		4	11102053		3e-28		4.22204	6.5359												4.22204
692	Ps	5S3	6	107.18	Mt3.5.1Chr5	90.11	91	9	0	1	91	25109109	25109019	1e-26	119	5S3		6	107.18		5	25109109		1e-26		5.50218	6.5359												5.50218
695	Ps	5S3	6	107.18	Mt3.5.1Chr5	90.11	91	9	0	1	91	25202919	25203009	1e-26	119	5S3		6	107.18		5	25202919		1e-26		5.50406	6.5359												5.50406
700	Ps	5S3	6	107.18	Mt3.5.1Chr4	100	64	0	0	28	91	11114667	11114604	2e-26	119	5S3		6	107.18		4	11114667		2e-26		4.22229	6.5359												4.22229
713	Ps	5S3	6	107.18	Mt3.5.1Chr2	100	61	0	0	1	61	18511447	18511387	5e-25	113	5S3		6	107.18		2	18511447		5e-25		2.37023	6.5359												2.37023
720	Ps	5S3	6	107.18	Mt3.5Chr3	95.71	70	2	1	29	97	12536932	12536863	2e-24	111	5S3		6	107.18		3	12536932		2e-24		3.25074	6.5359												3.25074
728	Ps	5S3	6	107.18	Mt3.5.1Chr4	100	60	0	0	32	91	11103944	11103885	3e-24	111	5S3		6	107.18		4	11103944		3e-24		4.22208	6.5359												4.22208
731	Ps	5S3	6	107.18	Mt3.5.1Chr4	100	60	0	0	32	91	11109328	11109269	3e-24	111	5S3		6	107.18		4	11109328		3e-24		4.22219	6.5359												4.22219
746	Ps	5S3	6	107.18	Mt3.5.1Chr4	98.39	62	1	0	30	91	11097476	11097415	9e-24	110	5S3		6	107.18		4	11097476		9e-24		4.22195	6.5359												4.22195
750	Ps	5S3	6	107.18	Mt3.5.1Chr5	98.39	62	0	1	1	61	2910360	2910299	3e-23	108	5S3		6	107.18		5	2910360		3e-23		5.05821	6.5359												5.05821
758	Ps	5S3	6	107.18	Mt3.5.1Chr4	98.33	60	1	0	32	91	11107424	11107365	1e-22	106	5S3		6	107.18		4	11107424		1e-22		4.22215	6.5359												4.22215
765	Ps	5S3	6	107.18	Mt3.5.1Chr4	95.31	64	3	0	2	65	11111325	11111262	2e-21	102	5S3		6	107.18		4	11111325		2e-21		4.22223	6.5359												4.22223
768	Ps	5S3	6	107.18	Mt3.5.1Chr4	95.31	64	3	0	2	65	11113319	11113256	2e-21	102	5S3		6	107.18		4	11113319		2e-21		4.22227	6.5359												4.22227
774	Ps	5S3	6	107.18	Mt3.5.1Chr4	95.16	62	3	0	30	91	11098142	11098081	2e-20	99	5S3		6	107.18		4	11098142		2e-20		4.22196	6.5359												4.22196
783	Ps	5S3	6	107.18	Mt3.5.1Chr4	98.18	55	1	0	37	91	11094182	11094128	7e-20	97.1	5S3		6	107.18		4	11094182		7e-20		4.22188	6.5359												4.22188
787	Ps	5S3	6	107.18	Mt3.5.1Chr4	93.55	62	4	0	30	91	11099492	11099431	9e-19	93.5	5S3		6	107.18		4	11099492		9e-19		4.22199	6.5359												4.22199
795	Ps	5S3	6	107.18	Mt3.5.1Chr2	92.31	65	2	3	222	285	18462289	18462227	9e-18	89.8	5S3		6	107.18		2	18462289		9e-18		2.36925	6.5359												2.36925
798	Ps	5S3	6	107.18	Mt3.5.1Chr2	92.31	65	2	3	222	285	18462612	18462550	9e-18	89.8	5S3		6	107.18		2	18462612		9e-18		2.36925	6.5359												2.36925
801	Ps	5S3	6	107.18	Mt3.5.1Chr2	92.31	65	2	3	222	285	18463305	18463367	9e-18	89.8	5S3		6	107.18		2	18463305		9e-18		2.36927	6.5359												2.36927
804	Ps	5S3	6	107.18	Mt3.5.1Chr2	92.31	65	2	3	222	285	18463908	18463970	9e-18	89.8	5S3		6	107.18		2	18463908		9e-18		2.36928	6.5359												2.36928
807	Ps	5S3	6	107.18	Mt3.5.1Chr2	92.31	65	2	3	222	285	18464362	18464300	9e-18	89.8	5S3		6	107.18		2	18464362		9e-18		2.36929	6.5359												2.36929
810	Ps	5S3	6	107.18	Mt3.5.1Chr2	92.31	65	2	3	222	285	18464685	18464623	9e-18	89.8	5S3		6	107.18		2	18464685		9e-18		2.36929	6.5359												2.36929
813	Ps	5S3	6	107.18	Mt3.5.1Chr2	92.31	65	2	3	222	285	18465004	18464942	9e-18	89.8	5S3		6	107.18		2	18465004		9e-18		2.3693	6.5359												2.3693
816	Ps	5S3	6	107.18	Mt3.5.1Chr2	92.31	65	2	3	222	285	18465323	18465261	9e-18	89.8	5S3		6	107.18		2	18465323		9e-18		2.36931	6.5359												2.36931
819	Ps	5S3	6	107.18	Mt3.5.1Chr2	92.31	65	2	3	222	285	18465646	18465584	9e-18	89.8	5S3		6	107.18		2	18465646		9e-18		2.36931	6.5359												2.36931
822	Ps	5S3	6	107.18	Mt3.5.1Chr2	92.31	65	2	3	222	285	18465969	18465907	9e-18	89.8	5S3		6	107.18		2	18465969		9e-18		2.36932	6.5359												2.36932
825	Ps	5S3	6	107.18	Mt3.5.1Chr2	92.31	65	2	3	222	285	18466292	18466230	9e-18	89.8	5S3		6	107.18		2	18466292		9e-18		2.36933	6.5359												2.36933
828	Ps	5S3	6	107.18	Mt3.5.1Chr2	92.31	65	2	3	222	285	18466615	18466553	9e-18	89.8	5S3		6	107.18		2	18466615		9e-18		2.36933	6.5359												2.36933
831	Ps	5S3	6	107.18	Mt3.5.1Chr2	92.31	65	2	3	222	285	18501194	18501132	9e-18	89.8	5S3		6	107.18		2	18501194		9e-18		2.37002	6.5359												2.37002
834	Ps	5S3	6	107.18	Mt3.5.1Chr2	92.31	65	2	3	222	285	18501517	18501455	9e-18	89.8	5S3		6	107.18		2	18501517		9e-18		2.37003	6.5359												2.37003
837	Ps	5S3	6	107.18	Mt3.5.1Chr2	92.31	65	2	3	222	285	18501840	18501778	9e-18	89.8	5S3		6	107.18		2	18501840		9e-18		2.37004	6.5359												2.37004
840	Ps	5S3	6	107.18	Mt3.5.1Chr2	92.31	65	2	3	222	285	18502124	18502062	9e-18	89.8	5S3		6	107.18		2	18502124		9e-18		2.37004	6.5359												2.37004
843	Ps	5S3	6	107.18	Mt3.5.1Chr2	92.31	65	2	3	222	285	18502443	18502381	9e-18	89.8	5S3		6	107.18		2	18502443		9e-18		2.37005	6.5359												2.37005
846	Ps	5S3	6	107.18	Mt3.5.1Chr2	92.31	65	2	3	222	285	18502762	18502700	9e-18	89.8	5S3		6	107.18		2	18502762		9e-18		2.37006	6.5359												2.37006
849	Ps	5S3	6	107.18	Mt3.5.1Chr2	92.31	65	2	3	222	285	18503046	18502984	9e-18	89.8	5S3		6	107.18		2	18503046		9e-18		2.37006	6.5359												2.37006
852	Ps	5S3	6	107.18	Mt3.5.1Chr2	92.31	65	2	3	222	285	18503330	18503268	9e-18	89.8	5S3		6	107.18		2	18503330		9e-18		2.37007	6.5359												2.37007
855	Ps	5S3	6	107.18	Mt3.5.1Chr2	92.31	65	2	3	222	285	18503649	18503587	9e-18	89.8	5S3		6	107.18		2	18503649		9e-18		2.37007	6.5359												2.37007
858	Ps	5S3	6	107.18	Mt3.5.1Chr2	92.31	65	2	3	222	285	18504252	18504190	9e-18	89.8	5S3		6	107.18		2	18504252		9e-18		2.37009	6.5359												2.37009
861	Ps	5S3	6	107.18	Mt3.5.1Chr2	92.31	65	2	3	222	285	18504845	18504783	9e-18	89.8	5S3		6	107.18		2	18504845		9e-18		2.3701	6.5359												2.3701
864	Ps	5S3	6	107.18	Mt3.5.1Chr2	92.31	65	2	3	222	285	18505767	18505705	9e-18	89.8	5S3		6	107.18		2	18505767		9e-18		2.37012	6.5359												2.37012
867	Ps	5S3	6	107.18	Mt3.5.1Chr2	92.31	65	2	3	222	285	18506090	18506028	9e-18	89.8	5S3		6	107.18		2	18506090		9e-18		2.37012	6.5359												2.37012
870	Ps	5S3	6	107.18	Mt3.5.1Chr2	92.31	65	2	3	222	285	18506409	18506347	9e-18	89.8	5S3		6	107.18		2	18506409		9e-18		2.37013	6.5359												2.37013
873	Ps	5S3	6	107.18	Mt3.5.1Chr2	92.31	65	2	3	222	285	18506733	18506671	9e-18	89.8	5S3		6	107.18		2	18506733		9e-18		2.37013	6.5359												2.37013
876	Ps	5S3	6	107.18	Mt3.5.1Chr2	92.31	65	2	3	222	285	18507056	18506994	9e-18	89.8	5S3		6	107.18		2	18507056		9e-18		2.37014	6.5359												2.37014
879	Ps	5S3	6	107.18	Mt3.5.1Chr2	92.31	65	2	3	222	285	18507340	18507278	9e-18	89.8	5S3		6	107.18		2	18507340		9e-18		2.37015	6.5359												2.37015
882	Ps	5S3	6	107.18	Mt3.5.1Chr2	92.31	65	2	3	222	285	18507659	18507597	9e-18	89.8	5S3		6	107.18		2	18507659		9e-18		2.37015	6.5359												2.37015
885	Ps	5S3	6	107.18	Mt3.5.1Chr2	92.31	65	2	3	222	285	18511504	18511442	9e-18	89.8	5S3		6	107.18		2	18511504		9e-18		2.37023	6.5359												2.37023
888	Ps	5S3	6	107.18	Mt3.5.1Chr2	92.31	65	2	3	222	285	18511788	18511726	9e-18	89.8	5S3		6	107.18		2	18511788		9e-18		2.37024	6.5359												2.37024
891	Ps	5S3	6	107.18	Mt3.5.1Chr2	92.31	65	2	3	222	285	18512675	18512613	9e-18	89.8	5S3		6	107.18		2	18512675		9e-18		2.37025	6.5359												2.37025
894	Ps	5S3	6	107.18	Mt3.5.1Chr2	92.31	65	2	3	222	285	18512959	18512897	9e-18	89.8	5S3		6	107.18		2	18512959		9e-18		2.37026	6.5359												2.37026
897	Ps	5S3	6	107.18	Mt3.5.1Chr2	92.31	65	2	3	222	285	18513278	18513216	9e-18	89.8	5S3		6	107.18		2	18513278		9e-18		2.37027	6.5359												2.37027
900	Ps	5S3	6	107.18	Mt3.5.1Chr2	92.31	65	2	3	222	285	18513562	18513500	9e-18	89.8	5S3		6	107.18		2	18513562		9e-18		2.37027	6.5359												2.37027
903	Ps	5S3	6	107.18	Mt3.5.1Chr2	92.31	65	2	3	222	285	18514165	18514103	9e-18	89.8	5S3		6	107.18		2	18514165		9e-18		2.37028	6.5359												2.37028
906	Ps	5S3	6	107.18	Mt3.5.1Chr2	92.31	65	2	3	222	285	18514484	18514422	9e-18	89.8	5S3		6	107.18		2	18514484		9e-18		2.37029	6.5359												2.37029
909	Ps	5S3	6	107.18	Mt3.5.1Chr2	92.31	65	2	3	222	285	18514768	18514706	9e-18	89.8	5S3		6	107.18		2	18514768		9e-18		2.3703	6.5359												2.3703
912	Ps	5S3	6	107.18	Mt3.5.1Chr2	92.31	65	2	3	222	285	18515087	18515025	9e-18	89.8	5S3		6	107.18		2	18515087		9e-18		2.3703	6.5359												2.3703
915	Ps	5S3	6	107.18	Mt3.5.1Chr2	92.31	65	2	3	222	285	18515371	18515309	9e-18	89.8	5S3		6	107.18		2	18515371		9e-18		2.37031	6.5359												2.37031
918	Ps	5S3	6	107.18	Mt3.5.1Chr2	92.31	65	2	3	222	285	18516935	18516873	9e-18	89.8	5S3		6	107.18		2	18516935		9e-18		2.37034	6.5359												2.37034
921	Ps	5S3	6	107.18	Mt3.5.1Chr2	92.31	65	2	3	222	285	18517258	18517196	9e-18	89.8	5S3		6	107.18		2	18517258		9e-18		2.37035	6.5359												2.37035
924	Ps	5S3	6	107.18	Mt3.5.1Chr2	92.31	65	2	3	222	285	18517959	18517897	9e-18	89.8	5S3		6	107.18		2	18517959		9e-18		2.37036	6.5359												2.37036
927	Ps	5S3	6	107.18	Mt3.5.1Chr2	92.31	65	2	3	222	285	18518282	18518220	9e-18	89.8	5S3		6	107.18		2	18518282		9e-18		2.37037	6.5359												2.37037
930	Ps	5S3	6	107.18	Mt3.5.1Chr2	92.31	65	2	3	222	285	18518605	18518543	9e-18	89.8	5S3		6	107.18		2	18518605		9e-18		2.37037	6.5359												2.37037
933	Ps	5S3	6	107.18	Mt3.5.1Chr2	92.31	65	2	3	222	285	18519207	18519145	9e-18	89.8	5S3		6	107.18		2	18519207		9e-18		2.37038	6.5359												2.37038
936	Ps	5S3	6	107.18	Mt3.5.1Chr2	92.31	65	2	3	222	285	18519530	18519468	9e-18	89.8	5S3		6	107.18		2	18519530		9e-18		2.37039	6.5359												2.37039
939	Ps	5S3	6	107.18	Mt3.5.1Chr2	92.31	65	2	3	222	285	18520143	18520081	9e-18	89.8	5S3		6	107.18		2	18520143		9e-18		2.3704	6.5359												2.3704
942	Ps	5S3	6	107.18	Mt3.5.1Chr2	92.31	65	2	3	222	285	18520462	18520400	9e-18	89.8	5S3		6	107.18		2	18520462		9e-18		2.37041	6.5359												2.37041
945	Ps	5S3	6	107.18	Mt3.5.1Chr2	92.31	65	2	3	222	285	18521134	18521072	9e-18	89.8	5S3		6	107.18		2	18521134		9e-18		2.37042	6.5359												2.37042
948	Ps	5S3	6	107.18	Mt3.5.1Chr2	92.31	65	2	3	222	285	18521457	18521395	9e-18	89.8	5S3		6	107.18		2	18521457		9e-18		2.37043	6.5359												2.37043
951	Ps	5S3	6	107.18	Mt3.5.1Chr2	92.31	65	2	3	222	285	18521780	18521718	9e-18	89.8	5S3		6	107.18		2	18521780		9e-18		2.37044	6.5359												2.37044
954	Ps	5S3	6	107.18	Mt3.5.1Chr4	92.31	65	2	3	222	285	11097887	11097825	1e-17	89.8	5S3		6	107.18		4	11097887		1e-17		4.22196	6.5359												4.22196
957	Ps	5S3	6	107.18	Mt3.5.1Chr4	92.31	65	2	3	222	285	11099237	11099175	1e-17	89.8	5S3		6	107.18		4	11099237		1e-17		4.22198	6.5359												4.22198
960	Ps	5S3	6	107.18	Mt3.5.1Chr4	92.31	65	2	3	222	285	11099903	11099841	1e-17	89.8	5S3		6	107.18		4	11099903		1e-17		4.222	6.5359												4.222
963	Ps	5S3	6	107.18	Mt3.5.1Chr4	92.31	65	2	3	222	285	11102452	11102390	1e-17	89.8	5S3		6	107.18		4	11102452		1e-17		4.22205	6.5359												4.22205
966	Ps	5S3	6	107.18	Mt3.5.1Chr4	92.31	65	2	3	222	285	11114064	11114002	1e-17	89.8	5S3		6	107.18		4	11114064		1e-17		4.22228	6.5359												4.22228
973	Ps	5S3	6	107.18	Mt3.5.1Chr2	90.77	65	3	3	222	285	18503933	18503871	1e-16	86.1	5S3		6	107.18		2	18503933		1e-16		2.37008	6.5359												2.37008
976	Ps	5S3	6	107.18	Mt3.5.1Chr2	90.77	65	3	3	222	285	18505448	18505386	1e-16	86.1	5S3		6	107.18		2	18505448		1e-16		2.37011	6.5359												2.37011
979	Ps	5S3	6	107.18	Mt3.5.1Chr2	90.77	65	3	3	222	285	18507943	18507881	1e-16	86.1	5S3		6	107.18		2	18507943		1e-16		2.37016	6.5359												2.37016
982	Ps	5S3	6	107.18	Mt3.5.1Chr2	90.77	65	3	3	222	285	18513846	18513784	1e-16	86.1	5S3		6	107.18		2	18513846		1e-16		2.37028	6.5359												2.37028
988	Ps	5S3	6	107.18	Mt3.5.1Chr2	90.77	65	3	3	222	285	18463021	18463083	4e-16	84.2	5S3		6	107.18		2	18463021		4e-16		2.36926	6.5359												2.36926
991	Ps	5S3	6	107.18	Mt3.5.1Chr2	91.94	62	2	3	222	282	18504561	18504502	4e-16	84.2	5S3		6	107.18		2	18504561		4e-16		2.37009	6.5359												2.37009
994	Ps	5S3	6	107.18	Mt3.5.1Chr2	90.77	65	3	3	222	285	18505164	18505102	4e-16	84.2	5S3		6	107.18		2	18505164		4e-16		2.3701	6.5359												2.3701
997	Ps	5S3	6	107.18	Mt3.5.1Chr2	90.77	65	3	3	222	285	18512072	18512010	4e-16	84.2	5S3		6	107.18		2	18512072		4e-16		2.37024	6.5359												2.37024
1000	Ps	5S3	6	107.18	Mt3.5.1Chr2	90.77	65	2	4	222	285	18518883	18518822	4e-16	84.2	5S3		6	107.18		2	18518883		4e-16		2.37038	6.5359												2.37038
1003	Ps	5S3	6	107.18	Mt3.5.1Chr2	90.77	65	2	4	222	285	18520780	18520719	4e-16	84.2	5S3		6	107.18		2	18520780		4e-16		2.37042	6.5359												2.37042
1007	Ps	5S3	6	107.18	Mt3.5.1Chr4	90.63	64	5	1	222	285	11110078	11110016	6e-16	84.2	5S3		6	107.18		4	11110078		6e-16		4.2222	6.5359												4.2222
1010	Ps	5S3	6	107.18	Mt3.5.1Chr4	90.63	64	5	1	222	285	11110422	11110360	6e-16	84.2	5S3		6	107.18		4	11110422		6e-16		4.22221	6.5359												4.22221
1013	Ps	5S3	6	107.18	Mt3.5.1Chr4	90.63	64	5	1	222	285	11112070	11112008	6e-16	84.2	5S3		6	107.18		4	11112070		6e-16		4.22224	6.5359												4.22224
1021	Ps	5S3	6	107.18	Mt3.5.1Chr4	89.23	65	4	3	222	285	11098555	11098493	3e-14	78.7	5S3		6	107.18		4	11098555		3e-14		4.22197	6.5359												4.22197
1024	Ps	5S3	6	107.18	Mt3.5.1Chr4	90.16	61	5	1	222	282	11112414	11112355	3e-14	78.7	5S3		6	107.18		4	11112414		3e-14		4.22225	6.5359												4.22225
1042	Ps	5S3	6	107.18	Mt3.5.1Chr4	100	37	0	0	249	285	11100219	11100183	2e-11	69.4	5S3		6	107.18		4	11100219		2e-11		4.222	6.5359												4.222
73	Ps	GScp	6	112.35	Mt3.5.1Chr2	84.52	310	19	18	1219	1503	7168460	7168155	3e-74	279	GScp		6	112.35		2	7168460		3e-74	top hit		6.56175	2.14337
275	Ps	GScp	6	112.35	Mt3.5.1Chr2	86.1	259	25	7	64	319	7171468	7171218	6e-71	268	GScp		6	112.35		2	7171468		6e-71		2.14343	6.56175												2.14343
282	Ps	GScp	6	112.35	Mt3.5.1Chr2	93.94	165	8	2	997	1160	7169016	7168853	8e-65	248	GScp		6	112.35		2	7169016		8e-65		2.14338	6.56175												2.14338
287	Ps	GScp	6	112.35	Mt3.5.1Chr2	95.36	151	7	0	1219	1369	7157229	7157079	1e-62	241	GScp		6	112.35		2	7157229		1e-62		2.14314	6.56175												2.14314
302	Ps	GScp	6	112.35	Mt3.5.1Chr2	91.46	164	12	2	998	1160	7157697	7157535	1e-57	224	GScp		6	112.35		2	7157697		1e-57		2.14315	6.56175												2.14315
330	Ps	GScp	6	112.35	Mt3.5.1Chr2	91.45	152	11	2	1219	1369	7163560	7163410	1e-52	207	GScp		6	112.35		2	7163560		1e-52		2.14327	6.56175												2.14327
331	Ps	GScp	6	112.35	Mt3.5.1Chr2	94.74	133	7	0	700	832	7169956	7169824	1e-52	207	GScp		6	112.35		2	7169956		1e-52		2.1434	6.56175												2.1434
354	Ps	GScp	6	112.35	Mt3.5.1Chr2	92.48	133	10	0	700	832	7158608	7158476	1e-47	191	GScp		6	112.35		2	7158608		1e-47		2.14317	6.56175												2.14317
497	Ps	GScp	6	112.35	Mt3.5.1Chr2	95.24	105	5	0	355	459	7159381	7159277	2e-40	167	GScp		6	112.35		2	7159381		2e-40		2.14319	6.56175												2.14319
498	Ps	GScp	6	112.35	Mt3.5.1Chr2	95.24	105	5	0	355	459	7170724	7170620	2e-40	167	GScp		6	112.35		2	7170724		2e-40		2.14341	6.56175												2.14341
608	Ps	GScp	6	112.35	Mt3.5.1Chr2	91.23	114	8	2	508	620	7170391	7170279	2e-36	154	GScp		6	112.35		2	7170391		2e-36		2.14341	6.56175												2.14341
629	Ps	GScp	6	112.35	Mt3.5.1Chr2	90.35	114	9	2	508	620	7159044	7158932	8e-35	148	GScp		6	112.35		2	7159044		8e-35		2.14318	6.56175												2.14318
637	Ps	GScp	6	112.35	Mt3.5.1Chr2	95.56	90	4	0	615	704	7170125	7170036	1e-33	145	GScp		6	112.35		2	7170125		1e-33		2.1434	6.56175												2.1434
647	Ps	GScp	6	112.35	Mt3.5.1Chr8	84.11	151	21	3	1219	1367	15757814	15757665	4e-33	143	GScp		6	112.35		8	15757814		4e-33		8.31516	6.56175					8.31516
655	Ps	GScp	6	112.35	Mt3.5.1Chr2	97.44	78	2	0	830	907	7169567	7169490	2e-30	134	GScp		6	112.35		2	7169567		2e-30		2.14339	6.56175												2.14339
669	Ps	GScp	6	112.35	Mt3.5.1Chr2	96.15	78	3	0	830	907	7158276	7158199	1e-28	128	GScp		6	112.35		2	7158276		1e-28		2.14317	6.56175												2.14317
755	Ps	GScp	6	112.35	Mt3.5.1Chr2	96.88	64	2	0	1159	1222	7168747	7168684	1e-22	108	GScp		6	112.35		2	7168747		1e-22		2.14337	6.56175												2.14337
788	Ps	GScp	6	112.35	Mt3.5.1Chr2	96.49	57	2	0	906	962	7169286	7169230	1e-18	95.3	GScp		6	112.35		2	7169286		1e-18		2.14339	6.56175												2.14339
1016	Ps	GScp	6	112.35	Mt3.5.1Chr2	93.1	58	2	2	906	962	7157971	7157915	2e-15	84.2	GScp		6	112.35		2	7157971		2e-15		2.14316	6.56175												2.14316
1033	Ps	GScp	6	112.35	Mt3.5.1Chr2	100	40	0	0	960	999	7169151	7169112	1e-12	75	GScp		6	112.35		2	7169151		1e-12		2.14338	6.56175												2.14338
1036	Ps	GScp	6	112.35	Mt3.5.1Chr2	92.16	51	4	0	460	510	7159186	7159136	5e-12	73.1	GScp		6	112.35		2	7159186		5e-12		2.14318	6.56175												2.14318
1047	Ps	GScp	6	112.35	Mt3.5.1Chr2	97.5	40	1	0	315	354	7159809	7159770	6e-11	69.4	GScp		6	112.35		2	7159809		6e-11		2.1432	6.56175												2.1432
72	Ps	HptB	6	116.74	Mt3.5.1Chr2	92.03	138	10	1	110	246	6934129	6933992	2e-48	193	HptB		6	116.74		2	6934129		2e-48	top hit		6.5837	2.13868
71	Ps	Leg701	6	124.74	Mt3.5.1Chr2	88.27	179	14	4	1	175	3629925	3629750	4e-53	207	Leg701		6	124.74		2	3629925		4e-53	top hit		6.6237	2.0726
68	Ps	CD7/5only	6	131.74	Mt3.5.1Chr2	90.86	350	32	0	1	350	274312	274661	6e-132	470	CD7/5only		6	131.74		2	274312		6e-132	top hit		6.6587	2.00549
69	Ps	cDNA324	6	132.22	Mt3.5.1Chr2	85.76	330	37	7	88	411	2048987	2049312	3e-93	340	cDNA324		6	132.22		2	2048987		3e-93	top hit		6.6611	2.04098
70	Ps	Tps1/270+	7	0	Mt3.5.1Chr2	85.06	87	11	2	55	140	2447992	2448077	2e-17	87.9	Tps1/270+		7	0		2	2447992		2e-17	top hit		7	2.04896										0
984	Ps	Tps1/270+	7	0	Mt3.5.1Chr8	83	100	10	6	61	156	2700831	2700735	3e-16	84.2	Tps1/270+		7	0		8	2700831		3e-16		8.05402	7						8.05402					1
985	Ps	Tps1/270+	7	0	Mt3.5.1Chr8	82.83	99	11	6	30	125	3279090	3279185	3e-16	84.2	Tps1/270+		7	0		8	3279090		3e-16		8.06558	7											1	8.06558
1018	Ps	Tps1/270+	7	0	Mt3.5.1Chr2	82.8	93	10	6	2	89	11975578	11975487	1e-14	78.7	Tps1/270+		7	0		2	11975578		1e-14		2.23951	7											1	2.23951
1025	Ps	Tps1/270+	7	0	Mt3.5.1Chr8	78.74	127	17	10	32	153	2701246	2701125	5e-14	76.8	Tps1/270+		7	0		8	2701246		5e-14		8.05402	7											1	8.05402
1043	Ps	Tps1/270+	7	0	Mt3.5.1Chr8	90.2	51	5	0	46	96	22490055	22490005	3e-11	67.6	Tps1/270+		7	0		8	22490055		3e-11		8.4498	7						8.4498					1
170	Ps	Leg108mk-d	7	23.28	Mt3.5.1Chr8	87.97	374	35	8	1	367	22905230	22905600	4e-121	433	Leg108mk-d		7	23.28		8	22905230		4e-121	top hit		7.1164	8.4581
48	Ps	cDNA56/2	7	23.31	Mt3.5.1Chr1	82.12	509	36	28	10	494	8832201	8831724	2e-106	385	cDNA56/2		7	23.31		1	8832201		2e-106	top hit		7.11655	1.17664
112	Ps	Leg926	7	31.31	Mt3.5.1Chr4	88.99	109	8	4	756	862	9548918	9549024	6e-30	132	Leg926		7	31.31		4	9548918		6e-30	top hit		7.15655	4.19098
114	Ps	Sym29	7	55.12	Mt3.5.1Chr4	92.98	171	12	0	1	171	22314931	22315101	7e-66	250	Sym29		7	55.12		4	22314931		7e-66	top hit		7.2756	4.4463										0
666	Ps	Sym29	7	55.12	Mt3.5.1Chr4	80.47	169	31	2	4	171	33828844	33828677	3e-29	128	Sym29		7	55.12		4	33828844		3e-29		4.67658	7.2756						4.67658					1
732	Ps	Sym29	7	55.12	Mt3.5.1Chr5	78.61	173	33	4	1	171	4722453	4722623	3e-24	111	Sym29		7	55.12		5	4722453		3e-24		5.09445	7.2756						5.09445					1
116	Ps	CR-max2	7	71.62	Mt3.5.1Chr4	84.41	2142	277	51	13	2127	26627011	26629122	0	2052	CR-max2		7	71.62		4	26627011		0	top hit		7.3581	4.53254
117	Ps	cDNA136	7	76.76	Mt3.5.1Chr4	87.64	267	20	12	56	315	28318878	28319138	2e-80	298	cDNA136		7	76.76		4	28318878		2e-80	top hit		7.3838	4.56638
118	Ps	C83-88ASL	7	80.48	Mt3.5.1Chr4	93.11	363	22	2	696	1055	28619803	28620165	3e-149	529	C83-88ASL		7	80.48		4	28619803		3e-149	top hit		7.4024	4.5724
513	Ps	C83-88ASL	7	80.48	Mt3.5.1Chr4	80.08	251	23	18	1276	1512	28620251	28620488	1e-38	161	C83-88ASL		7	80.48		4	28620251		1e-38		4.57241	7.4024												4.57241
150	Ps	Cab1	7	100.38	Mt3.5.1Chr6	81.94	803	114	28	734	1522	2743670	2742885	0	651	Cab1		7	100.38		6	2743670		0	top hit		7.5019	6.05487
149	Ps	Psfim	7	105.76	Mt3.5.1Chr6	89.19	74	6	2	1584	1656	2573618	2573546	1e-17	91.6	Psfim		7	105.76		6	2573618		1e-17	top hit		7.5288	6.05147										0
1038	Ps	Psfim	7	105.76	Mt3.5.1Chr6	97.56	41	1	0	1588	1628	2493898	2493938	1e-11	71.3	Psfim		7	105.76		6	2493898		1e-11		6.04988	7.5288											1	6.04988
115	Ps	45-X29	7	122.24	Mt3.5.1Chr4	91.67	144	10	2	4	146	23841212	23841070	3e-50	198	45-X29		7	122.24		4	23841212		3e-50	top hit		7.6112	4.47682
341	Ps	45-X29	7	122.24	Mt3.5.1Chr4	91.67	144	10	2	4	146	23940631	23940489	3e-50	198	45-X29		7	122.24		4	23940631		3e-50		4.47881	7.6112				4.47881
171	Ps	cDNA38a	7	126.29	Mt3.5.1Chr8	89.43	369	32	5	40	402	25344469	25344836	8e-129	459	cDNA38a		7	126.29		8	25344469		8e-129	top hit		7.63145	8.50689
172	Ps	cDNA228	7	137.26	Mt3.5.1Chr8	89.8	343	26	7	162	499	27326332	27326670	2e-120	431	cDNA228		7	137.26		8	27326332		2e-120	top hit		7.6863	8.54653
223	Ps	cDNA228	7	137.26	Mt3.5.1Chr1	88.53	340	30	8	162	496	15213029	15212694	5e-112	403	cDNA228		7	137.26		1	15213029		5e-112		1.30426	7.6863				1.30426
355	Ps	cDNA228	7	137.26	Mt3.5.1Chr8	86.59	179	15	7	22	195	27326152	27326326	1e-47	189	cDNA228		7	137.26		8	27326152		1e-47		8.54652	7.6863												8.54652
173	Ps	SNP165	7	137.62	Mt3.5.1Chr8	84.21	361	25	18	8	343	27835825	27836178	9e-88	322	SNP165		7	137.62		8	27835825		9e-88	top hit		7.6881	8.55672										0
67	Ps	CD7/3	7	139.6	Mt3.5.1Chr2	90.86	350	32	0	1	350	274312	274661	6e-132	470	CD7/3		7	139.6		2	274312		6e-132	top hit		7.698	2.00549
174																0
1048
1049														2e-08		mtmt_GEN_00481_05_1	5.2	5	151.55		7	1412660		2e-08			5.75775											0	7.02825
1050														1e-10		psat_EST_00191_01_1	4.1	4	142.995		4	43046337		1e-10			4.71497											0	4.86093
1051														7e-12		psmt_EST_00204_03_2	2.3	2	80.2		3	28362642		7e-12			2.401			3.56725								0
1052														2e-12		psmt_EST_00196_01_1	5.1	5	157.07		7	2463343		2e-12			5.78535			7.04927								0
1053														1e-14		mtmt_GEN_00781_05_1	6.1	6	74.51		7	30778479		1e-14			6.37255											0	7.61557
1054														3e-16		Pis_GEN_21_1_1	3.1	3	33.295		3	36703411		3e-16			3.16648			3.73407								0
1055														2e-17		mtmt_GEN_00084_01_1	3.1	3	188.275		3	32628344		2e-17			3.94137			3.65257								0
1056														5e-18		Pis_GEN_7_1-2_1	3.1	3	165.495		2	24298470		5e-18			3.82748											0	2.48597
1057														4e-19		Pis_GEN_30_1_1	7.1	7	7.46		7	20013544		4e-19			7.0373											0	7.40027
1058														4e-20		psat_EST_00192_02_1	3.3	3	104.345		3	39170987		4e-20			3.52172		3.78342									0
1059														4e-22		psat_EST_00188_02_1	3.2	3	171.1		2	27089799		4e-22			3.8555		2.5418									0
1060														6e-26		mtmt_GEN_01099_01_1	4.1	4	30.37		7	35415373		6e-26			4.15185		7.70831									0
1061														2e-27		Pis_GEN_28_1_1	5.2	5	106.695		7	22754337		2e-27			5.53348		7.45509									0
1062														4e-31		psmt_EST_00197_01_1	3.1	3	46.96		3	34054790		4e-31			3.2348		3.6811									0
1063														1e-33		Pis_GEN_6_3_1	5.2	5	72.585		7	25319456		1e-33			5.36292		7.50639									0
1064														4e-37		mtmt_GEN_00096_06_1	5.1	5	45.795		3	20746337		4e-37			5.22898		3.41493									0
1065														3e-37		mtmt_GEN_00087_02_1	6.1	6	66.13		6	5248285		3e-37			6.33065		6.10497									0
1066														3e-39		mtmt_GEN_00020_02_1	6.1	6	78.61		3	38226689		3e-39			6.39305		3.76453									0
1067														5e-45		psat_EST_00176_01_4	2.3	2	0.795		1	33755950		5e-45			2.00398		1.67512									0
1068														8e-52		mtmt_GEN_00103_01_1	3.1	3	104.345		3	22542944		8e-52			3.52172		3.45086									0
1069														1e-57		psat_EST_00185_02_1	4.1	4	149.36		4	43403236		1e-57			4.7468		4.86806									0
1070														7e-61		mtmt_GEN_00030_07_1	3.1	3	171.1		1	33696444		7e-61			3.8555		1.67393									0
1071														3e-61		psat_EST_00165_02_2	7.1	7	138.61		8	27836044		3e-61			7.69305		8.55672									0
1072														1e-62		Pis_PR_33_1	5.3	5	1.67		7	37066246		1e-62			5.00835		7.74132									0
1073														8e-63		mtmt_GEN_00307_04_1	4.1	4	121.595		4	37369400		8e-63			4.60797		4.74739									0
1074														3e-67		Pis_GEN_27_2_1	5.4	5	86.415		7	23420702		3e-67			5.43208		7.46841									0
1075														3e-70		Pis_GEN_10_1_1	3.1	3	67.32		4	22314923		3e-70			3.3366		4.4463									0
1076														4e-71		mtmt_GEN_01091_03_1	3.2	3	110.405		3	3003551		4e-71			3.55202		3.06007									0
1077														1e-74		mtmt_GEN_01146_02_1	4.3	4	55.37		8	10989023		1e-74			4.27685		8.21978									0
1078														2e-82		Pis_GEN_11_2_1	7.2	7	92.935		3	2347092		2e-82			7.46467		3.04694									0
1079														7e-98		mtmt_GEN_00758_01_1	5.2	5	1.67		7	37885867		7e-98			5.00835		7.75772									0
1080														5e-100		mtmt_GEN_00934_02_1	7.1	7	0		4	187717		5e-100			7		4.00375									0
1081														5e-101		psmt_EST_00203_02_1	4.2	4	121.595		4	37365276		5e-101			4.60797		4.74731									0
1082														4e-105		mtmt_GEN_01204_05_1	4.1	4	30.77		5	625327		4e-105			4.15385		5.01251									0
1083														2e-111		Pis_GEN_18_2_1	3.4	3	13.125		3	39548863		2e-111			3.06562		3.79098									0
1084														7e-122		mtmt_GEN_00003_01_1	3.2	3	45.17		8	31210129		7e-122			3.22585		8.6242									0
1085														4e-151		mtmt_GEN_00754_08_1	5.2	5	86.415		7	22457082		4e-151			5.43208		7.44914									0
1086														3e-162		mtmt_GEN_00243_02_1	2.1	2	119.44		1	8881121		3e-162			2.5972		1.17762									0
1087														1e-166		mtmt_GEN_00775_01_1	5.2	5	0.2		7	38661132		1e-166			5.001		7.77322									0
1088														3e-178		mtmt_GEN_00063_01_1	3.2	3	13.125		3	38629082		3e-178			3.06562		3.77258									0
1089														0		mtmt_GEN_00010_03_1	4.1	4	98.845		5	27471074		0			4.49423		5.54942									0
1090														0		mtmt_GEN_00015_01_1	3.1	3	13.125		8	26152858		0			3.06562		8.52306									0
1091														0		mtmt_GEN_00016_01_1	5.1	5	98.43		7	25556591		0			5.49215		7.51113									0
1092														0		mtmt_GEN_00019_02_1	7.1	7	135.345		8	26951827		0			7.67673		8.53904									0
1093														0		mtmt_GEN_00034_07_1	4.1	4	87.585		1	25966806		0			4.43792		1.51934									0
1094														0		mtmt_GEN_00036_02_1	6.2	6	78.61		6	13528273		0			6.39305		6.27057									0
1095														0		mtmt_GEN_00038_03_1	7.2	7	21.37		4	35213062		0			7.10685		4.70426									0
1096														0		mtmt_GEN_00040_02_1	4.1	4	101.1		6	6106121		0			4.5055		6.12212									0
1097														0		mtmt_GEN_00047_01_1	7.3	7	21.37		8	26144633		0			7.10685		8.52289									0
1098														0		mtmt_GEN_00049_01_1	5.1	5	151.55		5	1327085		0			5.75775		5.02654									0
1099														0		mtmt_GEN_00052_04_2	7.1	7	137.165		4	42132336		0			7.68582		4.84265							4.84265		0
1100														0		mtmt_GEN_00068_01_1	5.1	5	0.2		7	38454357		0			5.001		7.76909									0
1101														0		mtmt_GEN_00069_05_1	4.1	4	7.035		8	2370618		0			4.03517		8.04741									0
1102														0		mtmt_GEN_00072_01_1	7.1	7	51.13		1	5703482		0			7.25565		1.11407									0
1103														0		mtmt_GEN_00075_02_1	3.1	3	69.755		3	27204243		0			3.34877		3.54408							3.54408		0
1104														0		mtmt_GEN_00078_08_1	2.1	2	93.77		4	23400282		0			2.46885		4.46801									0
1105														0		mtmt_GEN_00079_01_1	6.2	6	66.11		5	1230526		0			6.33055		5.02461									0
1106														0		mtmt_GEN_00080_01_1	2.1	2	126.62		1	9724193		0			2.6331		1.19448									0
1107														0		mtmt_GEN_00081_03_1	7.1	7	83.895		5	35887692		0			7.41948		5.71775									0
1108														0		mtmt_GEN_00086_03_1	7.1	7	10.655		4	3765175		0			7.05328		4.0753									0
1109														0		mtmt_GEN_00093_02_1	3.2	3	120.32		2	32590374		0			3.6016		2.65181									0
1110														0		mtmt_GEN_00098_02_1	4.1	4	15.64		8	6197436		0			4.0782		8.12395									0
1111														0		mtmt_GEN_00116_02_1	1.3	1	7.555		3	19803986		0			1.03777		3.39608							3.39608		0
1112														0		mtmt_GEN_00241_05_1	7.1	7	126.25		8	27571186		0			7.63125		8.55142									0
1113														0		mtmt_GEN_00251_06_1	4.3	4	96.88		5	30742893		0			4.4844		5.61486									0
1114														0		mtmt_GEN_00257_03_2	4.1	4	27.86		8	5953305		0			4.1393		8.11907									0
1115														0		mtmt_GEN_00274_04_1	5.1	5	1.67		7	36738478		0			5.00835		7.73477									0
1116														0		mtmt_GEN_00279_03_4	3.1	3	82.125		3	22295119		0			3.41063		3.4459									0
1117														0		mtmt_GEN_00304_03_1	1.2	1	68.945		5	15446591		0			1.34472		5.30893									0
1118														0		mtmt_GEN_00346_09_1	4.1	4	96.88		8	21894314		0			4.4844		8.43789									0
1119														0		mtmt_GEN_00357_05_3	4.2	4	27.86		8	6154226		0			4.1393		8.12308							8.12308		0
1120														0		mtmt_GEN_00381_08_2	3.1	3	147.655		8	4371276		0			3.73827		8.08743									0
1121														0		mtmt_GEN_00385_06_1	5.1	5	86.415		7	22691529		0			5.43208		7.45383									0
1122														0		mtmt_GEN_00394_05_1	7.2	7	135.345		8	25823489		0			7.67673		8.51647									0
1123														0		mtmt_GEN_00446_01_1	1.1	1	121.88		2	28294825		0			1.6094		2.5659									0
1124														0		mtmt_GEN_00495_01_1	2.2	2	93.77		1	17616304		0			2.46885		1.35233									0
1125														0		mtmt_GEN_00565_01_1	7.1	7	142.075		8	30454050		0			7.71037		8.60908									0
1126														0		mtmt_GEN_00602_04_1	4.1	4	151.84		4	44573407		0			4.7592		4.89147									0
1127														0		mtmt_GEN_00648_04_1	4.1	4	55.37		8	13192098		0			4.27685		8.26384									0
1128														0		mtmt_GEN_00703_11_1	5.1	5	106.695		4	4339766		0			5.53348		4.0868									0
1129														0		mtmt_GEN_00705_02_1	3.1	3	110.405		5	1017626		0			3.55202		5.02035									0
1130														0		mtmt_GEN_00747_01_1	3.2	3	0		2	188570		0			3		2.00377									0
1131														0		mtmt_GEN_00757_03_1	3.3	3	13.125		4	24766902		0			3.06562		4.49534									0
1132														0		mtmt_GEN_00859_06_2	6.2	6	105.7		2	6898682		0			6.5285		2.13797									0
1133														0		mtmt_GEN_00914_04_3	2.2	2	0.795		1	33788555		0			2.00398		1.67577									0
1134														0		mtmt_GEN_00937_01_4	5.3	5	86.415		7	21609237		0			5.43208		7.43218							7.43218		0
1135														0		mtmt_GEN_00982_03_1	5.1	5	72.585		7	24668342		0			5.36292		7.49337									0
1136														0		mtmt_GEN_00992_02_1	1.1	1	165.21		5	747742		0			1.82605		5.01495									0
1137														0		mtmt_GEN_00999_01_1	3.2	3	104.345		3	23344953		0			3.52172		3.4669									0
1138														0		mtmt_GEN_01008_01_3	1.5	2	7.555		5	32057451		0			2.03777		5.64115									0
1139														0		mtmt_GEN_01039_07_1	4.2	4	55.37		8	16488749		0			4.27685		8.32977									0
1140														0		mtmt_GEN_01041_04_1	1.1	1	137.35		5	2244266		0			1.68675		5.04489									0
1141														0		mtmt_GEN_01081_02_1	2.1	2	38.94		1	29147974		0			2.1947		1.58296									0
1142														0		mtmt_GEN_01101_01_1	3.2	3	63.375		3	28958479		0			3.31688		3.57917									0
1143														0		mtmt_GEN_01109_01_1	7.1	7	92.935		4	31380061		0			7.46467		4.6276									0
1144														0		mtmt_GEN_01114_05_1	7.1	7	45.005		4	11072736		0			7.22502		4.22145									0
1145														0		mtmt_GEN_01124_01_1	7.1	7	75.41		4	29223870		0			7.37705		4.58448									0
1146														0		mtmt_GEN_01134_01_1	1.1	1	131.075		5	4355520		0			1.65537		5.08711									0
1147														0		mtmt_GEN_01168_04_1	3.1	3	66.355		3	28262157		0			3.33177		3.56524									0
1148														0		Pis_PR_115_1	4.1	4	141.125		4	41283837		0			4.70562		4.82568									0
1149														0		Pis_PR_121_1	5.2	5	45.795		7	31992194		0			5.22898		7.63984									0
1150														0		Pis_PR_131_1	5.1	5	57.53		7	21083454		0			5.28765		7.42167									0
1151														0		Pis_PR_141_1	1.6	2	7.555		5	37213128		0			2.03777		5.74426									0
1152														0		Pis_PR_144_1	3.3	3	120.32		4	32399466		0			3.6016		4.64799									0
1153														0		Pis_PR_165_1	7.2	7	45.005		3	38855748		0			7.22502		3.77711									0
1154														0		Pis_PR_21_1	5.2	5	139.685		6	3145331		0			5.69843		6.06291							6.06291		0
1155														0		Pis_PR_43_1	2.1	2	1.725		4	45863951		0			2.00862		4.91728									0
1156														0		Pis_PR_64_1	7.3	7	45.005		8	24536867		0			7.22502		8.49074									0
1157														0		Pis_PR_69_1	1.2	1	0.865		7	30879311		0			1.00432		7.61759									0
1158														0		Pis_PR_82_1	4.4	4	55.37		1	2508029		0			4.27685		1.05016									0
1159														0		Pis_PR_89_1	1.5	2	68.945		7	6197435		0			2.34472		7.12395									0
1160
1161														0		mtmt_GEN_00093_02_1	3.2	3	120.32		2	32590374		0			3.6016											0	2.65181
1162														0		mtmt_GEN_00394_05_1	7.2	7	135.345		8	9309565		0			7.67673				8.18619							0
1163														0		mtmt_GEN_00446_01_1	1.1	1	121.88		5	5456876		0			1.6094				5.10914							0
1164														0		mtmt_GEN_00705_02_1	3.1	3	110.405		5	41150349		0			3.55202				5.82301							0
1165														0		mtmt_GEN_00992_02_1	1.1	1	165.21		3	37670124		0			1.82605				3.7534							0
1166														1e-170		mtmt_GEN_00992_02_1	1.1	1	165.21		5	20770553		1e-170			1.82605				5.41541							1
1167														5e-158		mtmt_GEN_00992_02_1	1.1	1	165.21		2	7975952		5e-158			1.82605				2.15952							1
1168														8e-136		psat_EST_00191_01_1	4.1	4	142.995		4	43045824		8e-136			4.71497				4.86092							0
1169														2e-118		mtmt_GEN_00052_04_2	7.1	7	137.165		8	201134		2e-118			7.68582											0	8.00402
1170														2e-118		mtmt_GEN_00052_04_2	7.1	7	137.165		8	282220		2e-118			7.68582											1	8.00564
1171														8e-118		mtmt_GEN_00052_04_2	7.1	7	137.165		5	1028903		8e-118			7.68582											1	5.02058
1172														2e-117		mtmt_GEN_00052_04_2	7.1	7	137.165		2	25240178		2e-117			7.68582											1	2.5048
1173														3e-117		mtmt_GEN_00052_04_2	7.1	7	137.165		3	6674290		3e-117			7.68582											1	3.13349
1174														9e-117		mtmt_GEN_00052_04_2	7.1	7	137.165		7	25461863		9e-117			7.68582											1	7.50924
1175														2e-116		mtmt_GEN_00052_04_2	7.1	7	137.165		6	22078183		2e-116			7.68582											1	6.44156
1176														2e-116		mtmt_GEN_00052_04_2	7.1	7	137.165		6	22131632		2e-116			7.68582											1	6.44263
1177														1e-115		mtmt_GEN_00052_04_2	7.1	7	137.165		1	33648041		1e-115			7.68582											1	1.67296
1178														1e-115		mtmt_GEN_00052_04_2	7.1	7	137.165		3	8930422		1e-115			7.68582											1	3.17861
1179														1e-115		mtmt_GEN_00052_04_2	7.1	7	137.165		3	33081449		1e-115			7.68582											1	3.66163
1180														1e-115		mtmt_GEN_00052_04_2	7.1	7	137.165		5	21985808		1e-115			7.68582											1	5.43972
1181														1e-115		mtmt_GEN_00052_04_2	7.1	7	137.165		7	31060373		1e-115			7.68582											1	7.62121
1182														1e-115		mtmt_GEN_00052_04_2	7.1	7	137.165		8	26543432		1e-115			7.68582											1	8.53087
1183														1e-115		mtmt_GEN_00052_04_2	7.1	7	137.165		8	26650706		1e-115			7.68582											1	8.53301
1184														1e-114		mtmt_GEN_00052_04_2	7.1	7	137.165		8	17227302		1e-114			7.68582											1	8.34455
1185														2e-114		mtmt_GEN_00052_04_2	7.1	7	137.165		4	30213873		2e-114			7.68582											1	4.60428
1186														5e-114		mtmt_GEN_00052_04_2	7.1	7	137.165		2	12018689		5e-114			7.68582											1	2.24037
1187														5e-114		mtmt_GEN_00052_04_2	7.1	7	137.165		8	5923516		5e-114			7.68582											1	8.11847
1188														6e-114		mtmt_GEN_00052_04_2	7.1	7	137.165		7	23964698		6e-114			7.68582											1	7.47929
1189														6e-114		mtmt_GEN_00052_04_2	7.1	7	137.165		7	27776571		6e-114			7.68582											1	7.55553
1190														6e-114		mtmt_GEN_00052_04_2	7.1	7	137.165		3	34311431		6e-114			7.68582											1	3.68623
1191														6e-114		mtmt_GEN_00052_04_2	7.1	7	137.165		5	33650666		6e-114			7.68582											1	5.67301
1192														6e-114		mtmt_GEN_00052_04_2	7.1	7	137.165		7	10363780		6e-114			7.68582											1	7.20728
1193														6e-114		mtmt_GEN_00052_04_2	7.1	7	137.165		7	29413082		6e-114			7.68582											1	7.58826
1194														6e-113		mtmt_GEN_00052_04_2	7.1	7	137.165		1	32641334		6e-113			7.68582											1	1.65283
1195														7e-113		mtmt_GEN_00052_04_2	7.1	7	137.165		7	31577035		7e-113			7.68582											1	7.63154
1196														9e-113		mtmt_GEN_00052_04_2	7.1	7	137.165		4	40015555		9e-113			7.68582											1	4.80031
1197														2e-112		mtmt_GEN_00052_04_2	7.1	7	137.165		2	21560277		2e-112			7.68582											1	2.43121
1198														2e-112		mtmt_GEN_00052_04_2	7.1	7	137.165		2	24368068		2e-112			7.68582											1	2.48736
1199														2e-112		mtmt_GEN_00052_04_2	7.1	7	137.165		1	1513988		2e-112			7.68582											1	1.03028
1200														3e-112		mtmt_GEN_00052_04_2	7.1	7	137.165		3	18587941		3e-112			7.68582											1	3.37176
1201														3e-112		mtmt_GEN_00052_04_2	7.1	7	137.165		3	18606396		3e-112			7.68582											1	3.37213
1202														3e-112		mtmt_GEN_00052_04_2	7.1	7	137.165		3	18624852		3e-112			7.68582											1	3.3725
1203														3e-112		mtmt_GEN_00052_04_2	7.1	7	137.165		3	23775842		3e-112			7.68582											1	3.47552
1204														3e-112		mtmt_GEN_00052_04_2	7.1	7	137.165		4	31468213		3e-112			7.68582											1	4.62936
1205														3e-112		mtmt_GEN_00052_04_2	7.1	7	137.165		4	44676373		3e-112			7.68582											1	4.89353
1206														3e-112		mtmt_GEN_00052_04_2	7.1	7	137.165		7	21889205		3e-112			7.68582											1	7.43778
1207														3e-112		mtmt_GEN_00052_04_2	7.1	7	137.165		3	6803883		3e-112			7.68582											1	3.13608
1208														3e-112		mtmt_GEN_00052_04_2	7.1	7	137.165		3	42538298		3e-112			7.68582											1	3.85077
1209														3e-112		mtmt_GEN_00052_04_2	7.1	7	137.165		5	27060979		3e-112			7.68582											1	5.54122
1210														3e-112		mtmt_GEN_00052_04_2	7.1	7	137.165		7	6752273		3e-112			7.68582											1	7.13505
1211														3e-112		mtmt_GEN_00052_04_2	7.1	7	137.165		7	32438679		3e-112			7.68582											1	7.64877
1212														8e-112		mtmt_GEN_00052_04_2	7.1	7	137.165		8	29326941		8e-112			7.68582											1	8.58654
1213														9e-112		mtmt_GEN_00052_04_2	7.1	7	137.165		7	26513164		9e-112			7.68582											1	7.53026
1214														3e-111		mtmt_GEN_00052_04_2	7.1	7	137.165		7	30422221		3e-111			7.68582											1	7.60844
1215														4e-111		mtmt_GEN_00052_04_2	7.1	7	137.165		3	17220576		4e-111			7.68582											1	3.34441
1216														7e-111		mtmt_GEN_00052_04_2	7.1	7	137.165		6	14288518		7e-111			7.68582											1	6.28577
1217														1e-110		mtmt_GEN_00052_04_2	7.1	7	137.165		5	30889654		1e-110			7.68582											1	5.61779
1218														1e-110		mtmt_GEN_00052_04_2	7.1	7	137.165		5	41522621		1e-110			7.68582											1	5.83045
1219														1e-110		mtmt_GEN_00052_04_2	7.1	7	137.165		3	23280125		1e-110			7.68582											1	3.4656
1220														1e-110		mtmt_GEN_00052_04_2	7.1	7	137.165		3	35935710		1e-110			7.68582											1	3.71871
1221														1e-110		mtmt_GEN_00052_04_2	7.1	7	137.165		2	7768229		1e-110			7.68582											1	2.15536
1222														1e-110		mtmt_GEN_00052_04_2	7.1	7	137.165		4	29255297		1e-110			7.68582											1	4.58511
1223														1e-110		mtmt_GEN_00052_04_2	7.1	7	137.165		5	6416180		1e-110			7.68582											1	5.12832
1224														1e-110		mtmt_GEN_00052_04_2	7.1	7	137.165		5	15727165		1e-110			7.68582											1	5.31454
1225														1e-110		mtmt_GEN_00052_04_2	7.1	7	137.165		7	21532060		1e-110			7.68582											1	7.43064
1226														1e-110		mtmt_GEN_00052_04_2	7.1	7	137.165		7	29361588		1e-110			7.68582											1	7.58723
1227														4e-110		mtmt_GEN_00052_04_2	7.1	7	137.165		8	23462335		4e-110			7.68582											1	8.46925
1228														4e-110		mtmt_GEN_00052_04_2	7.1	7	137.165		7	6128869		4e-110			7.68582											1	7.12258
1229														4e-110		mtmt_GEN_00052_04_2	7.1	7	137.165		8	25764669		4e-110			7.68582											1	8.51529
1230														4e-110		mtmt_GEN_00052_04_2	7.1	7	137.165		1	30250271		4e-110			7.68582											1	1.60501
1231														5e-110		mtmt_GEN_00052_04_2	7.1	7	137.165		5	17248566		5e-110			7.68582											1	5.34497
1232														5e-110		mtmt_GEN_00052_04_2	7.1	7	137.165		5	10477477		5e-110			7.68582											1	5.20955
1233														2e-109		mtmt_GEN_00052_04_2	7.1	7	137.165		4	39430543		2e-109			7.68582											1	4.78861
1234														2e-109		mtmt_GEN_00052_04_2	7.1	7	137.165		4	39479730		2e-109			7.68582											1	4.78959
1235														2e-109		mtmt_GEN_00052_04_2	7.1	7	137.165		4	44377131		2e-109			7.68582											1	4.88754
1236														2e-109		mtmt_GEN_00052_04_2	7.1	7	137.165		4	42205353		2e-109			7.68582											1	4.84411
1237														2e-109		mtmt_GEN_00052_04_2	7.1	7	137.165		4	42300762		2e-109			7.68582											1	4.84602
1238														5e-109		mtmt_GEN_00052_04_2	7.1	7	137.165		2	2054916		5e-109			7.68582											1	2.0411
1239														5e-109		mtmt_GEN_00052_04_2	7.1	7	137.165		2	27498064		5e-109			7.68582											1	2.54996
1240														5e-109		mtmt_GEN_00052_04_2	7.1	7	137.165		8	9660029		5e-109			7.68582											1	8.1932
1241														6e-109		mtmt_GEN_00052_04_2	7.1	7	137.165		7	21250623		6e-109			7.68582											1	7.42501
1242														6e-109		mtmt_GEN_00052_04_2	7.1	7	137.165		5	31478899		6e-109			7.68582											1	5.62958
1243														6e-109		mtmt_GEN_00052_04_2	7.1	7	137.165		5	14764725		6e-109			7.68582											1	5.29529
1244														6e-109		mtmt_GEN_00052_04_2	7.1	7	137.165		7	12794173		6e-109			7.68582											1	7.25588
1245														6e-109		mtmt_GEN_00052_04_2	7.1	7	137.165		3	32914524		6e-109			7.68582											1	3.65829
1246														2e-108		mtmt_GEN_00052_04_2	7.1	7	137.165		1	29968715		2e-108			7.68582											1	1.59937
1247														2e-108		mtmt_GEN_00052_04_2	7.1	7	137.165		7	32682561		2e-108			7.68582											1	7.65365
1248														2e-108		mtmt_GEN_00052_04_2	7.1	7	137.165		5	40602333		2e-108			7.68582											1	5.81205
1249														3e-108		mtmt_GEN_00052_04_2	7.1	7	137.165		4	46130972		3e-108			7.68582											1	4.92262
1250														6e-108		mtmt_GEN_00052_04_2	7.1	7	137.165		8	24379521		6e-108			7.68582											1	8.48759
1251														7e-108		mtmt_GEN_00052_04_2	7.1	7	137.165		7	7133480		7e-108			7.68582											1	7.14267
1252														8e-108		mtmt_GEN_00052_04_2	7.1	7	137.165		3	21320065		8e-108			7.68582											1	3.4264
1253														8e-108		mtmt_GEN_00052_04_2	7.1	7	137.165		3	16415745		8e-108			7.68582											1	3.32831
1254														8e-108		mtmt_GEN_00052_04_2	7.1	7	137.165		3	37659062		8e-108			7.68582											1	3.75318
1255														2e-107		mtmt_GEN_00052_04_2	7.1	7	137.165		1	29317895		2e-107			7.68582											1	1.58636
1256														2e-107		mtmt_GEN_00052_04_2	7.1	7	137.165		8	21232186		2e-107			7.68582											1	8.42464
1257														3e-107		mtmt_GEN_00052_04_2	7.1	7	137.165		4	39537342		3e-107			7.68582											1	4.79075
1258														3e-107		mtmt_GEN_00052_04_2	7.1	7	137.165		3	24932265		3e-107			7.68582											1	3.49865
1259														3e-107		mtmt_GEN_00052_04_2	7.1	7	137.165		7	23667234		3e-107			7.68582											1	7.47334
1260														3e-107		mtmt_GEN_00052_04_2	7.1	7	137.165		4	17082934		3e-107			7.68582											1	4.34166
1261														3e-107		mtmt_GEN_00052_04_2	7.1	7	137.165		5	3443577		3e-107			7.68582											1	5.06887
1262														3e-107		mtmt_GEN_00052_04_2	7.1	7	137.165		5	15095852		3e-107			7.68582											1	5.30192
1263														3e-107		mtmt_GEN_00052_04_2	7.1	7	137.165		5	24805385		3e-107			7.68582											1	5.49611
1264														3e-107		mtmt_GEN_00052_04_2	7.1	7	137.165		7	18455552		3e-107			7.68582											1	7.36911
1265														3e-107		mtmt_GEN_00052_04_2	7.1	7	137.165		3	25360387		3e-107			7.68582											1	3.50721
1266														3e-107		mtmt_GEN_00052_04_2	7.1	7	137.165		5	13436905		3e-107			7.68582											1	5.26874
1267														3e-107		mtmt_GEN_00052_04_2	7.1	7	137.165		7	1486415		3e-107			7.68582											1	7.02973
1268														3e-107		mtmt_GEN_00052_04_2	7.1	7	137.165		7	25403876		3e-107			7.68582											1	7.50808
1269														3e-107		mtmt_GEN_00052_04_2	7.1	7	137.165		3	9787276		3e-107			7.68582											1	3.19575
1270														6e-107		mtmt_GEN_00052_04_2	7.1	7	137.165		6	6510624		6e-107			7.68582											1	6.13021
1271														6e-107		mtmt_GEN_00052_04_2	7.1	7	137.165		6	6890112		6e-107			7.68582											1	6.1378
1272														8e-107		mtmt_GEN_00052_04_2	7.1	7	137.165		1	30929495		8e-107			7.68582											1	1.61859
1273														8e-107		mtmt_GEN_00052_04_2	7.1	7	137.165		2	4970660		8e-107			7.68582											1	2.09941
1274														9e-107		mtmt_GEN_00052_04_2	7.1	7	137.165		7	5836110		9e-107			7.68582											1	7.11672
1275														1e-106		mtmt_GEN_00052_04_2	7.1	7	137.165		4	32403777		1e-106			7.68582											1	4.64808
1276														1e-106		mtmt_GEN_00052_04_2	7.1	7	137.165		4	42402777		1e-106			7.68582											1	4.84806
1277														3e-106		mtmt_GEN_00052_04_2	7.1	7	137.165		1	25264182		3e-106			7.68582											1	1.50528
1278														3e-106		mtmt_GEN_00052_04_2	7.1	7	137.165		2	14070569		3e-106			7.68582											1	2.28141
1279														4e-106		mtmt_GEN_00052_04_2	7.1	7	137.165		3	35760296		4e-106			7.68582											1	3.71521
1280														4e-106		mtmt_GEN_00052_04_2	7.1	7	137.165		4	26423331		4e-106			7.68582											1	4.52847
1281														8e-106		mtmt_GEN_00992_02_1	1.1	1	165.21		1	18227737		8e-106			1.82605				1.36455							0
1282														1e-105		mtmt_GEN_00052_04_2	7.1	7	137.165		5	4728362		1e-105			7.68582											0	5.09457
1283														1e-105		mtmt_GEN_00052_04_2	7.1	7	137.165		1	2628367		1e-105			7.68582											1	1.05257
1284														1e-105		mtmt_GEN_00052_04_2	7.1	7	137.165		5	5271184		1e-105			7.68582											1	5.10542
1285														1e-105		mtmt_GEN_00052_04_2	7.1	7	137.165		2	23613537		1e-105			7.68582											1	2.47227
1286														1e-105		mtmt_GEN_00052_04_2	7.1	7	137.165		3	23381697		1e-105			7.68582											1	3.46763
1287														3e-105		mtmt_GEN_00052_04_2	7.1	7	137.165		6	20577200		3e-105			7.68582											1	6.41154
1288														3e-105		mtmt_GEN_00052_04_2	7.1	7	137.165		6	21173967		3e-105			7.68582											1	6.42348
1289														4e-105		mtmt_GEN_00052_04_2	7.1	7	137.165		7	29426249		4e-105			7.68582											1	7.58852
1290														4e-105		mtmt_GEN_00052_04_2	7.1	7	137.165		2	14208116		4e-105			7.68582											1	2.28416
1291														5e-105		mtmt_GEN_00052_04_2	7.1	7	137.165		4	537188		5e-105			7.68582											1	4.01074
1292														2e-104		mtmt_GEN_00052_04_2	7.1	7	137.165		4	24892581		2e-104			7.68582											1	4.49785
1293														2e-104		mtmt_GEN_00052_04_2	7.1	7	137.165		4	3586099		2e-104			7.68582											1	4.07172
1294														6e-104		mtmt_GEN_00052_04_2	7.1	7	137.165		5	4496464		6e-104			7.68582											1	5.08993
1295														7e-104		mtmt_GEN_00052_04_2	7.1	7	137.165		4	47082733		7e-104			7.68582											1	4.94165
1296														2e-103		mtmt_GEN_00052_04_2	7.1	7	137.165		1	8213557		2e-103			7.68582											1	1.16427
1297														3e-103		mtmt_GEN_00052_04_2	7.1	7	137.165		4	3166964		3e-103			7.68582											1	4.06334
1298														7e-103		mtmt_GEN_00052_04_2	7.1	7	137.165		1	18157009		7e-103			7.68582											1	1.36314
1299														8e-103		mtmt_GEN_00052_04_2	7.1	7	137.165		3	3399182		8e-103			7.68582											1	3.06798
1300														2e-102		mtmt_GEN_00052_04_2	7.1	7	137.165		1	12056833		2e-102			7.68582											1	1.24114
1301														2e-102		mtmt_GEN_00052_04_2	7.1	7	137.165		1	12180344		2e-102			7.68582											1	1.24361
1302														2e-102		mtmt_GEN_00052_04_2	7.1	7	137.165		1	21207985		2e-102			7.68582											1	1.42416
1303														2e-102		mtmt_GEN_00052_04_2	7.1	7	137.165		1	21224086		2e-102			7.68582											1	1.42448
1304														2e-102		mtmt_GEN_00052_04_2	7.1	7	137.165		2	1471233		2e-102			7.68582											1	2.02942
1305														2e-102		mtmt_GEN_00052_04_2	7.1	7	137.165		2	7452688		2e-102			7.68582											1	2.14905
1306														3e-102		mtmt_GEN_00052_04_2	7.1	7	137.165		3	42359969		3e-102			7.68582											1	3.8472
1307														3e-102		mtmt_GEN_00052_04_2	7.1	7	137.165		4	41025253		3e-102			7.68582											1	4.82051
1308														3e-102		mtmt_GEN_00052_04_2	7.1	7	137.165		4	41110781		3e-102			7.68582											1	4.82222
1309														7e-102		mtmt_GEN_00992_02_1	1.1	1	165.21		1	18227957		7e-102			1.82605				1.36456							0
1310														8e-102		mtmt_GEN_00052_04_2	7.1	7	137.165		8	8210392		8e-102			7.68582											0	8.16421
1311														1e-101		mtmt_GEN_00052_04_2	7.1	7	137.165		7	15478390		1e-101			7.68582											1	7.30957
1312														1e-101		mtmt_GEN_00052_04_2	7.1	7	137.165		3	1648784		1e-101			7.68582											1	3.03298
1313														2e-101		mtmt_GEN_00015_01_1	3.1	3	13.125		5	28978358		2e-101			3.06562				5.57957							0
1314														2e-101		mtmt_GEN_00052_04_2	7.1	7	137.165		6	14082626		2e-101			7.68582											0	6.28165
1315														4e-101		mtmt_GEN_00052_04_2	7.1	7	137.165		5	13234734		4e-101			7.68582											1	5.26469
1316														1e-100		mtmt_GEN_00052_04_2	7.1	7	137.165		2	2549567		1e-100			7.68582											1	2.05099
1317														1e-100		mtmt_GEN_00052_04_2	7.1	7	137.165		5	7694476		1e-100			7.68582											1	5.15389
1318														1e-100		mtmt_GEN_00052_04_2	7.1	7	137.165		1	12787505		1e-100			7.68582											1	1.25575
1319														2e-100		mtmt_GEN_00052_04_2	7.1	7	137.165		4	43440744		2e-100			7.68582											1	4.86881
1320														3e-100		mtmt_GEN_00052_04_2	7.1	7	137.165		6	6635163		3e-100			7.68582											1	6.1327
1321														4e-100		mtmt_GEN_00052_04_2	7.1	7	137.165		2	7619719		4e-100			7.68582											1	2.15239
1322														4e-100		mtmt_GEN_00052_04_2	7.1	7	137.165		7	21363430		4e-100			7.68582											1	7.42727
1323														4e-100		mtmt_GEN_00052_04_2	7.1	7	137.165		8	31315540		4e-100			7.68582											1	8.62631
1324														5e-100		mtmt_GEN_00052_04_2	7.1	7	137.165		5	9571309		5e-100			7.68582											1	5.19143
1325														5e-100		mtmt_GEN_00052_04_2	7.1	7	137.165		5	38965684		5e-100			7.68582											1	5.77931
1326														5e-100		mtmt_GEN_00052_04_2	7.1	7	137.165		4	13552145		5e-100			7.68582											1	4.27104
1327														2e-99		mtmt_GEN_00052_04_2	7.1	7	137.165		4	7354082		2e-99			7.68582											1	4.14708
1328														5e-99		mtmt_GEN_00052_04_2	7.1	7	137.165		1	23759222		5e-99			7.68582											1	1.47518
1329														5e-99		mtmt_GEN_00052_04_2	7.1	7	137.165		1	23827808		5e-99			7.68582											1	1.47656
1330														5e-99		mtmt_GEN_00052_04_2	7.1	7	137.165		1	28589805		5e-99			7.68582											1	1.5718
1331														5e-99		mtmt_GEN_00052_04_2	7.1	7	137.165		2	13509457		5e-99			7.68582											1	2.27019
1332														2e-98		mtmt_GEN_00052_04_2	7.1	7	137.165		1	23959759		2e-98			7.68582											1	1.4792
1333														2e-98		mtmt_GEN_00052_04_2	7.1	7	137.165		5	15701132		2e-98			7.68582											1	5.31402
1334														2e-98		mtmt_GEN_00052_04_2	7.1	7	137.165		8	31359070		2e-98			7.68582											1	8.62718
1335														3e-98		mtmt_GEN_00052_04_2	7.1	7	137.165		4	1668333		3e-98			7.68582											1	4.03337
1336														3e-98		mtmt_GEN_00052_04_2	7.1	7	137.165		4	26397640		3e-98			7.68582											1	4.52795
1337														7e-98		mtmt_GEN_00052_04_2	7.1	7	137.165		1	29531479		7e-98			7.68582											1	1.59063
1338														7e-98		mtmt_GEN_00052_04_2	7.1	7	137.165		1	27189993		7e-98			7.68582											1	1.5438
1339														8e-98		mtmt_GEN_00052_04_2	7.1	7	137.165		3	34167903		8e-98			7.68582											1	3.68336
1340														8e-98		mtmt_GEN_00052_04_2	7.1	7	137.165		5	40345458		8e-98			7.68582											1	5.80691
1341														2e-97		mtmt_GEN_00052_04_2	7.1	7	137.165		1	28586447		2e-97			7.68582											1	1.57173
1342														2e-97		mtmt_GEN_00052_04_2	7.1	7	137.165		2	28834920		2e-97			7.68582											1	2.5767
1343														3e-97		mtmt_GEN_00052_04_2	7.1	7	137.165		3	16630993		3e-97			7.68582											1	3.33262
1344														3e-97		mtmt_GEN_00052_04_2	7.1	7	137.165		3	22210731		3e-97			7.68582											1	3.44421
1345														3e-97		mtmt_GEN_00052_04_2	7.1	7	137.165		3	27006010		3e-97			7.68582											1	3.54012
1346														8e-97		mtmt_GEN_00052_04_2	7.1	7	137.165		8	24863987		8e-97			7.68582											1	8.49728
1347														9e-97		mtmt_GEN_00052_04_2	7.1	7	137.165		1	22410652		9e-97			7.68582											1	1.44821
1348														9e-97		mtmt_GEN_00052_04_2	7.1	7	137.165		1	1610105		9e-97			7.68582											1	1.0322
1349														9e-97		mtmt_GEN_00052_04_2	7.1	7	137.165		1	28998305		9e-97			7.68582											1	1.57997
1350														1e-96		mtmt_GEN_00052_04_2	7.1	7	137.165		4	15776783		1e-96			7.68582											1	4.31554
1351														1e-96		mtmt_GEN_00052_04_2	7.1	7	137.165		4	44269794		1e-96			7.68582											1	4.8854
1352														1e-96		mtmt_GEN_00052_04_2	7.1	7	137.165		5	3254623		1e-96			7.68582											1	5.06509
1353														1e-96		mtmt_GEN_00052_04_2	7.1	7	137.165		4	45099309		1e-96			7.68582											1	4.90199
1354														1e-96		mtmt_GEN_00052_04_2	7.1	7	137.165		7	13350987		1e-96			7.68582											1	7.26702
1355														3e-96		mtmt_GEN_00052_04_2	7.1	7	137.165		2	13857846		3e-96			7.68582											1	2.27716
1356														4e-96		mtmt_GEN_00052_04_2	7.1	7	137.165		5	42021687		4e-96			7.68582											1	5.84043
1357														7e-96		mtmt_GEN_00052_04_2	7.1	7	137.165		6	12247134		7e-96			7.68582											1	6.24494
1358														7e-96		mtmt_GEN_00052_04_2	7.1	7	137.165		6	14103762		7e-96			7.68582											1	6.28208
1359														7e-96		mtmt_GEN_00052_04_2	7.1	7	137.165		6	23141504		7e-96			7.68582											1	6.46283
1360														1e-95		mtmt_GEN_00052_04_2	7.1	7	137.165		3	35902763		1e-95			7.68582											1	3.71806
1361														1e-95		mtmt_GEN_00052_04_2	7.1	7	137.165		5	39604332		1e-95			7.68582											1	5.79209
1362														1e-95		mtmt_GEN_00052_04_2	7.1	7	137.165		3	10629981		1e-95			7.68582											1	3.2126
1363														1e-95		mtmt_GEN_00052_04_2	7.1	7	137.165		3	41232298		1e-95			7.68582											1	3.82465
1364														1e-95		mtmt_GEN_00052_04_2	7.1	7	137.165		5	22115884		1e-95			7.68582											1	5.44232
1365														1e-95		mtmt_GEN_00052_04_2	7.1	7	137.165		7	32415645		1e-95			7.68582											1	7.64831
1366														4e-95		mtmt_GEN_00052_04_2	7.1	7	137.165		8	18468417		4e-95			7.68582											1	8.36937
1367														4e-95		mtmt_GEN_00052_04_2	7.1	7	137.165		2	14742634		4e-95			7.68582											1	2.29485
1368														5e-95		mtmt_GEN_00052_04_2	7.1	7	137.165		3	39326357		5e-95			7.68582											1	3.78653
1369														1e-94		mtmt_GEN_00052_04_2	7.1	7	137.165		8	31067343		1e-94			7.68582											1	8.62135
1370														2e-94		mtmt_GEN_00052_04_2	7.1	7	137.165		5	22743160		2e-94			7.68582											1	5.45486
1371														5e-94		mtmt_GEN_00052_04_2	7.1	7	137.165		2	1254738		5e-94			7.68582											1	2.02509
1372														5e-94		mtmt_GEN_00052_04_2	7.1	7	137.165		8	3634808		5e-94			7.68582											1	8.0727
1373														5e-94		mtmt_GEN_00052_04_2	7.1	7	137.165		8	1712047		5e-94			7.68582											1	8.03424
1374														6e-94		mtmt_GEN_00052_04_2	7.1	7	137.165		3	39111802		6e-94			7.68582											1	3.78224
1375														6e-94		mtmt_GEN_00052_04_2	7.1	7	137.165		3	25495769		6e-94			7.68582											1	3.50992
1376														2e-93		mtmt_GEN_00052_04_2	7.1	7	137.165		3	25589232		2e-93			7.68582											1	3.51178
1377														2e-93		mtmt_GEN_00052_04_2	7.1	7	137.165		5	14487521		2e-93			7.68582											1	5.28975
1378														2e-93		mtmt_GEN_00052_04_2	7.1	7	137.165		1	26008083		2e-93			7.68582											1	1.52016
1379														2e-93		mtmt_GEN_00052_04_2	7.1	7	137.165		1	26344157		2e-93			7.68582											1	1.52688
1380														2e-93		mtmt_GEN_00052_04_2	7.1	7	137.165		1	33816495		2e-93			7.68582											1	1.67633
1381														7e-93		mtmt_GEN_00052_04_2	7.1	7	137.165		1	1612071		7e-93			7.68582											1	1.03224
1382														7e-93		mtmt_GEN_00052_04_2	7.1	7	137.165		2	7690938		7e-93			7.68582											1	2.15382
1383														2e-92		mtmt_GEN_00052_04_2	7.1	7	137.165		8	3624671		2e-92			7.68582											1	8.07249
1384														2e-92		mtmt_GEN_00052_04_2	7.1	7	137.165		6	8909074		2e-92			7.68582											1	6.17818
1385														2e-92		mtmt_GEN_00052_04_2	7.1	7	137.165		6	22557090		2e-92			7.68582											1	6.45114
1386														2e-92		mtmt_GEN_00052_04_2	7.1	7	137.165		6	22581055		2e-92			7.68582											1	6.45162
1387														3e-92		mtmt_GEN_00052_04_2	7.1	7	137.165		5	26892967		3e-92			7.68582											1	5.53786
1388														3e-92		mtmt_GEN_00052_04_2	7.1	7	137.165		3	41038957		3e-92			7.68582											1	3.82078
1389														6e-92		mtmt_GEN_00052_04_2	7.1	7	137.165		6	22886204		6e-92			7.68582											1	6.45772
1390														9e-92		mtmt_GEN_00052_04_2	7.1	7	137.165		1	4505608		9e-92			7.68582											1	1.09011
1391														1e-91		mtmt_GEN_00052_04_2	7.1	7	137.165		5	29839456		1e-91			7.68582											1	5.59679
1392														3e-91		mtmt_GEN_00052_04_2	7.1	7	137.165		2	22138915		3e-91			7.68582											1	2.44278
1393														1e-90		mtmt_GEN_00052_04_2	7.1	7	137.165		5	8027054		1e-90			7.68582											1	5.16054
1394														1e-90		mtmt_GEN_00052_04_2	7.1	7	137.165		1	15857940		1e-90			7.68582											1	1.31716
1395														5e-90		mtmt_GEN_00052_04_2	7.1	7	137.165		3	2505141		5e-90			7.68582											1	3.0501
1396														5e-90		mtmt_GEN_00052_04_2	7.1	7	137.165		7	9700873		5e-90			7.68582											1	7.19402
1397														2e-89		mtmt_GEN_00052_04_2	7.1	7	137.165		5	35586033		2e-89			7.68582											1	5.71172
1398														2e-88		mtmt_GEN_00052_04_2	7.1	7	137.165		8	1376625		2e-88			7.68582											1	8.02753
1399														2e-88		mtmt_GEN_00052_04_2	7.1	7	137.165		2	20640390		2e-88			7.68582											1	2.41281
1400														2e-88		mtmt_GEN_00052_04_2	7.1	7	137.165		2	20753689		2e-88			7.68582											1	2.41507
1401														8e-88		mtmt_GEN_00052_04_2	7.1	7	137.165		7	36242408		8e-88			7.68582											1	7.72485
1402														2e-87		mtmt_GEN_00052_04_2	7.1	7	137.165		6	18191027		2e-87			7.68582											1	6.36382
1403														2e-87		mtmt_GEN_00052_04_2	7.1	7	137.165		6	18364122		2e-87			7.68582											1	6.36728
1404														3e-87		mtmt_GEN_00052_04_2	7.1	7	137.165		7	25997247		3e-87			7.68582											1	7.51994
1405														3e-87		mtmt_GEN_00052_04_2	7.1	7	137.165		3	10281027		3e-87			7.68582											1	3.20562
1406														4e-86		mtmt_GEN_00052_04_2	7.1	7	137.165		7	37275858		4e-86			7.68582											1	7.74552
1407														4e-85		mtmt_GEN_00052_04_2	7.1	7	137.165		8	2005975		4e-85			7.68582											1	8.04012
1408														6e-85		mtmt_GEN_00052_04_2	7.1	7	137.165		4	8525255		6e-85			7.68582											1	4.17051
1409														2e-83		mtmt_GEN_00052_04_2	7.1	7	137.165		7	27072742		2e-83			7.68582											1	7.54145
1410														4e-83		Pis_GEN_30_1_1	7.1	7	7.46		7	20014030		4e-83			7.0373				7.40028							0
1411														2e-82		Pis_GEN_7_1-2_1	3.1	3	165.495		2	24298789		2e-82			3.82748				2.48598							0
1412														6e-82		mtmt_GEN_00052_04_2	7.1	7	137.165		6	20849185		6e-82			7.68582											0	6.41698
1413														1e-81		mtmt_GEN_00052_04_2	7.1	7	137.165		5	20572278		1e-81			7.68582											1	5.41145
1414														9e-81		mtmt_GEN_00010_03_1	4.1	4	98.845		8	30713345		9e-81			4.49423				8.61427							0
1415														2e-79		mtmt_GEN_00052_04_2	7.1	7	137.165		4	33532259		2e-79			7.68582											0	4.67065
1416														4e-79		mtmt_GEN_00052_04_2	7.1	7	137.165		6	7063776		4e-79			7.68582											1	6.14128
1417														5e-79		mtmt_GEN_00052_04_2	7.1	7	137.165		1	6760094		5e-79			7.68582											1	1.1352
1418														6e-79		Pis_PR_21_1	5.2	5	139.685		3	24516358		6e-79			5.69843											0	3.49033
1419														6e-79		Pis_PR_21_1	5.2	5	139.685		5	2000219		6e-79			5.69843											1	5.04
1420														2e-78		Pis_PR_21_1	5.2	5	139.685		7	19210121		2e-78			5.69843											1	7.3842
1421														2e-78		Pis_PR_21_1	5.2	5	139.685		3	33213250		2e-78			5.69843											1	3.66426
1422														7e-78		Pis_PR_21_1	5.2	5	139.685		3	18223400		7e-78			5.69843											1	3.36447
1423														3e-77		mtmt_GEN_00052_04_2	7.1	7	137.165		4	32951766		3e-77			7.68582											0	4.65904
1424														3e-77		Pis_PR_21_1	5.2	5	139.685		5	38332165		3e-77			5.69843											0	5.76664
1425														7e-77		Pis_PR_21_1	5.2	5	139.685		2	33460761		7e-77			5.69843											1	2.66922
1426														7e-77		Pis_PR_21_1	5.2	5	139.685		8	19783321		7e-77			5.69843											1	8.39567
1427														9e-77		mtmt_GEN_00052_04_2	7.1	7	137.165		2	9643665		9e-77			7.68582											0	2.19287
1428														1e-75		mtmt_GEN_00075_02_1	3.1	3	69.755		7	28249916		1e-75			3.34877											0	7.565
1429														3e-75		Pis_PR_21_1	5.2	5	139.685		2	34043663		3e-75			5.69843											0	2.68087
1430														4e-75		mtmt_GEN_00052_04_2	7.1	7	137.165		8	15807046		4e-75			7.68582											0	8.31614
1431														1e-74		Pis_PR_21_1	5.2	5	139.685		2	13490763		1e-74			5.69843											0	2.26982
1432														2e-74		Pis_PR_21_1	5.2	5	139.685		5	12921000		2e-74			5.69843											1	5.25842
1433														4e-74		mtmt_GEN_00075_02_1	3.1	3	69.755		8	25815264		4e-74			3.34877											0	8.51631
1434														5e-74		mtmt_GEN_00052_04_2	7.1	7	137.165		8	273107		5e-74			7.68582											0	8.00546
1435														5e-74		mtmt_GEN_00052_04_2	7.1	7	137.165		8	393004		5e-74			7.68582											1	8.00786
1436														2e-73		mtmt_GEN_00075_02_1	3.1	3	69.755		3	43155527		2e-73			3.34877											0	3.86311
1437														2e-73		mtmt_GEN_00075_02_1	3.1	3	69.755		4	29702613		2e-73			3.34877											1	4.59405
1438														2e-73		Pis_PR_21_1	5.2	5	139.685		7	20376250		2e-73			5.69843											0	7.40752
1439														2e-73		Pis_PR_21_1	5.2	5	139.685		7	20493845		2e-73			5.69843											1	7.40988
1440														6e-73		mtmt_GEN_00075_02_1	3.1	3	69.755		1	33598011		6e-73			3.34877											0	1.67196
1441														6e-73		Pis_PR_21_1	5.2	5	139.685		8	18826282		6e-73			5.69843											0	8.37653
1442														7e-73		Pis_PR_21_1	5.2	5	139.685		3	39618374		7e-73			5.69843											1	3.79237
1443														2e-72		mtmt_GEN_00075_02_1	3.1	3	69.755		2	6962210		2e-72			3.34877											0	2.13924
1444														2e-72		mtmt_GEN_00992_02_1	1.1	1	165.21		5	25704080		2e-72			1.82605				5.51408							0
1445														3e-72		Pis_PR_21_1	5.2	5	139.685		3	25860799		3e-72			5.69843											0	3.51722
1446														8e-72		Pis_PR_21_1	5.2	5	139.685		1	23646045		8e-72			5.69843											1	1.47292
1447														1e-71		mtmt_GEN_00052_04_2	7.1	7	137.165		5	39474189		1e-71			7.68582											0	5.78948
1448														3e-71		Pis_PR_21_1	5.2	5	139.685		7	9975188		3e-71			5.69843											0	7.1995
1449														3e-71		Pis_PR_21_1	5.2	5	139.685		7	10039646		3e-71			5.69843											1	7.20079
1450														3e-71		Pis_PR_21_1	5.2	5	139.685		5	39849374		3e-71			5.69843											1	5.79699
1451														7e-71		mtmt_GEN_00075_02_1	3.1	3	69.755		6	20179303		7e-71			3.34877											0	6.40359
1452														7e-71		mtmt_GEN_00075_02_1	3.1	3	69.755		6	2169671		7e-71			3.34877											1	6.04339
1453														9e-71		mtmt_GEN_00481_05_1	5.2	5	151.55		7	1413346		9e-71			5.75775				7.02827							0
1454														4e-70		Pis_PR_21_1	5.2	5	139.685		7	27625526		4e-70			5.69843											0	7.55251
1455														4e-70		Pis_PR_21_1	5.2	5	139.685		3	35169403		4e-70			5.69843											1	3.70339
1456														1e-69		mtmt_GEN_00052_04_2	7.1	7	137.165		1	21393721		1e-69			7.68582											0	1.42787
1457														1e-69		Pis_PR_21_1	5.2	5	139.685		7	26850832		1e-69			5.69843											0	7.53702
1458														1e-69		Pis_PR_21_1	5.2	5	139.685		7	26879998		1e-69			5.69843											1	7.5376
1459														2e-69		mtmt_GEN_00075_02_1	3.1	3	69.755		5	42403161		2e-69			3.34877											0	5.84806
1460														2e-69		Pis_PR_21_1	5.2	5	139.685		4	41040309		2e-69			5.69843											0	4.82081
1461														2e-69		Pis_PR_21_1	5.2	5	139.685		4	41095725		2e-69			5.69843											1	4.82191
1462														4e-69		mtmt_GEN_00075_02_1	3.1	3	69.755		2	6136937		4e-69			3.34877											0	2.12274
1463														4e-69		Pis_PR_21_1	5.2	5	139.685		8	30897855		4e-69			5.69843											0	8.61796
1464														6e-69		mtmt_GEN_00075_02_1	3.1	3	69.755		5	40136831		6e-69			3.34877											0	5.80274
1465														6e-69		Pis_PR_21_1	5.2	5	139.685		5	14405428		6e-69			5.69843											0	5.28811
1466														2e-68		mtmt_GEN_00075_02_1	3.1	3	69.755		5	29640654		2e-68			3.34877											0	5.59281
1467														2e-68		mtmt_GEN_00075_02_1	3.1	3	69.755		7	34150084		2e-68			3.34877											1	7.683
1468														2e-68		mtmt_GEN_00075_02_1	3.1	3	69.755		1	9139304		2e-68			3.34877											1	1.18279
1469														2e-68		Pis_PR_21_1	5.2	5	139.685		1	2951621		2e-68			5.69843											0	1.05903
1470														2e-68		Pis_PR_21_1	5.2	5	139.685		7	35793023		2e-68			5.69843											1	7.71586
1471														5e-68		mtmt_GEN_00992_02_1	1.1	1	165.21		1	33673161		5e-68			1.82605				1.67346							0
1472														6e-68		mtmt_GEN_00084_01_1	3.1	3	188.275		3	32628628		6e-68			3.94137											0	3.65257
1473														7e-68		mtmt_GEN_00075_02_1	3.1	3	69.755		3	39316636		7e-68			3.34877											0	3.78633
1474														8e-68		psat_EST_00176_01_4	2.3	2	0.795		1	33756369		8e-68			2.00398											0	1.67513
1475														1e-67		mtmt_GEN_00075_02_1	3.1	3	69.755		6	12576483		1e-67			3.34877											0	6.25153
1476														2e-67		mtmt_GEN_00075_02_1	3.1	3	69.755		2	4320574		2e-67			3.34877											1	2.08641
1477														2e-67		Pis_PR_21_1	5.2	5	139.685		7	6125688		2e-67			5.69843											0	7.12251
1478														3e-67		mtmt_GEN_00052_04_2	7.1	7	137.165		5	6606499		3e-67			7.68582											0	5.13213
1479														5e-67		mtmt_GEN_00075_02_1	3.1	3	69.755		6	10485586		5e-67			3.34877											0	6.20971
1480														7e-67		mtmt_GEN_00075_02_1	3.1	3	69.755		8	1060711		7e-67			3.34877											1	8.02121
1481														8e-67		Pis_PR_21_1	5.2	5	139.685		2	4089816		8e-67			5.69843											0	2.0818
1482														8e-67		Pis_PR_21_1	5.2	5	139.685		2	26526488		8e-67			5.69843											1	2.53053
1483														9e-67		Pis_PR_21_1	5.2	5	139.685		5	9151152		9e-67			5.69843											1	5.18302
1484														9e-67		Pis_PR_21_1	5.2	5	139.685		7	33383012		9e-67			5.69843											1	7.66766
1485														1e-66		mtmt_GEN_00052_04_2	7.1	7	137.165		7	18513543		1e-66			7.68582											0	7.37027
1486														1e-66		mtmt_GEN_00075_02_1	3.1	3	69.755		4	34661268		1e-66			3.34877											0	4.69323
1487														3e-66		mtmt_GEN_00075_02_1	3.1	3	69.755		8	18283080		3e-66			3.34877											1	8.36566
1488														3e-66		Pis_PR_21_1	5.2	5	139.685		7	6125086		3e-66			5.69843											0	7.1225
1489														3e-66		Pis_PR_21_1	5.2	5	139.685		7	6125284		3e-66			5.69843											1	7.12251
1490														3e-66		Pis_PR_21_1	5.2	5	139.685		7	6125482		3e-66			5.69843											1	7.12251
1491														4e-66		mtmt_GEN_00075_02_1	3.1	3	69.755		4	25609856		4e-66			3.34877											0	4.5122
1492														4e-66		mtmt_GEN_00075_02_1	3.1	3	69.755		4	34157838		4e-66			3.34877											1	4.68316
1493														9e-66		Pis_PR_21_1	5.2	5	139.685		8	24391592		9e-66			5.69843											0	8.48783
1494														1e-65		mtmt_GEN_00075_02_1	3.1	3	69.755		2	19229362		1e-65			3.34877											0	2.38459
1495														1e-65		mtmt_GEN_00075_02_1	3.1	3	69.755		5	36689107		1e-65			3.34877											1	5.73378
1496														1e-65		Pis_PR_21_1	5.2	5	139.685		5	1578764		1e-65			5.69843											0	5.03158
1497														1e-65		Pis_PR_21_1	5.2	5	139.685		4	37786085		1e-65			5.69843											1	4.75572
1498														1e-65		Pis_PR_21_1	5.2	5	139.685		4	37960087		1e-65			5.69843											1	4.7592
1499														3e-65		mtmt_GEN_00075_02_1	3.1	3	69.755		1	28729274		3e-65			3.34877											0	1.57459
1500														3e-65		Pis_PR_21_1	5.2	5	139.685		8	29926034		3e-65			5.69843											0	8.59852
1501														4e-65		mtmt_GEN_00052_04_2	7.1	7	137.165		2	24519499		4e-65			7.68582											0	2.49039
1502														4e-65		mtmt_GEN_00075_02_1	3.1	3	69.755		7	27558493		4e-65			3.34877											0	7.55117
1503														4e-65		Pis_PR_21_1	5.2	5	139.685		7	23579165		4e-65			5.69843											0	7.47158
1504														4e-65		Pis_PR_21_1	5.2	5	139.685		7	23719348		4e-65			5.69843											1	7.47439
1505														2e-64		mtmt_GEN_00052_04_2	7.1	7	137.165		5	17166644		2e-64			7.68582											0	5.34333
1506														6e-64		mtmt_GEN_00075_02_1	3.1	3	69.755		5	19424397		6e-64			3.34877											0	5.38849
1507														1e-63		mtmt_GEN_00075_02_1	3.1	3	69.755		6	355234		1e-63			3.34877											1	6.0071
1508														2e-63		mtmt_GEN_00075_02_1	3.1	3	69.755		5	34087355		2e-63			3.34877											1	5.68175
1509														2e-63		mtmt_GEN_00075_02_1	3.1	3	69.755		4	5010295		2e-63			3.34877											1	4.10021
1510														2e-63		mtmt_GEN_00075_02_1	3.1	3	69.755		4	26728041		2e-63			3.34877											1	4.53456
1511														2e-63		mtmt_GEN_00075_02_1	3.1	3	69.755		4	46123904		2e-63			3.34877											1	4.92248
1512														2e-63		Pis_PR_21_1	5.2	5	139.685		2	27773263		2e-63			5.69843											0	2.55547
1513														4e-63		mtmt_GEN_00075_02_1	3.1	3	69.755		6	21108076		4e-63			3.34877											0	6.42216
1514														6e-63		mtmt_GEN_00075_02_1	3.1	3	69.755		1	30844183		6e-63			3.34877											1	1.61688
1515														7e-63		Pis_PR_21_1	5.2	5	139.685		3	27507524		7e-63			5.69843											0	3.55015
1516														8e-63		mtmt_GEN_00307_04_1	4.1	4	121.595		4	37450822		8e-63			4.60797				4.74902							0
1517														9e-63		Pis_PR_144_1	3.3	3	120.32		4	32182707		9e-63			3.6016											0	4.64365
1518														2e-62		mtmt_GEN_00075_02_1	3.1	3	69.755		2	20827164		2e-62			3.34877											0	2.41654
1519														2e-62		Pis_PR_21_1	5.2	5	139.685		2	28188628		2e-62			5.69843											0	2.56377
1520														7e-62		mtmt_GEN_00075_02_1	3.1	3	69.755		8	26289253		7e-62			3.34877											0	8.52579
1521														8e-62		mtmt_GEN_00075_02_1	3.1	3	69.755		1	30842952		8e-62			3.34877											1	1.61686
1522														9e-62		mtmt_GEN_00075_02_1	3.1	3	69.755		5	19065594		9e-62			3.34877											1	5.38131
1523														3e-61		mtmt_GEN_00075_02_1	3.1	3	69.755		5	42175185		3e-61			3.34877											1	5.8435
1524														3e-61		mtmt_GEN_00075_02_1	3.1	3	69.755		7	2824313		3e-61			3.34877											1	7.05649
1525														7e-61		mtmt_GEN_00075_02_1	3.1	3	69.755		6	2768949		7e-61			3.34877											1	6.05538
1526														1e-60		mtmt_GEN_00075_02_1	3.1	3	69.755		2	21977764		1e-60			3.34877											1	2.43956
1527														1e-60		mtmt_GEN_00075_02_1	3.1	3	69.755		5	18280028		1e-60			3.34877											1	5.3656
1528														1e-60		mtmt_GEN_00075_02_1	3.1	3	69.755		5	6189317		1e-60			3.34877											1	5.12379
1529														1e-60		psmt_EST_00197_01_1	3.1	3	46.96		3	34054981		1e-60			3.2348											0	3.6811
1530														3e-60		mtmt_GEN_00075_02_1	3.1	3	69.755		1	1473130		3e-60			3.34877											0	1.02946
1531														5e-60		mtmt_GEN_00075_02_1	3.1	3	69.755		4	35849183		5e-60			3.34877											1	4.71698
1532														5e-60		mtmt_GEN_00075_02_1	3.1	3	69.755		4	39300984		5e-60			3.34877											1	4.78602
1533														1e-59		mtmt_GEN_00052_04_2	7.1	7	137.165		1	3658065		1e-59			7.68582											0	1.07316
1534														1e-59		mtmt_GEN_00075_02_1	3.1	3	69.755		2	12168712		1e-59			3.34877											0	2.24337
1535														2e-59		mtmt_GEN_00052_04_2	7.1	7	137.165		7	24278028		2e-59			7.68582											0	7.48556
1536														2e-59		mtmt_GEN_00075_02_1	3.1	3	69.755		4	43119608		2e-59			3.34877											0	4.86239
1537														6e-59		mtmt_GEN_00075_02_1	3.1	3	69.755		4	24016435		6e-59			3.34877											1	4.48033
1538														6e-59		mtmt_GEN_00075_02_1	3.1	3	69.755		5	16976686		6e-59			3.34877											1	5.33953
1539														6e-59		mtmt_GEN_00075_02_1	3.1	3	69.755		4	7860463		6e-59			3.34877											1	4.15721
1540														2e-58		mtmt_GEN_00075_02_1	3.1	3	69.755		2	11319380		2e-58			3.34877											1	2.22639
1541														2e-58		mtmt_GEN_00075_02_1	3.1	3	69.755		2	2675305		2e-58			3.34877											1	2.05351
1542														2e-58		mtmt_GEN_00075_02_1	3.1	3	69.755		2	33797424		2e-58			3.34877											1	2.67595
1543														2e-58		mtmt_GEN_00075_02_1	3.1	3	69.755		4	20516461		2e-58			3.34877											1	4.41033
1544														2e-58		mtmt_GEN_00075_02_1	3.1	3	69.755		8	24312702		2e-58			3.34877											1	8.48625
1545														2e-58		mtmt_GEN_00075_02_1	3.1	3	69.755		1	29613551		2e-58			3.34877											1	1.59227
1546														2e-58		mtmt_GEN_00075_02_1	3.1	3	69.755		4	1980644		2e-58			3.34877											1	4.03961
1547														2e-58		mtmt_GEN_00075_02_1	3.1	3	69.755		8	24245743		2e-58			3.34877											1	8.48491
1548														3e-58		Pis_PR_33_1	5.3	5	1.67		7	37066461		3e-58			5.00835											0	7.74133
1549														6e-58		mtmt_GEN_00075_02_1	3.1	3	69.755		2	31534690		6e-58			3.34877											0	2.63069
1550														6e-58		mtmt_GEN_00075_02_1	3.1	3	69.755		8	21446056		6e-58			3.34877											1	8.42892
1551														7e-58		mtmt_GEN_00052_04_2	7.1	7	137.165		2	21373064		7e-58			7.68582											0	2.42746
1552														7e-58		mtmt_GEN_00052_04_2	7.1	7	137.165		1	23502990		7e-58			7.68582											1	1.47006
1553														7e-58		mtmt_GEN_00052_04_2	7.1	7	137.165		1	23623115		7e-58			7.68582											1	1.47246
1554														3e-57		mtmt_GEN_00052_04_2	7.1	7	137.165		2	13527691		3e-57			7.68582											1	2.27055
1555														3e-57		mtmt_GEN_01091_03_1	3.2	3	110.405		3	3004290		3e-57			3.55202											0	3.06009
1556														8e-57		mtmt_GEN_00075_02_1	3.1	3	69.755		2	32426772		8e-57			3.34877											0	2.64854
1557														3e-56		mtmt_GEN_00075_02_1	3.1	3	69.755		7	36781956		3e-56			3.34877											1	7.73564
1558														1e-55		mtmt_GEN_00052_04_2	7.1	7	137.165		1	884156		1e-55			7.68582											0	1.01768
1559														3e-55		mtmt_GEN_00075_02_1	3.1	3	69.755		8	18833341		3e-55			3.34877											0	8.37667
1560														4e-55		mtmt_GEN_00075_02_1	3.1	3	69.755		7	6283502		4e-55			3.34877											1	7.12567
1561														4e-55		mtmt_GEN_00075_02_1	3.1	3	69.755		5	6682952		4e-55			3.34877											1	5.13366
1562														3e-54		Pis_PR_33_1	5.3	5	1.67		7	37066828		3e-54			5.00835											0	7.74134
1563														5e-54		mtmt_GEN_00052_04_2	7.1	7	137.165		1	28858266		5e-54			7.68582											0	1.57717
1564														6e-54		mtmt_GEN_00075_02_1	3.1	3	69.755		5	42157749		6e-54			3.34877											0	5.84315
1565														6e-54		mtmt_GEN_00357_05_3	4.2	4	27.86		4	17021984		6e-54			4.1393											0	4.34044
1566														9e-54		psat_EST_00185_02_1	4.1	4	149.36		4	43403581		9e-54			4.7468											0	4.86807
1567														2e-53		mtmt_GEN_00075_02_1	3.1	3	69.755		1	19087595		2e-53			3.34877											0	1.38175
1568														7e-53		mtmt_GEN_00075_02_1	3.1	3	69.755		7	9405866		7e-53			3.34877											1	7.18812
1569														3e-52		mtmt_GEN_00075_02_1	3.1	3	69.755		5	15526806		3e-52			3.34877											1	5.31054
1570														3e-52		mtmt_GEN_00075_02_1	3.1	3	69.755		4	45116819		3e-52			3.34877											1	4.90234
1571														3e-52		mtmt_GEN_00075_02_1	3.1	3	69.755		5	6260815		3e-52			3.34877											1	5.12522
1572														3e-52		mtmt_GEN_00357_05_3	4.2	4	27.86		5	18727464		3e-52			4.1393											0	5.37455
1573														8e-52		mtmt_GEN_00357_05_3	4.2	4	27.86		2	4775283		8e-52			4.1393											1	2.09551
1574														1e-51		mtmt_GEN_00052_04_2	7.1	7	137.165		4	29343621		1e-51			7.68582											0	4.58687
1575														2e-51		mtmt_GEN_00052_04_2	7.1	7	137.165		6	10244122		2e-51			7.68582											1	6.20488
1576														3e-51		mtmt_GEN_00075_02_1	3.1	3	69.755		7	36484982		3e-51			3.34877											0	7.7297
1577														1e-50		mtmt_GEN_00052_04_2	7.1	7	137.165		1	6014460		1e-50			7.68582											0	1.12029
1578														1e-50		mtmt_GEN_00075_02_1	3.1	3	69.755		1	24772187		1e-50			3.34877											0	1.49544
1579														1e-50		mtmt_GEN_00075_02_1	3.1	3	69.755		2	29686818		1e-50			3.34877											1	2.59374
1580														1e-50		mtmt_GEN_00357_05_3	4.2	4	27.86		2	10394482		1e-50			4.1393											0	2.20789
1581														2e-50		mtmt_GEN_00081_03_1	7.1	7	83.895		3	8544474		2e-50			7.41948				3.17089							0
1582														4e-50		mtmt_GEN_00075_02_1	3.1	3	69.755		1	8309490		4e-50			3.34877											0	1.16619
1583														4e-50		mtmt_GEN_00357_05_3	4.2	4	27.86		7	9670588		4e-50			4.1393											0	7.19341
1584														2e-49		mtmt_GEN_00075_02_1	3.1	3	69.755		5	3396872		2e-49			3.34877											0	5.06794
1585														2e-49		mtmt_GEN_00357_05_3	4.2	4	27.86		3	35006380		2e-49			4.1393											0	3.70013
1586														2e-49		Pis_GEN_27_2_1	5.4	5	86.415		7	23421327		2e-49			5.43208											0	7.46843
1587														5e-49		mtmt_GEN_00357_05_3	4.2	4	27.86		1	29597855		5e-49			4.1393											0	1.59196
1588														7e-49		mtmt_GEN_00495_01_1	2.2	2	93.77		5	40939338		7e-49			2.46885					5.81879						0
1589														9e-49		mtmt_GEN_00049_01_1	5.1	5	151.55		4	42412436		9e-49			5.75775					4.84825				4.84825		0
1590														2e-48		mtmt_GEN_00075_02_1	3.1	3	69.755		7	24353198		2e-48			3.34877											0	7.48706
1591														2e-48		mtmt_GEN_00075_02_1	3.1	3	69.755		2	9597556		2e-48			3.34877											1	2.19195
1592														2e-48		mtmt_GEN_00075_02_1	3.1	3	69.755		1	15788035		2e-48			3.34877											1	1.31576
1593														3e-48		mtmt_GEN_00052_04_2	7.1	7	137.165		4	582766		3e-48			7.68582											0	4.01166
1594														3e-48		mtmt_GEN_00081_03_1	7.1	7	83.895		3	29738961		3e-48			7.41948					3.59478						0
1595														7e-48		Pis_PR_21_1	5.2	5	139.685		5	16799190		7e-48			5.69843											0	5.33598
1596														8e-48		mtmt_GEN_00075_02_1	3.1	3	69.755		4	43478144		8e-48			3.34877											0	4.86956
1597														2e-47		mtmt_GEN_00075_02_1	3.1	3	69.755		1	15419712		2e-47			3.34877											1	1.30839
1598														2e-47		mtmt_GEN_00075_02_1	3.1	3	69.755		8	24626512		2e-47			3.34877											1	8.49253
1599														3e-47		mtmt_GEN_00052_04_2	7.1	7	137.165		3	31444646		3e-47			7.68582											0	3.62889
1600														3e-47		mtmt_GEN_00052_04_2	7.1	7	137.165		2	18761167		3e-47			7.68582											1	2.37522
1601														3e-47		mtmt_GEN_00075_02_1	3.1	3	69.755		5	41228767		3e-47			3.34877											0	5.82458
1602														8e-47		mtmt_GEN_00075_02_1	3.1	3	69.755		2	31722611		8e-47			3.34877											1	2.63445
1603														8e-47		mtmt_GEN_00075_02_1	3.1	3	69.755		1	3553206		8e-47			3.34877											1	1.07106
1604														3e-46		mtmt_GEN_00075_02_1	3.1	3	69.755		1	32133473		3e-46			3.34877											1	1.64267
1605														4e-46		mtmt_GEN_00052_04_2	7.1	7	137.165		7	25661782		4e-46			7.68582											0	7.51324
1606														1e-45		mtmt_GEN_00049_01_1	5.1	5	151.55		8	1925280		1e-45			5.75775											0	8.03851
1607														1e-45		mtmt_GEN_00052_04_2	7.1	7	137.165		2	18161077		1e-45			7.68582											0	2.36322
1608														1e-45		mtmt_GEN_00075_02_1	3.1	3	69.755		5	1602193		1e-45			3.34877											0	5.03204
1609														1e-45		mtmt_GEN_00075_02_1	3.1	3	69.755		4	25700531		1e-45			3.34877											1	4.51401
1610														1e-45		mtmt_GEN_00357_05_3	4.2	4	27.86		7	26526177		1e-45			4.1393											0	7.53052
1611														4e-45		mtmt_GEN_01146_02_1	4.3	4	55.37		8	10988189		4e-45			4.27685											0	8.21976
1612														5e-45		mtmt_GEN_00495_01_1	2.2	2	93.77		5	26822571		5e-45			2.46885					5.53645						0
1613														1e-44		mtmt_GEN_00075_02_1	3.1	3	69.755		8	24770168		1e-44			3.34877											0	8.4954
1614														1e-44		mtmt_GEN_00357_05_3	4.2	4	27.86		7	24789887		1e-44			4.1393											0	7.4958
1615														2e-44		mtmt_GEN_00075_02_1	3.1	3	69.755		5	16011323		2e-44			3.34877											0	5.32023
1616														6e-44		mtmt_GEN_00052_04_2	7.1	7	137.165		7	26035871		6e-44			7.68582											0	7.52072
1617														1e-43		mtmt_GEN_00098_02_1	4.1	4	15.64		1	27449560		1e-43			4.0782					1.54899						0
1618														2e-43		mtmt_GEN_00075_02_1	3.1	3	69.755		2	8151717		2e-43			3.34877											0	2.16303
1619														2e-43		psmt_EST_00196_01_1	5.1	5	157.07		7	2462664		2e-43			5.78535											0	7.04925
1620														3e-43		mtmt_GEN_00081_03_1	7.1	7	83.895		3	32364583		3e-43			7.41948					3.64729						0
1621														7e-43		mtmt_GEN_00052_04_2	7.1	7	137.165		2	16626379		7e-43			7.68582											0	2.33253
1622														8e-43		Pis_PR_21_1	5.2	5	139.685		5	32405382		8e-43			5.69843											0	5.64811
1623														2e-42		mtmt_GEN_00357_05_3	4.2	4	27.86		7	36306704		2e-42			4.1393											0	7.72613
1624														3e-42		mtmt_GEN_00052_04_2	7.1	7	137.165		3	16618006		3e-42			7.68582											0	3.33236
1625														3e-42		mtmt_GEN_00357_05_3	4.2	4	27.86		4	21417813		3e-42			4.1393											0	4.42836
1626														3e-42		psat_EST_00165_02_2	7.1	7	138.61		8	27835782		3e-42			7.69305											0	8.55672
1627														1e-41		mtmt_GEN_00357_05_3	4.2	4	27.86		3	34677594		1e-41			4.1393											0	3.69355
1628														3e-41		Pis_PR_21_1	5.2	5	139.685		2	17998363		3e-41			5.69843											0	2.35997
1629														4e-41		mtmt_GEN_00357_05_3	4.2	4	27.86		5	1328512		4e-41			4.1393											0	5.02657
1630														4e-41		Pis_PR_21_1	5.2	5	139.685		3	20799917		4e-41			5.69843											0	3.416
1631														4e-41		Pis_PR_21_1	5.2	5	139.685		3	20810769		4e-41			5.69843											1	3.41622
1632														1e-40		mtmt_GEN_00049_01_1	5.1	5	151.55		8	28183300		1e-40			5.75775											0	8.56367
1633														1e-40		mtmt_GEN_00052_04_2	7.1	7	137.165		1	33095673		1e-40			7.68582											0	1.66191
1634														1e-40		mtmt_GEN_00357_05_3	4.2	4	27.86		3	4696187		1e-40			4.1393											0	3.09392
1635														2e-40		mtmt_GEN_00049_01_1	5.1	5	151.55		4	36418805		2e-40			5.75775											0	4.72838
1636														2e-40		mtmt_GEN_00052_04_2	7.1	7	137.165		4	9446055		2e-40			7.68582											0	4.18892
1637														4e-40		mtmt_GEN_00357_05_3	4.2	4	27.86		1	29308493		4e-40			4.1393											0	1.58617
1638														4e-40		mtmt_GEN_00357_05_3	4.2	4	27.86		1	29459991		4e-40			4.1393											1	1.5892
1639														7e-40		mtmt_GEN_00049_01_1	5.1	5	151.55		4	30298622		7e-40			5.75775											0	4.60597
1640														2e-39		mtmt_GEN_00307_04_1	4.1	4	121.595		4	37369020		2e-39			4.60797											0	4.74738
1641														5e-39		mtmt_GEN_00075_02_1	3.1	3	69.755		2	19486211		5e-39			3.34877											0	2.38972
1642														5e-39		mtmt_GEN_00781_05_1	6.1	6	74.51		1	20692733		5e-39			6.37255					1.41385				1.41385		0
1643														5e-39		mtmt_GEN_00781_05_1	6.1	6	74.51		2	10393945		5e-39			6.37255											1	2.20788
1644														9e-39		mtmt_GEN_00049_01_1	5.1	5	151.55		3	21996623		9e-39			5.75775											0	3.43993
1645														2e-38		mtmt_GEN_00049_01_1	5.1	5	151.55		8	10003286		2e-38			5.75775											1	8.20007
1646														2e-38		mtmt_GEN_00081_03_1	7.1	7	83.895		6	209459		2e-38			7.41948					6.00419						0
1647														7e-38		mtmt_GEN_00781_05_1	6.1	6	74.51		7	22742866		7e-38			6.37255											0	7.45486
1648														1e-37		mtmt_GEN_00075_02_1	3.1	3	69.755		6	22164859		1e-37			3.34877											0	6.4433
1649														2e-37		mtmt_GEN_00075_02_1	3.1	3	69.755		7	2774211		2e-37			3.34877											1	7.05548
1650														1e-36		mtmt_GEN_00075_02_1	3.1	3	69.755		3	38586302		1e-36			3.34877											1	3.77173
1651														5e-36		mtmt_GEN_00049_01_1	5.1	5	151.55		7	16849589		5e-36			5.75775											0	7.33699
1652														9e-36		psmt_EST_00204_03_2	2.3	2	80.2		3	28362888		9e-36			2.401											0	3.56726
1653														1e-35		mtmt_GEN_00049_01_1	5.1	5	151.55		2	2435897		1e-35			5.75775											0	2.04872
1654														1e-35		mtmt_GEN_00357_05_3	4.2	4	27.86		5	7111437		1e-35			4.1393											0	5.14223
1655														1e-35		mtmt_GEN_00357_05_3	4.2	4	27.86		2	5377990		1e-35			4.1393											1	2.10756
1656														2e-35		mtmt_GEN_00052_04_2	7.1	7	137.165		3	16618383		2e-35			7.68582											0	3.33237
1657														6e-35		mtmt_GEN_00052_04_2	7.1	7	137.165		4	45375675		6e-35			7.68582											1	4.90751
1658														1e-34		mtmt_GEN_00357_05_3	4.2	4	27.86		2	17751789		1e-34			4.1393											0	2.35504
1659														2e-34		mtmt_GEN_00052_04_2	7.1	7	137.165		4	9446151		2e-34			7.68582											0	4.18892
1660														3e-34		mtmt_GEN_00357_05_3	4.2	4	27.86		6	20970424		3e-34			4.1393											0	6.41941
1661														3e-34		mtmt_GEN_00357_05_3	4.2	4	27.86		6	1525836		3e-34			4.1393											1	6.03052
1662														5e-34		mtmt_GEN_00010_03_1	4.1	4	98.845		7	34514444		5e-34			4.49423					7.69029						0
1663														5e-34		mtmt_GEN_00010_03_1	4.1	4	98.845		7	34609596		5e-34			4.49423											1	7.69219
1664														5e-34		mtmt_GEN_00357_05_3	4.2	4	27.86		7	24099782		5e-34			4.1393											0	7.482
1665														6e-34		mtmt_GEN_00010_03_1	4.1	4	98.845		5	42261880		6e-34			4.49423					5.84524						0
1666														6e-34		mtmt_GEN_00052_04_2	7.1	7	137.165		2	7407716		6e-34			7.68582											0	2.14815
1667														7e-34		mtmt_GEN_00075_02_1	3.1	3	69.755		4	5346567		7e-34			3.34877											0	4.10693
1668														9e-34		mtmt_GEN_00049_01_1	5.1	5	151.55		3	8707329		9e-34			5.75775											0	3.17415
1669														9e-34		mtmt_GEN_00049_01_1	5.1	5	151.55		3	35851413		9e-34			5.75775											1	3.71703
1670														2e-33		mtmt_GEN_00357_05_3	4.2	4	27.86		3	8710452		2e-33			4.1393											0	3.17421
1671														3e-33		mtmt_GEN_00049_01_1	5.1	5	151.55		7	23992125		3e-33			5.75775											0	7.47984
1672														4e-33		mtmt_GEN_00081_03_1	7.1	7	83.895		4	29618850		4e-33			7.41948					4.59238						0
1673														7e-33		mtmt_GEN_00052_04_2	7.1	7	137.165		8	29639421		7e-33			7.68582											0	8.59279
1674														7e-33		Pis_GEN_11_2_1	7.2	7	92.935		3	2346569		7e-33			7.46467											0	3.04693
1675														1e-32		mtmt_GEN_00781_05_1	6.1	6	74.51		6	13894297		1e-32			6.37255											0	6.27789
1676														3e-32		mtmt_GEN_00052_04_2	7.1	7	137.165		3	35760520		3e-32			7.68582											0	3.71521
1677														4e-32		mtmt_GEN_00052_04_2	7.1	7	137.165		4	46131210		4e-32			7.68582											1	4.92262
1678														3e-31		mtmt_GEN_00052_04_2	7.1	7	137.165		1	27190222		3e-31			7.68582											1	1.5438
1679														3e-31		mtmt_GEN_00103_01_1	3.1	3	104.345		3	22543874		3e-31			3.52172											0	3.45088
1680														4e-31		mtmt_GEN_00049_01_1	5.1	5	151.55		2	9408988		4e-31			5.75775											0	2.18818
1681														4e-31		mtmt_GEN_00052_04_2	7.1	7	137.165		7	18455781		4e-31			7.68582											0	7.36912
1682														4e-31		mtmt_GEN_00052_04_2	7.1	7	137.165		5	6415951		4e-31			7.68582											1	5.12832
1683														5e-31		mtmt_GEN_00052_04_2	7.1	7	137.165		4	44377361		5e-31			7.68582											1	4.88755
1684														5e-31		mtmt_GEN_00937_01_4	5.3	5	86.415		5	38218811		5e-31			5.43208											0	5.76438
1685														1e-30		mtmt_GEN_00052_04_2	7.1	7	137.165		7	25404105		1e-30			7.68582											0	7.50808
1686														1e-30		mtmt_GEN_00052_04_2	7.1	7	137.165		5	1029133		1e-30			7.68582											1	5.02058
1687														1e-30		mtmt_GEN_00052_04_2	7.1	7	137.165		5	24805153		1e-30			7.68582											1	5.4961
1688														1e-30		mtmt_GEN_00052_04_2	7.1	7	137.165		2	14569349		1e-30			7.68582											1	2.29139
1689														2e-30		mtmt_GEN_00049_01_1	5.1	5	151.55		5	1327411		2e-30			5.75775											0	5.02655
1690														2e-30		mtmt_GEN_00049_01_1	5.1	5	151.55		5	1327469		2e-30			5.75775											1	5.02655
1691														2e-30		mtmt_GEN_00052_04_2	7.1	7	137.165		4	40015785		2e-30			7.68582											0	4.80032
1692														4e-30		mtmt_GEN_00052_04_2	7.1	7	137.165		1	32916169		4e-30			7.68582											1	1.65832
1693														4e-30		mtmt_GEN_00075_02_1	3.1	3	69.755		1	18335533		4e-30			3.34877											0	1.36671
1694														4e-30		mtmt_GEN_00075_02_1	3.1	3	69.755		1	18537235		4e-30			3.34877											1	1.37074
1695														4e-30		mtmt_GEN_00357_05_3	4.2	4	27.86		7	19799654		4e-30			4.1393											0	7.39599
1696														9e-30		mtmt_GEN_00781_05_1	6.1	6	74.51		6	17447169		9e-30			6.37255											0	6.34894
1697														1e-29		mtmt_GEN_00052_04_2	7.1	7	137.165		8	5923287		1e-29			7.68582											0	8.11847
1698														2e-29		mtmt_GEN_00052_04_2	7.1	7	137.165		1	12787737		2e-29			7.68582											1	1.25575
1699														2e-29		mtmt_GEN_00052_04_2	7.1	7	137.165		2	25239949		2e-29			7.68582											1	2.5048
1700														2e-29		mtmt_GEN_00052_04_2	7.1	7	137.165		3	33081678		2e-29			7.68582											1	3.66163
1701														2e-29		mtmt_GEN_00052_04_2	7.1	7	137.165		4	13551918		2e-29			7.68582											1	4.27104
1702														2e-29		mtmt_GEN_00052_04_2	7.1	7	137.165		5	27060750		2e-29			7.68582											1	5.54122
1703														2e-29		mtmt_GEN_00052_04_2	7.1	7	137.165		7	12794402		2e-29			7.68582											1	7.25589
1704														2e-29		mtmt_GEN_00052_04_2	7.1	7	137.165		7	26512936		2e-29			7.68582											1	7.53026
1705														2e-29		mtmt_GEN_00052_04_2	7.1	7	137.165		7	32438450		2e-29			7.68582											1	7.64877
1706														2e-29		mtmt_GEN_00052_04_2	7.1	7	137.165		5	3443348		2e-29			7.68582											1	5.06887
1707														2e-29		mtmt_GEN_00052_04_2	7.1	7	137.165		2	23613766		2e-29			7.68582											1	2.47228
1708														2e-29		mtmt_GEN_00052_04_2	7.1	7	137.165		5	13436676		2e-29			7.68582											1	5.26873
1709														2e-29		mtmt_GEN_00052_04_2	7.1	7	137.165		4	44676144		2e-29			7.68582											1	4.89352
1710														2e-29		mtmt_GEN_00081_03_1	7.1	7	83.895		8	29379286		2e-29			7.41948						8.58759					0
1711														3e-29		mtmt_GEN_00116_02_1	1.3	1	7.555		5	13869439		3e-29			1.03777											0	5.27739
1712														4e-29		mtmt_GEN_00052_04_2	7.1	7	137.165		6	22077953		4e-29			7.68582											0	6.44156
1713														4e-29		mtmt_GEN_00052_04_2	7.1	7	137.165		6	22131402		4e-29			7.68582											1	6.44263
1714														6e-29		mtmt_GEN_00052_04_2	7.1	7	137.165		2	12018460		6e-29			7.68582											1	2.24037
1715														6e-29		mtmt_GEN_00052_04_2	7.1	7	137.165		7	7133248		6e-29			7.68582											1	7.14266
1716														7e-29		mtmt_GEN_00052_04_2	7.1	7	137.165		5	33650895		7e-29			7.68582											1	5.67302
1717														7e-29		mtmt_GEN_00052_04_2	7.1	7	137.165		3	35935481		7e-29			7.68582											1	3.71871
1718														7e-29		Pis_PR_121_1	5.2	5	45.795		3	4929553		7e-29			5.22898						3.09859					0
1719														8e-29		mtmt_GEN_00937_01_4	5.3	5	86.415		5	27606477		8e-29			5.43208											0	5.55213
1720														2e-28		mtmt_GEN_00052_04_2	7.1	7	137.165		7	6752502		2e-28			7.68582											0	7.13505
1721														2e-28		mtmt_GEN_00052_04_2	7.1	7	137.165		8	17227072		2e-28			7.68582											1	8.34454
1722														2e-28		mtmt_GEN_00052_04_2	7.1	7	137.165		8	25764441		2e-28			7.68582											1	8.51529
1723														3e-28		mtmt_GEN_00049_01_1	5.1	5	151.55		4	23061069		3e-28			5.75775											0	4.46122
1724														3e-28		mtmt_GEN_00052_04_2	7.1	7	137.165		3	34167673		3e-28			7.68582											0	3.68335
1725														3e-28		mtmt_GEN_00052_04_2	7.1	7	137.165		5	17248339		3e-28			7.68582											1	5.34497
1726														3e-28		mtmt_GEN_00052_04_2	7.1	7	137.165		3	32914753		3e-28			7.68582											1	3.6583
1727														5e-28		mtmt_GEN_00052_04_2	7.1	7	137.165		6	14082396		5e-28			7.68582											1	6.28165
1728														5e-28		mtmt_GEN_00052_04_2	7.1	7	137.165		6	20577427		5e-28			7.68582											1	6.41155
1729														5e-28		mtmt_GEN_00052_04_2	7.1	7	137.165		6	21174194		5e-28			7.68582											1	6.42348
1730														6e-28		mtmt_GEN_00357_05_3	4.2	4	27.86		2	20768450		6e-28			4.1393											0	2.41537
1731														6e-28		mtmt_GEN_00781_05_1	6.1	6	74.51		8	2390633		6e-28			6.37255											0	8.04781
1732														7e-28		mtmt_GEN_00052_04_2	7.1	7	137.165		1	30929268		7e-28			7.68582											0	1.61859
1733														7e-28		mtmt_GEN_00052_04_2	7.1	7	137.165		8	200903		7e-28			7.68582											1	8.00402
1734														7e-28		mtmt_GEN_00052_04_2	7.1	7	137.165		8	281989		7e-28			7.68582											1	8.00564
1735														7e-28		mtmt_GEN_00052_04_2	7.1	7	137.165		8	23462113		7e-28			7.68582											1	8.46924
1736														7e-28		mtmt_GEN_00052_04_2	7.1	7	137.165		8	26543661		7e-28			7.68582											1	8.53087
1737														7e-28		mtmt_GEN_00052_04_2	7.1	7	137.165		8	26650477		7e-28			7.68582											1	8.53301
1738														7e-28		mtmt_GEN_00052_04_2	7.1	7	137.165		8	29326713		7e-28			7.68582											1	8.58653
1739														7e-28		mtmt_GEN_00052_04_2	7.1	7	137.165		1	29531709		7e-28			7.68582											1	1.59063
1740														7e-28		mtmt_GEN_00052_04_2	7.1	7	137.165		2	21560507		7e-28			7.68582											1	2.43121
1741														7e-28		mtmt_GEN_00075_02_1	3.1	3	69.755		7	23372351		7e-28			3.34877											0	7.46745
1742														8e-28		mtmt_GEN_00049_01_1	5.1	5	151.55		8	18366920		8e-28			5.75775											0	8.36734
1743														8e-28		mtmt_GEN_00052_04_2	7.1	7	137.165		7	1486644		8e-28			7.68582											0	7.02973
1744														8e-28		mtmt_GEN_00052_04_2	7.1	7	137.165		7	6128641		8e-28			7.68582											1	7.12257
1745														8e-28		mtmt_GEN_00052_04_2	7.1	7	137.165		7	27776342		8e-28			7.68582											1	7.55553
1746														8e-28		mtmt_GEN_00052_04_2	7.1	7	137.165		7	31060144		8e-28			7.68582											1	7.6212
1747														8e-28		mtmt_GEN_00052_04_2	7.1	7	137.165		7	32682333		8e-28			7.68582											1	7.65365
1748														8e-28		mtmt_GEN_00357_05_3	4.2	4	27.86		5	23308279		8e-28			4.1393											0	5.46617
1749														9e-28		mtmt_GEN_00052_04_2	7.1	7	137.165		3	6674061		9e-28			7.68582											0	3.13348
1750														9e-28		mtmt_GEN_00052_04_2	7.1	7	137.165		3	6804112		9e-28			7.68582											1	3.13608
1751														9e-28		mtmt_GEN_00052_04_2	7.1	7	137.165		5	14764496		9e-28			7.68582											1	5.29529
1752														9e-28		mtmt_GEN_00052_04_2	7.1	7	137.165		5	15726936		9e-28			7.68582											1	5.31454
1753														9e-28		mtmt_GEN_00052_04_2	7.1	7	137.165		5	21986037		9e-28			7.68582											1	5.43972
1754														9e-28		mtmt_GEN_00052_04_2	7.1	7	137.165		5	40602566		9e-28			7.68582											1	5.81205
1755														9e-28		mtmt_GEN_00052_04_2	7.1	7	137.165		3	16415515		9e-28			7.68582											1	3.32831
1756														9e-28		mtmt_GEN_00052_04_2	7.1	7	137.165		5	15095623		9e-28			7.68582											1	5.30191
1757														9e-28		mtmt_GEN_00052_04_2	7.1	7	137.165		3	17220806		9e-28			7.68582											1	3.34442
1758														9e-28		mtmt_GEN_00052_04_2	7.1	7	137.165		5	30889877		9e-28			7.68582											1	5.6178
1759														1e-27		mtmt_GEN_00052_04_2	7.1	7	137.165		4	41025024		1e-27			7.68582											1	4.8205
1760														1e-27		mtmt_GEN_00052_04_2	7.1	7	137.165		4	41111010		1e-27			7.68582											1	4.82222
1761														1e-27		mtmt_GEN_00052_04_2	7.1	7	137.165		4	1207809		1e-27			7.68582											1	4.02416
1762														1e-27		mtmt_GEN_00052_04_2	7.1	7	137.165		4	29255526		1e-27			7.68582											1	4.58511
1763														1e-27		mtmt_GEN_00052_04_2	7.1	7	137.165		4	31468442		1e-27			7.68582											1	4.62937
1764														1e-27		mtmt_GEN_00052_04_2	7.1	7	137.165		4	30213643		1e-27			7.68582											1	4.60427
1765														1e-27		mtmt_GEN_00052_04_2	7.1	7	137.165		4	43440978		1e-27			7.68582											1	4.86882
1766														1e-27		Pis_GEN_10_1_1	3.1	3	67.32		5	4722447		1e-27			3.3366						5.09445					0
1767														3e-27		mtmt_GEN_00052_04_2	7.1	7	137.165		1	1513753		3e-27			7.68582											0	1.03028
1768														3e-27		mtmt_GEN_00052_04_2	7.1	7	137.165		3	18587712		3e-27			7.68582											1	3.37175
1769														3e-27		mtmt_GEN_00052_04_2	7.1	7	137.165		3	18606167		3e-27			7.68582											1	3.37212
1770														3e-27		mtmt_GEN_00052_04_2	7.1	7	137.165		3	18624623		3e-27			7.68582											1	3.37249
1771														3e-27		mtmt_GEN_00495_01_1	2.2	2	93.77		7	38527769		3e-27			2.46885						7.77056					0
1772														3e-27		mtmt_GEN_00781_05_1	6.1	6	74.51		3	33560382		3e-27			6.37255											0	3.67121
1773														3e-27		mtmt_GEN_00937_01_4	5.3	5	86.415		1	4618196		3e-27			5.43208											0	1.09236
1774														9e-27		mtmt_GEN_00052_04_2	7.1	7	137.165		1	32641564		9e-27			7.68582											0	1.65283
1775														9e-27		mtmt_GEN_00052_04_2	7.1	7	137.165		2	14070799		9e-27			7.68582											1	2.28142
1776														9e-27		mtmt_GEN_00052_04_2	7.1	7	137.165		1	33647812		9e-27			7.68582											1	1.67296
1777														9e-27		mtmt_GEN_00052_04_2	7.1	7	137.165		1	30250043		9e-27			7.68582											1	1.605
1778														1e-26		mtmt_GEN_00052_04_2	7.1	7	137.165		3	16618459		1e-26			7.68582											1	3.33237
1779														1e-26		mtmt_GEN_00307_04_1	4.1	4	121.595		4	37450442		1e-26			4.60797											0	4.74901
1780														3e-26		mtmt_GEN_00052_04_2	7.1	7	137.165		2	31485349		3e-26			7.68582											0	2.62971
1781														3e-26		mtmt_GEN_00052_04_2	7.1	7	137.165		2	33428243		3e-26			7.68582											1	2.66856
1782														4e-26		mtmt_GEN_00052_04_2	7.1	7	137.165		3	22210502		4e-26			7.68582											1	3.44421
1783														4e-26		mtmt_GEN_00052_04_2	7.1	7	137.165		7	23964928		4e-26			7.68582											1	7.4793
1784														4e-26		mtmt_GEN_00052_04_2	7.1	7	137.165		7	31576805		4e-26			7.68582											1	7.63154
1785														4e-26		mtmt_GEN_00052_04_2	7.1	7	137.165		3	8930651		4e-26			7.68582											1	3.17861
1786														4e-26		mtmt_GEN_00052_04_2	7.1	7	137.165		3	21319835		4e-26			7.68582											1	3.4264
1787														4e-26		mtmt_GEN_00052_04_2	7.1	7	137.165		7	29412853		4e-26			7.68582											1	7.58826
1788														4e-26		mtmt_GEN_00937_01_4	5.3	5	86.415		2	32115462		4e-26			5.43208											0	2.64231
1789														5e-26		mtmt_GEN_00049_01_1	5.1	5	151.55		7	5168305		5e-26			5.75775											0	7.10337
1790														5e-26		mtmt_GEN_00052_04_2	7.1	7	137.165		4	39430313		5e-26			7.68582											0	4.78861
1791														5e-26		mtmt_GEN_00052_04_2	7.1	7	137.165		4	39479500		5e-26			7.68582											1	4.78959
1792														5e-26		mtmt_GEN_00052_04_2	7.1	7	137.165		4	39537568		5e-26			7.68582											1	4.79075
1793														5e-26		mtmt_GEN_00052_04_2	7.1	7	137.165		4	536966		5e-26			7.68582											1	4.01074
1794														5e-26		mtmt_GEN_00052_04_2	7.1	7	137.165		4	32403552		5e-26			7.68582											1	4.64807
1795														5e-26		mtmt_GEN_00937_01_4	5.3	5	86.415		5	13869329		5e-26			5.43208											0	5.27739
1796														6e-26		mtmt_GEN_00116_02_1	1.3	1	7.555		2	27322279		6e-26			1.03777											0	2.54645
1797														8e-26		mtmt_GEN_00052_04_2	7.1	7	137.165		6	14288747		8e-26			7.68582											0	6.28577
1798														1e-25		mtmt_GEN_00049_01_1	5.1	5	151.55		8	22507472		1e-25			5.75775											0	8.45015
1799														1e-25		mtmt_GEN_00781_05_1	6.1	6	74.51		7	22702500		1e-25			6.37255											0	7.45405
1800														2e-25		mtmt_GEN_00052_04_2	7.1	7	137.165		4	26423555		2e-25			7.68582											0	4.52847
1801														3e-25		mtmt_GEN_00116_02_1	1.3	1	7.555		5	27606368		3e-25			1.03777											0	5.55213
1802														3e-25		mtmt_GEN_00116_02_1	1.3	1	7.555		4	45779480		3e-25			1.03777											1	4.91559
1803														5e-25		mtmt_GEN_00052_04_2	7.1	7	137.165		7	21888976		5e-25			7.68582											0	7.43778
1804														5e-25		mtmt_GEN_00052_04_2	7.1	7	137.165		7	21531831		5e-25			7.68582											1	7.43064
1805														6e-25		mtmt_GEN_00052_04_2	7.1	7	137.165		3	37658832		6e-25			7.68582											1	3.75318
1806														6e-25		mtmt_GEN_00052_04_2	7.1	7	137.165		3	23280354		6e-25			7.68582											1	3.46561
1807														6e-25		mtmt_GEN_00937_01_4	5.3	5	86.415		3	30978746		6e-25			5.43208											0	3.61957
1808														6e-25		mtmt_GEN_00937_01_4	5.3	5	86.415		5	25680233		6e-25			5.43208											1	5.5136
1809														1e-24		mtmt_GEN_00052_04_2	7.1	7	137.165		8	29639505		1e-24			7.68582											0	8.59279
1810														1e-24		mtmt_GEN_00781_05_1	6.1	6	74.51		8	9381916		1e-24			6.37255											0	8.18764
1811														1e-24		mtmt_GEN_00781_05_1	6.1	6	74.51		8	9515512		1e-24			6.37255											1	8.19031
1812														1e-24		mtmt_GEN_00937_01_4	5.3	5	86.415		6	6059994		1e-24			5.43208											0	6.1212
1813														2e-24		mtmt_GEN_00052_04_2	7.1	7	137.165		1	25263951		2e-24			7.68582											0	1.50528
1814														2e-24		mtmt_GEN_00052_04_2	7.1	7	137.165		2	24367839		2e-24			7.68582											1	2.48736
1815														2e-24		mtmt_GEN_00052_04_2	7.1	7	137.165		3	9787508		2e-24			7.68582											1	3.19575
1816														2e-24		mtmt_GEN_00052_04_2	7.1	7	137.165		3	23775613		2e-24			7.68582											1	3.47551
1817														2e-24		mtmt_GEN_00052_04_2	7.1	7	137.165		3	42538069		2e-24			7.68582											1	3.85076
1818														2e-24		mtmt_GEN_00052_04_2	7.1	7	137.165		4	3586330		2e-24			7.68582											1	4.07173
1819														2e-24		mtmt_GEN_00052_04_2	7.1	7	137.165		4	29343516		2e-24			7.68582											1	4.58687
1820														2e-24		mtmt_GEN_00052_04_2	7.1	7	137.165		5	4496238		2e-24			7.68582											1	5.08992
1821														2e-24		mtmt_GEN_00937_01_4	5.3	5	86.415		4	45779579		2e-24			5.43208											0	4.91559
1822														2e-24		mtmt_GEN_00937_01_4	5.3	5	86.415		3	27738398		2e-24			5.43208											1	3.55477
1823														5e-24		mtmt_GEN_00052_04_2	7.1	7	137.165		8	24379291		5e-24			7.68582											0	8.48759
1824														6e-24		mtmt_GEN_00052_04_2	7.1	7	137.165		2	27498293		6e-24			7.68582											1	2.54997
1825														7e-24		mtmt_GEN_00052_04_2	7.1	7	137.165		3	42359740		7e-24			7.68582											1	3.84719
1826														8e-24		mtmt_GEN_00937_01_4	5.3	5	86.415		5	40238693		8e-24			5.43208											0	5.80477
1827														2e-23		mtmt_GEN_00052_04_2	7.1	7	137.165		7	23667463		2e-23			7.68582											0	7.47335
1828														7e-23		mtmt_GEN_00075_02_1	3.1	3	69.755		7	1488781		7e-23			3.34877											0	7.02978
1829														8e-23		mtmt_GEN_00052_04_2	7.1	7	137.165		7	25461626		8e-23			7.68582											0	7.50923
1830														8e-23		mtmt_GEN_00052_04_2	7.1	7	137.165		7	29361359		8e-23			7.68582											1	7.58723
1831														1e-22		mtmt_GEN_00052_04_2	7.1	7	137.165		4	26397412		1e-22			7.68582											1	4.52795
1832														1e-22		mtmt_GEN_00052_04_2	7.1	7	137.165		4	17082705		1e-22			7.68582											1	4.34165
1833														3e-22		mtmt_GEN_00781_05_1	6.1	6	74.51		5	11368326		3e-22			6.37255											0	5.22737
1834														3e-22		mtmt_GEN_00781_05_1	6.1	6	74.51		5	10046780		3e-22			6.37255											1	5.20094
1835														3e-22		mtmt_GEN_00781_05_1	6.1	6	74.51		5	34084182		3e-22			6.37255											1	5.68168
1836														4e-22		mtmt_GEN_00052_04_2	7.1	7	137.165		4	42205120		4e-22			7.68582											0	4.8441
1837														4e-22		mtmt_GEN_00052_04_2	7.1	7	137.165		4	42300529		4e-22			7.68582											1	4.84601
1838														9e-22		mtmt_GEN_00781_05_1	6.1	6	74.51		7	10023992		9e-22			6.37255											0	7.20048
1839														1e-21		mtmt_GEN_00052_04_2	7.1	7	137.165		3	1648553		1e-21			7.68582											0	3.03297
1840														1e-21		mtmt_GEN_00052_04_2	7.1	7	137.165		7	21250406		1e-21			7.68582											1	7.42501
1841														1e-21		mtmt_GEN_00116_02_1	1.3	1	7.555		6	6468876		1e-21			1.03777											0	6.12938
1842														1e-21		mtmt_GEN_00937_01_4	5.3	5	86.415		2	26137645		1e-21			5.43208											0	2.52275
1843														1e-21		Pis_PR_121_1	5.2	5	45.795		4	1931023		1e-21			5.22898						4.03862					0
1844														3e-21		mtmt_GEN_00781_05_1	6.1	6	74.51		8	27700521		3e-21			6.37255											0	8.55401
1845														4e-21		mtmt_GEN_00937_01_4	5.3	5	86.415		1	4737779		4e-21			5.43208											0	1.09476
1846														5e-21		mtmt_GEN_00052_04_2	7.1	7	137.165		4	3547235		5e-21			7.68582											0	4.07094
1847														6e-21		mtmt_GEN_01099_01_1	4.1	4	30.37		7	35416112		6e-21			4.15185											0	7.70832
1848														7e-21		mtmt_GEN_00116_02_1	1.3	1	7.555		7	35603935		7e-21			1.03777											0	7.71208
1849														9e-21		mtmt_GEN_00937_01_4	5.3	5	86.415		6	6468780		9e-21			5.43208											0	6.12938
1850														2e-20		mtmt_GEN_00116_02_1	1.3	1	7.555		7	13226842		2e-20			1.03777											0	7.26454
1851														4e-20		mtmt_GEN_00075_02_1	3.1	3	69.755		2	4643044		4e-20			3.34877											0	2.09286
1852														6e-20		mtmt_GEN_00937_01_4	5.3	5	86.415		5	346843		6e-20			5.43208											0	5.00694
1853														9e-20		mtmt_GEN_00116_02_1	1.3	1	7.555		5	40238636		9e-20			1.03777											0	5.80477
1854														1e-19		mtmt_GEN_00075_02_1	3.1	3	69.755		2	30659496		1e-19			3.34877											0	2.61319
1855														1e-19		mtmt_GEN_00781_05_1	6.1	6	74.51		7	36777471		1e-19			6.37255											0	7.73555
1856														2e-19		mtmt_GEN_00052_04_2	7.1	7	137.165		8	5649535		2e-19			7.68582											0	8.11299
1857														2e-19		mtmt_GEN_00781_05_1	6.1	6	74.51		3	36897261		2e-19			6.37255											0	3.73795
1858														5e-19		mtmt_GEN_00357_05_3	4.2	4	27.86		1	19323693		5e-19			4.1393											0	1.38647
1859														6e-19		mtmt_GEN_00937_01_4	5.3	5	86.415		2	25945669		6e-19			5.43208											0	2.51891
1860														6e-19		mtmt_GEN_00937_01_4	5.3	5	86.415		2	26075062		6e-19			5.43208											1	2.5215
1861														6e-19		mtmt_GEN_00937_01_4	5.3	5	86.415		8	25591733		6e-19			5.43208											1	8.51183
1862														6e-19		mtmt_GEN_00937_01_4	5.3	5	86.415		2	20758439		6e-19			5.43208											1	2.41517
1863														2e-18		mtmt_GEN_00937_01_4	5.3	5	86.415		8	28835779		2e-18			5.43208											1	8.57672
1864														3e-18		mtmt_GEN_00937_01_4	5.3	5	86.415		3	17558396		3e-18			5.43208											1	3.35117
1865														4e-18		mtmt_GEN_00116_02_1	1.3	1	7.555		5	31060397		4e-18			1.03777											0	5.62121
1866														6e-18		mtmt_GEN_00075_02_1	3.1	3	69.755		2	11421120		6e-18			3.34877											0	2.22842
1867														8e-18		mtmt_GEN_00937_01_4	5.3	5	86.415		2	24247481		8e-18			5.43208											0	2.48495
1868														8e-18		mtmt_GEN_00937_01_4	5.3	5	86.415		2	32155201		8e-18			5.43208											1	2.6431
1869														6e-17		mtmt_GEN_00020_02_1	6.1	6	78.61		3	38226409		6e-17			6.39305											0	3.76453
1870														6e-17		mtmt_GEN_00116_02_1	1.3	1	7.555		3	38188600		6e-17			1.03777											0	3.76377
1871														9e-17		mtmt_GEN_00781_05_1	6.1	6	74.51		7	11065156		9e-17			6.37255											0	7.2213
1872														1e-16		mtmt_GEN_00049_01_1	5.1	5	151.55		2	3997605		1e-16			5.75775											0	2.07995
1873														1e-16		mtmt_GEN_00087_02_1	6.1	6	66.13		6	5247432		1e-16			6.33065											0	6.10495
1874														1e-16		mtmt_GEN_00781_05_1	6.1	6	74.51		3	36930012		1e-16			6.37255											0	3.7386
1875														1e-16		mtmt_GEN_00781_05_1	6.1	6	74.51		5	14288762		1e-16			6.37255											1	5.28578
1876														1e-16		mtmt_GEN_00937_01_4	5.3	5	86.415		5	31060529		1e-16			5.43208											0	5.62121
1877														2e-16		mtmt_GEN_00052_04_2	7.1	7	137.165		6	7001369		2e-16			7.68582											0	6.14003
1878														2e-16		mtmt_GEN_00116_02_1	1.3	1	7.555		2	25945776		2e-16			1.03777											0	2.51892
1879														2e-16		mtmt_GEN_00116_02_1	1.3	1	7.555		2	26074955		2e-16			1.03777											1	2.5215
1880														2e-16		mtmt_GEN_00116_02_1	1.3	1	7.555		8	25591840		2e-16			1.03777											1	8.51184
1881														4e-16		mtmt_GEN_00937_01_4	5.3	5	86.415		8	27902705		4e-16			5.43208											0	8.55805
1882														5e-16		mtmt_GEN_00859_06_2	6.2	6	105.7		1	24466798		5e-16			6.5285						1.48934					0
1883														5e-16		mtmt_GEN_00859_06_2	6.2	6	105.7		1	24529712		5e-16			6.5285											1	1.49059
1884														5e-16		mtmt_GEN_00937_01_4	5.3	5	86.415		3	29361771		5e-16			5.43208											0	3.58724
1885														9e-16		mtmt_GEN_00937_01_4	5.3	5	86.415		6	20900033		9e-16			5.43208											1	6.418
1886														1e-15		mtmt_GEN_00052_04_2	7.1	7	137.165		8	17923691		1e-15			7.68582											0	8.35847
1887														1e-15		mtmt_GEN_00075_02_1	3.1	3	69.755		5	1744910		1e-15			3.34877											0	5.0349
1888														2e-15		mtmt_GEN_00052_04_2	7.1	7	137.165		5	38143140		2e-15			7.68582											0	5.76286
1889														2e-15		mtmt_GEN_00116_02_1	1.3	1	7.555		1	12068343		2e-15			1.03777											0	1.24137
1890														2e-15		mtmt_GEN_00116_02_1	1.3	1	7.555		1	12168836		2e-15			1.03777											1	1.24338
1891														3e-15		mtmt_GEN_00116_02_1	1.3	1	7.555		4	1057960		3e-15			1.03777											1	4.02116
1892														4e-15		mtmt_GEN_00052_04_2	7.1	7	137.165		8	11291293		4e-15			7.68582											0	8.22583
1893														6e-15		mtmt_GEN_00052_04_2	7.1	7	137.165		3	28641579		6e-15			7.68582											1	3.57283
1894														6e-15		mtmt_GEN_00937_01_4	5.3	5	86.415		3	38188725		6e-15			5.43208											0	3.76377
1895														8e-15		mtmt_GEN_00036_02_1	6.2	6	78.61		5	14288790		8e-15			6.39305						5.28578					0
1896														8e-15		mtmt_GEN_00049_01_1	5.1	5	151.55		4	30298630		8e-15			5.75775											0	4.60597
1897														1e-14		mtmt_GEN_00357_05_3	4.2	4	27.86		2	33690454		1e-14			4.1393											0	2.67381
1898														1e-14		mtmt_GEN_00781_05_1	6.1	6	74.51		2	6510198		1e-14			6.37255											0	2.1302
1899														2e-14		mtmt_GEN_00357_05_3	4.2	4	27.86		4	37108786		2e-14			4.1393											0	4.74218
1900														2e-14		mtmt_GEN_00781_05_1	6.1	6	74.51		5	17341325		2e-14			6.37255											0	5.34683
1901														2e-14		mtmt_GEN_00937_01_4	5.3	5	86.415		5	24909916		2e-14			5.43208											0	5.4982
1902														3e-14		mtmt_GEN_00049_01_1	5.1	5	151.55		4	42412436		3e-14			5.75775											0	4.84825
1903														3e-14		mtmt_GEN_00075_02_1	3.1	3	69.755		6	21228184		3e-14			3.34877											0	6.42456
1904														6e-14		mtmt_GEN_00781_05_1	6.1	6	74.51		3	2238187		6e-14			6.37255											0	3.04476
1905														7e-14		Pis_PR_121_1	5.2	5	45.795		3	34077462		7e-14			5.22898						3.68155					0
1906														8e-14		psat_EST_00188_02_1	3.2	3	171.1		2	27089519		8e-14			3.8555											0	2.54179
1907														1e-13		mtmt_GEN_00781_05_1	6.1	6	74.51		6	13527497		1e-13			6.37255											0	6.27055
1908														2e-13		mtmt_GEN_00075_02_1	3.1	3	69.755		5	6608688		2e-13			3.34877											0	5.13217
1909														3e-13		mtmt_GEN_00251_06_1	4.3	4	96.88		1	24660094		3e-13			4.4844						1.4932					0
1910														3e-13		mtmt_GEN_00937_01_4	5.3	5	86.415		4	24841094		3e-13			5.43208											0	4.49682
1911														6e-13		mtmt_GEN_00781_05_1	6.1	6	74.51		8	30704611		6e-13			6.37255											0	8.61409
1912														8e-13		mtmt_GEN_00937_01_4	5.3	5	86.415		1	5194728		8e-13			5.43208											0	1.10389
1913														3e-12		mtmt_GEN_00075_02_1	3.1	3	69.755		7	15299633		3e-12			3.34877											0	7.30599
1914														3e-12		mtmt_GEN_00781_05_1	6.1	6	74.51		5	38771284		3e-12			6.37255											0	5.77543
1915														4e-12		mtmt_GEN_00937_01_4	5.3	5	86.415		5	7832279		4e-12			5.43208											0	5.15665
1916														7e-12		mtmt_GEN_00072_01_1	7.1	7	51.13		6	20127477		7e-12			7.25565						6.40255					0
1917														9e-12		mtmt_GEN_00052_04_2	7.1	7	137.165		8	19727551		9e-12			7.68582											0	8.39455
1918														9e-12		mtmt_GEN_00357_05_3	4.2	4	27.86		7	29317500		9e-12			4.1393											0	7.58635
1919														1e-11		mtmt_GEN_00052_04_2	7.1	7	137.165		1	2628134		1e-11			7.68582											0	1.05256
1920														1e-11		mtmt_GEN_00934_02_1	7.1	7	0		4	187994		1e-11			7											0	4.00376
1921														3e-11		mtmt_GEN_00049_01_1	5.1	5	151.55		6	7441328		3e-11			5.75775											0	6.14883
1922														3e-11		mtmt_GEN_00937_01_4	5.3	5	86.415		6	23165450		3e-11			5.43208											0	6.46331
1923														4e-11		mtmt_GEN_00052_04_2	7.1	7	137.165		7	17467255		4e-11			7.68582											0	7.34935
1924														1e-10		mtmt_GEN_00075_02_1	3.1	3	69.755		5	135671		1e-10			3.34877											0	5.00271
1925														3e-10		mtmt_GEN_00357_05_3	4.2	4	27.86		6	18263465		3e-10			4.1393											0	6.36527
1926														3e-10		mtmt_GEN_00357_05_3	4.2	4	27.86		6	18291684		3e-10			4.1393											1	6.36583
1927														5e-10		mtmt_GEN_00937_01_4	5.3	5	86.415		2	31892475		5e-10			5.43208											0	2.63785
1928														2e-09		mtmt_GEN_00049_01_1	5.1	5	151.55		2	15053959		2e-09			5.75775											0	2.30108
1929														2e-09		mtmt_GEN_00075_02_1	3.1	3	69.755		7	33147017		2e-09			3.34877											0	7.66294
1930														2e-09		mtmt_GEN_00758_01_1	5.2	5	1.67		7	37886693		2e-09			5.00835							7.75773				0
1931														3e-09		mtmt_GEN_00116_02_1	1.3	1	7.555		1	6097640		3e-09			1.03777											0	1.12195
1932														6e-09		mtmt_GEN_00075_02_1	3.1	3	69.755		7	18275477		6e-09			3.34877											0	7.36551
1933														6e-09		mtmt_GEN_00075_02_1	3.1	3	69.755		5	28240007		6e-09			3.34877											1	5.5648
1934														6e-09		mtmt_GEN_00357_05_3	4.2	4	27.86		5	18268924		6e-09			4.1393											0	5.36538
1935														6e-09		mtmt_GEN_00937_01_4	5.3	5	86.415		1	6733006		6e-09			5.43208											0	1.13466
1936														7e-09		mtmt_GEN_00075_02_1	3.1	3	69.755		4	26430054		7e-09			3.34877											0	4.5286
1937														8e-09		mtmt_GEN_00937_01_4	5.3	5	86.415		5	16833184		8e-09			5.43208											0	5.33666
1938														2e-08		mtmt_GEN_00075_02_1	3.1	3	69.755		5	15776658		2e-08			3.34877											0	5.31553
1939														2e-08		mtmt_GEN_00075_02_1	3.1	3	69.755		1	31433491		2e-08			3.34877											1	1.62867
1940														2e-08		Pis_PR_21_1	5.2	5	139.685		7	22236786		2e-08			5.69843											0	7.44474
1941														3e-08		mtmt_GEN_00049_01_1	5.1	5	151.55		3	17297518		3e-08			5.75775											0	3.34595
1942														3e-08		mtmt_GEN_00049_01_1	5.1	5	151.55		2	93349		3e-08			5.75775											1	2.00187
1943														3e-08		mtmt_GEN_00049_01_1	5.1	5	151.55		1	18911797		3e-08			5.75775											1	1.37824
1944														8e-08		mtmt_GEN_00052_04_2	7.1	7	137.165		7	24674790		8e-08			7.68582											0	7.4935
1945														9e-08		mtmt_GEN_00052_04_2	7.1	7	137.165		5	41551420		9e-08			7.68582											1	5.83103
1946														1e-07		mtmt_GEN_00081_03_1	7.1	7	83.895		8	18856591		1e-07			7.41948							8.37713				0
1947														1e-07		mtmt_GEN_00096_06_1	5.1	5	45.795		3	20747007		1e-07			5.22898											0	3.41494
1948														1e-07		mtmt_GEN_00251_06_1	4.3	4	96.88		7	9962018		1e-07			4.4844							7.19924				0
1949														1e-07		mtmt_GEN_00937_01_4	5.3	5	86.415		5	39810091		1e-07			5.43208											0	5.7962
1950														1e-07		mtmt_GEN_00937_01_4	5.3	5	86.415		5	748548		1e-07			5.43208											1	5.01497
1951														2e-07		mtmt_GEN_00049_01_1	5.1	5	151.55		6	3319946		2e-07			5.75775											0	6.0664
1952														2e-07		mtmt_GEN_00049_01_1	5.1	5	151.55		6	3381566		2e-07			5.75775											1	6.06763
1953														3e-07		mtmt_GEN_00049_01_1	5.1	5	151.55		2	2435663		3e-07			5.75775											1	2.04871
1954														3e-07		mtmt_GEN_00049_01_1	5.1	5	151.55		2	17104202		3e-07			5.75775											1	2.34208
1955														3e-07		mtmt_GEN_00049_01_1	5.1	5	151.55		8	3526663		3e-07			5.75775											1	8.07053
1956														3e-07		mtmt_GEN_00049_01_1	5.1	5	151.55		8	27779030		3e-07			5.75775											1	8.55558
1957														3e-07		mtmt_GEN_00049_01_1	5.1	5	151.55		2	13820535		3e-07			5.75775											1	2.27641
1958														3e-07		mtmt_GEN_00049_01_1	5.1	5	151.55		2	29374167		3e-07			5.75775											1	2.58748
1959														3e-07		mtmt_GEN_00049_01_1	5.1	5	151.55		8	27545626		3e-07			5.75775											1	8.55091
1960														3e-07		mtmt_GEN_00937_01_4	5.3	5	86.415		7	22407019		3e-07			5.43208											0	7.44814
1961														4e-07		mtmt_GEN_00049_01_1	5.1	5	151.55		7	2024391		4e-07			5.75775											0	7.04049
1962														4e-07		mtmt_GEN_00049_01_1	5.1	5	151.55		5	40627993		4e-07			5.75775											1	5.81256
1963														5e-07		mtmt_GEN_00049_01_1	5.1	5	151.55		4	8451633		5e-07			5.75775											1	4.16903
1964														5e-07		mtmt_GEN_00049_01_1	5.1	5	151.55		4	19240010		5e-07			5.75775											1	4.3848
1965														5e-07		mtmt_GEN_00049_01_1	5.1	5	151.55		4	19269386		5e-07			5.75775											1	4.38539
1966														5e-07		mtmt_GEN_00049_01_1	5.1	5	151.55		4	19287490		5e-07			5.75775											1	4.38575
1967														5e-07		mtmt_GEN_00049_01_1	5.1	5	151.55		4	42412218		5e-07			5.75775											1	4.84824
1968														8e-07		mtmt_GEN_00049_01_1	5.1	5	151.55		6	4073421		8e-07			5.75775											1	6.08147
1969														8e-07		mtmt_GEN_00049_01_1	5.1	5	151.55		6	4111836		8e-07			5.75775											1	6.08224
1970														8e-07		mtmt_GEN_00049_01_1	5.1	5	151.55		6	5089722		8e-07			5.75775											1	6.10179
1971														8e-07		mtmt_GEN_00049_01_1	5.1	5	151.55		6	4073647		8e-07			5.75775											1	6.08147
1972														8e-07		mtmt_GEN_00049_01_1	5.1	5	151.55		6	4112062		8e-07			5.75775											1	6.08224
1973														8e-07		mtmt_GEN_00049_01_1	5.1	5	151.55		6	12170581		8e-07			5.75775											1	6.24341
1974														1e-06		mtmt_GEN_00049_01_1	5.1	5	151.55		1	3609339		1e-06			5.75775											1	1.07219
1975														1e-06		mtmt_GEN_00049_01_1	5.1	5	151.55		1	11806522		1e-06			5.75775											1	1.23613
1976														1e-06		mtmt_GEN_00049_01_1	5.1	5	151.55		1	11806821		1e-06			5.75775											1	1.23614
1977														1e-06		mtmt_GEN_00049_01_1	5.1	5	151.55		1	20304407		1e-06			5.75775											1	1.40609
1978														1e-06		mtmt_GEN_00049_01_1	5.1	5	151.55		1	20386259		1e-06			5.75775											1	1.40773
1979														1e-06		mtmt_GEN_00049_01_1	5.1	5	151.55		1	24466554		1e-06			5.75775											1	1.48933
1980														1e-06		mtmt_GEN_00049_01_1	5.1	5	151.55		1	24529956		1e-06			5.75775											1	1.4906
1981														1e-06		mtmt_GEN_00049_01_1	5.1	5	151.55		1	26885842		1e-06			5.75775											1	1.53772
1982														1e-06		mtmt_GEN_00049_01_1	5.1	5	151.55		1	33123687		1e-06			5.75775											1	1.66247
1983														1e-06		mtmt_GEN_00049_01_1	5.1	5	151.55		3	24804464		1e-06			5.75775											1	3.49609
1984														1e-06		mtmt_GEN_00049_01_1	5.1	5	151.55		3	38655524		1e-06			5.75775											1	3.77311
1985														1e-06		mtmt_GEN_00049_01_1	5.1	5	151.55		5	24526178		1e-06			5.75775											1	5.49052
1986														1e-06		mtmt_GEN_00049_01_1	5.1	5	151.55		5	26152589		1e-06			5.75775											1	5.52305
1987														1e-06		mtmt_GEN_00049_01_1	5.1	5	151.55		5	27529761		1e-06			5.75775											1	5.5506
1988														1e-06		mtmt_GEN_00049_01_1	5.1	5	151.55		7	21715708		1e-06			5.75775											1	7.43431
1989														1e-06		mtmt_GEN_00049_01_1	5.1	5	151.55		7	23610363		1e-06			5.75775											1	7.47221
1990														1e-06		mtmt_GEN_00049_01_1	5.1	5	151.55		7	26769880		1e-06			5.75775											1	7.5354
1991														1e-06		mtmt_GEN_00049_01_1	5.1	5	151.55		7	37984109		1e-06			5.75775											1	7.75968
1992														1e-06		mtmt_GEN_00049_01_1	5.1	5	151.55		8	12553708		1e-06			5.75775											1	8.25107
1993														1e-06		mtmt_GEN_00049_01_1	5.1	5	151.55		8	12553942		1e-06			5.75775											1	8.25108
1994														1e-06		mtmt_GEN_00049_01_1	5.1	5	151.55		8	23640511		1e-06			5.75775											1	8.47281
1995														1e-06		mtmt_GEN_00049_01_1	5.1	5	151.55		8	25203569		1e-06			5.75775											1	8.50407
1996														1e-06		mtmt_GEN_00049_01_1	5.1	5	151.55		8	29600716		1e-06			5.75775											1	8.59201
1997														1e-06		mtmt_GEN_00049_01_1	5.1	5	151.55		1	4515858		1e-06			5.75775											1	1.09032
1998														1e-06		mtmt_GEN_00049_01_1	5.1	5	151.55		1	20304182		1e-06			5.75775											1	1.40608
[truncated: 20 more rows]

## Sheet: Sheet3
sorter	source	marker name	Ps Lg	centimorgans	Subject id	% identity	alignment length	mismatches	gap openings	q. start	q. end	s. start	s. end	evalue	bit	name		Ps Lg	centimorgans	189.97	mtxsome	Mt. start	47309955	evalue	top hit?	mtposn	pea_sposn	top hit posn mt	mt seq	mt low score	not top <-50	from -30 to -50			lines				mt position					mtposn	pea posn			pea_sposn	top hit posn mt
0
1																											1								0													1
2																											1								9													1
3																											2								9													2
4																											2								0													2
5																											3								0													3
6																											3								9													3
7																											4								9													4
8																											4								0													4
9																											5								0													5
10																											5								9													5
11																											6								9													6
12																											6								0													6
13																											7								0													7
14																											7								9													7
15																											8								9													8
16																											8								0													8
17																											0								0													0
18																											0								1													0
19																											8								1													8
20																											8								2													8
21																											0								2													0
22																											0								3													0
23																											8								3													8
24																											8								4													8
25																											0								4													0
26																											0								5													0
27																											8								5													8
28																											8								6													8
29																											0								6													0
30																											0								7													0
31																											8								7													8
32																											8								8													8
33																											0								8													0
34																											0								9													0
35																											8								9													8
36																											8								0													8
37																											0								0													0
38
39
40																											9	8.5	7.5	6.5	5.5	4.5				1.5
41
42
146	Ps	Sym35	1	0.46	Mt3.5.1Chr5	80.31	1153	127	59	1967	3070	42371315	42372416	0	780	Sym35		1	0.46		5	42371315		0	top hit		1.0023	5.84743											5.84743						1.0023	8.84743		1.0023	8.84743
1665														6e-34		mtmt_GEN_00010_03_1	4.1	4	98.845		5	42261880		6e-34			4.49423					5.84524							5.84524						4.49423	8.84524		4.49423
1164														0		mtmt_GEN_00705_02_1	3.1	3	110.405		5	41150349		0			3.55202				5.82301								5.82301						3.55202	8.82301		3.55202
1588														7e-49		mtmt_GEN_00495_01_1	2.2	2	93.77		5	40939338		7e-49			2.46885					5.81879							5.81879						2.46885	8.81879		2.46885
514	Ps	cDNA194/1	3	60.24	Mt3.5.1Chr5	84.85	165	18	7	77	237	38148536	38148697	1e-38	159	cDNA194/1		3	60.24		5	38148536		1e-38		5.76297	3.3012					5.76297							5.76297					5.76297	3.3012	8.76297		3.3012
515	Ps	cDNA194/2	4	97.18	Mt3.5.1Chr5	84.85	165	18	7	77	237	38148536	38148697	1e-38	159	cDNA194/2		4	97.18		5	38148536		1e-38		5.76297	4.4859					5.76297							5.76297					5.76297	4.4859	8.76297		4.4859
1151														0		Pis_PR_141_1	1.6	2	7.555		5	37213128		0			2.03777		5.74426										5.74426						2.03777	8.74426		2.03777
145	Ps	Leg031mk	1	7.65	Mt3.5.1Chr5	93.8	355	21	1	1	354	37069279	37068925	5e-151	532	Leg031mk		1	7.65		5	37069279		5e-151	top hit		1.03825	5.74139											5.74139						1.03825	8.74139		1.03825	8.74139
1107														0		mtmt_GEN_00081_03_1	7.1	7	83.895		5	35887692		0			7.41948		5.71775										5.71775						6.41948	8.71775		6.41948
144	Ps	cDNA164	1	14.53	Mt3.5.1Chr5	89.51	143	12	3	195	336	34218302	34218442	3e-44	178	cDNA164		1	14.53		5	34218302		3e-44	top hit		1.07265	5.68437											5.68437						1.07265	8.68437		1.07265	8.68437
142	Ps	Lhb1	1	17.92	Mt3.5.1Chr5	89.29	112	10	2	236	346	33674870	33674980	2e-32	139	Lhb1		1	17.92		5	33674870		2e-32	top hit		1.0896	5.6735											5.6735						1.0896	8.6735		1.0896	8.6735
143	Ps	Lhb4	5	7.9	Mt3.5.1Chr5	89.29	112	10	2	236	346	33674870	33674980	2e-32	139	Lhb4		5	7.9		5	33674870		2e-32	top hit		5.0395	5.6735											5.6735						5.0395	8.6735		5.0395	8.6735
1138														0		mtmt_GEN_01008_01_3	1.5	2	7.555		5	32057451		0			2.03777		5.64115										5.64115						2.03777	8.64115		2.03777
141	Ps	PsMyb2	1	17.92	Mt3.5.1Chr5	91.21	91	8	0	4	94	31831389	31831299	2e-29	128	PsMyb2		1	17.92		5	31831389		2e-29	top hit		1.0896	5.63663											5.63663						1.0896	8.63663		1.0896	8.63663
1113														0		mtmt_GEN_00251_06_1	4.3	4	96.88		5	30742893		0			4.4844		5.61486										5.61486						4.4844	8.61486		4.4844
1313														2e-101		mtmt_GEN_00015_01_1	3.1	3	13.125		5	28978358		2e-101			3.06562				5.57957								5.57957						3.06562	8.57957		3.06562
1089														0		mtmt_GEN_00010_03_1	4.1	4	98.845		5	27471074		0			4.49423		5.54942										5.54942						4.49423	8.54942		4.49423
1612														5e-45		mtmt_GEN_00495_01_1	2.2	2	93.77		5	26822571		5e-45			2.46885					5.53645							5.53645						2.46885	8.53645		2.46885
1444														2e-72		mtmt_GEN_00992_02_1	1.1	1	165.21		5	25704080		2e-72			1.82605				5.51408								5.51408						1.82605	8.51408		1.82605
1166														1e-170		mtmt_GEN_00992_02_1	1.1	1	165.21		5	20770553		1e-170			1.82605				5.41541								5.41541						1.82605	8.41541		1.82605
653	Ps	pm5	4	44.53	Mt3.5.1Chr5	85.4	137	16	4	4	138	20128145	20128011	3e-32	139	pm5		4	44.53		5	20128145		3e-32		5.40256	4.22265					5.40256							5.40256					5.40256	4.22265	8.40256		4.22265
460	Ps	Pssqua	4	57.2	Mt3.5.1Chr5	84.41	186	21	8	193	374	20099374	20099193	3e-43	176	Pssqua		4	57.2		5	20099374		3e-43		5.40199	4.286					5.40199							5.40199					5.40199	4.286	8.40199		4.286
1117														0		mtmt_GEN_00304_03_1	1.2	1	68.945		5	15446591		0			1.34472		5.30893										5.30893						1.34472	8.30893		1.34472
140	Ps	SPDS1	1	69.55	Mt3.5.1Chr5	91.24	194	17	0	681	874	14530229	14530422	8e-70	265	SPDS1		1	69.55		5	14530229		8e-70	top hit		1.34775	5.2906											5.2906						1.34775	8.2906		1.34775	8.2906
139	Ps	SHMT-con	1	92.15	Mt3.5.1Chr5	95.54	202	9	0	758	959	12840563	12840362	2e-87	324	SHMT-con		1	92.15		5	12840563		2e-87	top hit		1.46075	5.25681											5.25681						1.46075	8.25681		1.46075	8.25681
213	Ps	Lox-con	1	109.36	Mt3.5.1Chr5	78.67	750	120	39	1887	2616	9348933	9349662	6e-129	462	Lox-con		1	109.36		5	9348933		6e-129		5.18698	1.5468				5.18698								5.18698					5.18698	1.5468	8.18698		1.5468
212	Ps	Lox9/3	4	15.64	Mt3.5.1Chr5	78.67	750	120	39	1887	2616	9348933	9349662	6e-129	462	Lox9/3		4	15.64		5	9348933		6e-129		5.18698	4.0782				5.18698								5.18698					5.18698	4.0782	8.18698		4.0782
138	Ps	cDNA76	1	116.58	Mt3.5.1Chr5	95.9	122	5	0	94	215	7384900	7385021	3e-50	198	cDNA76		1	116.58		5	7384900		3e-50	top hit		1.5829	5.1477											5.1477						1.5829	8.1477		1.5829	8.1477
137	Ps	CU016515-LOB	1	122.19	Mt3.5.1Chr5	85.83	614	44	28	101	681	6394258	6394861	2e-174	612	CU016515-LOB		1	122.19		5	6394258		2e-174	top hit		1.61095	5.12789											5.12789						1.61095	8.12789		1.61095	8.12789
1163														0		mtmt_GEN_00446_01_1	1.1	1	121.88		5	5456876		0			1.6094				5.10914								5.10914						1.6094	8.10914		1.6094
136	Ps	GdcH-con	1	127.99	Mt3.5.1Chr5	79.73	523	43	39	336	808	4505164	4504655	2e-86	320	GdcH-con		1	127.99		5	4505164		2e-86	top hit		1.63995	5.0901											5.0901						1.63995	8.0901		1.63995	8.0901
1146														0		mtmt_GEN_01134_01_1	1.1	1	131.075		5	4355520		0			1.65537		5.08711										5.08711						1.65537	8.08711		1.65537
135	Ps	clone410-573-con	1	134.16	Mt3.5.1Chr5	88.82	322	33	3	51	370	3658567	3658887	2e-109	396	clone410-573-con		1	134.16		5	3658567		2e-109	top hit		1.6708	5.07317											5.07317						1.6708	8.07317		1.6708	8.07317
134	Ps	ps31-1	1	140.54	Mt3.5.1Chr5	91.34	647	46	9	3	643	3582959	3582317	0	876	ps31-1		1	140.54		5	3582959		0	top hit		1.7027	5.07166											5.07166						1.7027	8.07166		1.7027	8.07166
133	Ps	SGR	1	166.17	Mt3.5.1Chr5	85.67	314	32	7	471	773	2920575	2920886	4e-86	318	SGR		1	166.17		5	2920575		4e-86	top hit		1.83085	5.05841											5.05841						1.83085	8.05841		1.83085	8.05841
132	Ps	i-con	1	166.48	Mt3.5.1Chr5	85.67	314	32	7	471	773	2920575	2920886	4e-86	318	i-con		1	166.48		5	2920575		4e-86	top hit		1.8324	5.05841											5.05841						1.8324	8.05841		1.8324	8.05841
131	Ps	c391HIII	1	165.21	Mt3.5.1Chr5	96.95	131	4	0	146	276	2464517	2464647	3e-57	220	c391HIII		1	165.21		5	2464517		3e-57	top hit		1.82605	5.04929											5.04929						1.82605	8.04929		1.82605	8.04929
1140														0		mtmt_GEN_01041_04_1	1.1	1	137.35		5	2244266		0			1.68675		5.04489										5.04489						1.68675	8.04489		1.68675
130	Ps	zg60	1	153.4	Mt3.5.1Chr5	91.74	121	9	1	110	230	1412094	1411975	4e-41	167	zg60		1	153.4		5	1412094		4e-41	top hit		1.767	5.02824											5.02824						1.767	8.02824		1.767	8.02824
1098														0		mtmt_GEN_00049_01_1	5.1	5	151.55		5	1327085		0			5.75775		5.02654										5.02654						5.75775	8.02654		5.75775
194	Ps	Chs1	3	69.67	Mt3.5.1Chr5	79.98	969	158	35	1323	2273	1255009	1255959	0	682	Chs1		3	69.67		5	1255009		0		5.0251	3.34835				5.0251								5.0251					5.0251	3.34835	8.0251		3.34835
1105														0		mtmt_GEN_00079_01_1	6.2	6	66.11		5	1230526		0			6.33055		5.02461										5.02461						7.33055	8.02461		7.33055
128	Ps	U89	1	153.71	Mt3.5.1Chr5	94.28	297	17	0	1302	1598	1095746	1095450	1e-126	455	U89		1	153.71		5	1095746		1e-126	top hit		1.76855	5.02191											5.02191						1.76855	8.02191		1.76855	8.02191
129	Ps	U89CAPS	1	159.23	Mt3.5.1Chr5	94.28	297	17	0	1302	1598	1095746	1095450	1e-126	455	U89CAPS		1	159.23		5	1095746		1e-126	top hit		1.79615	5.02191											5.02191						1.79615	8.02191		1.79615	8.02191
1129														0		mtmt_GEN_00705_02_1	3.1	3	110.405		5	1017626		0			3.55202		5.02035										5.02035						3.55202	8.02035		3.55202
1136														0		mtmt_GEN_00992_02_1	1.1	1	165.21		5	747742		0			1.82605		5.01495										5.01495						1.82605	8.01495		1.82605
1082														4e-105		mtmt_GEN_01204_05_1	4.1	4	30.77		5	625327		4e-105			4.15385		5.01251										5.01251						4.15385	8.01251		4.15385
1133														0		mtmt_GEN_00914_04_3	2.2	2	0.795		1	33788555		0			2.00398		1.67577										1.67577						2.00398	7.67577		2.00398
66	Ps	SNP176	2	0.41	Mt3.5.1Chr1	89	200	12	10	1	195	33756325	33756131	1e-62	239	SNP176		2	0.41		1	33756325		1e-62	top hit		2.00205	1.67513											1.67513						2.00205	7.67513		2.00205	7.67513
1067														5e-45		psat_EST_00176_01_4	2.3	2	0.795		1	33755950		5e-45			2.00398		1.67512										1.67512						2.00398	7.67512		2.00398
1070														7e-61		mtmt_GEN_00030_07_1	3.1	3	171.1		1	33696444		7e-61			3.8555		1.67393										1.67393						3.8555	7.67393		3.8555
1471														5e-68		mtmt_GEN_00992_02_1	1.1	1	165.21		1	33673161		5e-68			1.82605				1.67346								1.67346						1.82605	7.67346		1.82605
65	Ps	cDNA286	5	54.21	Mt3.5.1Chr1	91.16	396	33	2	175	569	30394405	30394011	5e-152	536	cDNA286		5	54.21		1	30394405		5e-152	top hit		5.27105	1.60789											1.60789						5.27105	7.60789		5.27105	7.60789
64	Ps	rug3-10.3	2	39.55	Mt3.5.1Chr1	95.14	144	7	0	1403	1546	30237091	30237234	1e-58	228	rug3-10.3		2	39.55		1	30237091		1e-58	top hit		2.19775	1.60474											1.60474						2.19775	7.60474		2.19775	7.60474
63	Ps	pm3	2	36.19	Mt3.5.1Chr1	88.78	205	18	5	2	203	30214142	30213940	2e-64	246	pm3		2	36.19		1	30214142		2e-64	top hit		2.18095	1.60428											1.60428						2.18095	7.60428		2.18095	7.60428
662	Ps	pm3	2	36.19	Mt3.5.1Chr1	94.25	87	3	2	204	289	30212034	30211949	5e-30	132	pm3		2	36.19		1	30212034		5e-30		1.60424	2.18095					1.60424							1.60424					1.60424	2.18095	7.60424		2.18095
1141														0		mtmt_GEN_01081_02_1	2.1	2	38.94		1	29147974		0			2.1947		1.58296										1.58296						2.1947	7.58296		2.1947
62	Ps	CHS2con	1	147.02	Mt3.5.1Chr1	82.5	783	120	17	928	1702	28100433	28101206	0	671	CHS2con		1	147.02		1	28100433		0	top hit		1.7351	1.56201											1.56201						1.7351	7.56201		1.7351	7.56201
176	Ps	CHS2con	1	147.02	Mt3.5.1Chr1	82.4	784	120	18	928	1702	28011860	28012634	0	667	CHS2con		1	147.02		1	28011860		0		1.56024	1.7351				1.56024								1.56024					1.56024	1.7351	7.56024		1.7351
61	Ps	Chs1	3	69.67	Mt3.5.1Chr1	80.52	991	156	36	4637	5608	28011860	28012832	0	726	Chs1		3	69.67		1	28011860		0	top hit		3.34835	1.56024											1.56024						3.34835	7.56024		3.34835	7.56024
1617														1e-43		mtmt_GEN_00098_02_1	4.1	4	15.64		1	27449560		1e-43			4.0782					1.54899							1.54899						4.0782	7.54899		4.0782
1093														0		mtmt_GEN_00034_07_1	4.1	4	87.585		1	25966806		0			4.43792		1.51934										1.51934						4.43792	7.51934		4.43792
59	Ps	SusII2	2	83.47	Mt3.5.1Chr1	87.33	221	24	4	808	1026	23862924	23863142	4e-65	250	SusII2		2	83.47		1	23862924		4e-65	top hit		2.41735	1.47726											1.47726						2.41735	7.47726		2.41735	7.47726
60	Ps	SusII3	5	57.53	Mt3.5.1Chr1	87.33	221	24	4	808	1026	23862924	23863142	4e-65	250	SusII3		5	57.53		1	23862924		4e-65	top hit		5.28765	1.47726											1.47726						5.28765	7.47726		5.28765	7.47726
58	Ps	PsPHYA	2	55.01	Mt3.5.1Chr1	92.12	2146	151	18	1706	3843	22484655	22482520	0	3011	PsPHYA		2	55.01		1	22484655		0	top hit		2.27505	1.44969											1.44969						2.27505	7.44969		2.27505	7.44969
1642														5e-39		mtmt_GEN_00781_05_1	6.1	6	74.51		1	20692733		5e-39			6.37255					1.41385				1.41385			1.41385						7.37255	7.41385		7.37255
57	Ps	LegJ	2	108.53	Mt3.5.1Chr1	81.78	664	87	23	1716	2360	18240310	18239662	6e-148	525	LegJ		2	108.53		1	18240310		6e-148	top hit		2.54265	1.36481											1.36481						2.54265	7.36481		2.54265	7.36481
1309														7e-102		mtmt_GEN_00992_02_1	1.1	1	165.21		1	18227957		7e-102			1.82605				1.36456								1.36456						1.82605	7.36456		1.82605
1281														8e-106		mtmt_GEN_00992_02_1	1.1	1	165.21		1	18227737		8e-106			1.82605				1.36455								1.36455						1.82605	7.36455		1.82605
56	Ps	a-con	2	102.89	Mt3.5.1Chr1	81.73	996	107	38	1144	2092	18084122	18083155	0	761	a-con		2	102.89		1	18084122		0	top hit		2.51445	1.36168											1.36168						2.51445	7.36168		2.51445	7.36168
1124														0		mtmt_GEN_00495_01_1	2.2	2	93.77		1	17616304		0			2.46885		1.35233										1.35233						2.46885	7.35233		2.46885
55	Ps	PeaPCF	2	95.52	Mt3.5.1Chr1	75.94	690	110	45	1	658	16260118	16260783	1e-81	303	PeaPCF		2	95.52		1	16260118		1e-81	top hit		2.4776	1.3252											1.3252						2.4776	7.3252		2.4776	7.3252
223	Ps	cDNA228	7	137.26	Mt3.5.1Chr1	88.53	340	30	8	162	496	15213029	15212694	5e-112	403	cDNA228		7	137.26		1	15213029		5e-112		1.30426	7.6863				1.30426								1.30426					1.30426	6.6863	7.30426		6.6863
54	Ps	CDS2-3-con	1	22.67	Mt3.5.1Chr1	81.55	634	87	28	45	663	13742209	13741591	1e-139	496	CDS2-3-con		1	22.67		1	13742209		1e-139	top hit		1.11335	1.27484											1.27484						1.11335	7.27484		1.11335	7.27484
53	Ps	CDS1	2	138.4	Mt3.5.1Chr1	81.55	634	87	28	45	663	13742209	13741591	1e-139	496	CDS1		2	138.4		1	13742209		1e-139	top hit		2.692	1.27484											1.27484						2.692	7.27484		2.692	7.27484
361	Ps	gbsts2	6	47.48	Mt3.5.1Chr1	85.08	181	25	2	2699	2878	13741718	13741539	4e-45	183	gbsts2		6	47.48		1	13741718		4e-45		1.27483	6.2374					1.27483							1.27483					1.27483	7.2374	7.27483		7.2374
52	Ps	Chr1-NB	2	71.61	Mt3.5.1Chr1	86.85	426	30	21	154	564	13715272	13715686	5e-127	453	Chr1-NB		2	71.61		1	13715272		5e-127	top hit		2.35805	1.27431											1.27431						2.35805	7.27431		2.35805	7.27431
51	Ps	PSAB149	2	43.19	Mt3.5.1Chr1	76.57	175	27	14	17	183	13238532	13238700	6e-16	84.2	PSAB149		2	43.19		1	13238532		6e-16	top hit		2.21595	1.26477											1.26477						2.21595	7.26477		2.21595	7.26477
50	Ps	PsCry2	2	69.11	Mt3.5.1Chr1	88.51	322	33	4	208	527	12446040	12446359	3e-106	387	PsCry2		2	69.11		1	12446040		3e-106	top hit		2.34555	1.24892											1.24892						2.34555	7.24892		2.34555	7.24892
1106														0		mtmt_GEN_00080_01_1	2.1	2	126.62		1	9724193		0			2.6331		1.19448										1.19448						2.6331	7.19448		2.6331
49	Ps	CMII-8	2	119.44	Mt3.5.1Chr1	87.23	321	26	9	1	319	8881121	8880814	1e-96	351	CMII-8		2	119.44		1	8881121		1e-96	top hit		2.5972	1.17762											1.17762						2.5972	7.17762		2.5972	7.17762
1086														3e-162		mtmt_GEN_00243_02_1	2.1	2	119.44		1	8881121		3e-162			2.5972		1.17762										1.17762						2.5972	7.17762		2.5972
47	Ps	cDNA56/1	2	119.44	Mt3.5.1Chr1	82.12	509	36	28	10	494	8832201	8831724	2e-106	385	cDNA56/1		2	119.44		1	8832201		2e-106	top hit		2.5972	1.17664											1.17664						2.5972	7.17664		2.5972	7.17664
48	Ps	cDNA56/2	7	23.31	Mt3.5.1Chr1	82.12	509	36	28	10	494	8832201	8831724	2e-106	385	cDNA56/2		7	23.31		1	8832201		2e-106	top hit		7.11655	1.17664											1.17664						6.11655	7.17664		6.11655	7.17664
1102														0		mtmt_GEN_00072_01_1	7.1	7	51.13		1	5703482		0			7.25565		1.11407										1.11407						6.25565	7.11407		6.25565
46	Ps	GdcP	2	135.35	Mt3.5.1Chr1	88.96	1313	99	31	61	1352	4670102	4671389	0	1580	GdcP		2	135.35		1	4670102		0	top hit		2.67675	1.0934											1.0934						2.67675	7.0934		2.67675	7.0934
45	Ps	Gpx1	2	132.3	Mt3.5.1Chr1	95.91	171	5	2	540	709	3711249	3711418	2e-73	276	Gpx1		2	132.3		1	3711249		2e-73	top hit		2.6615	1.07422											1.07422						2.6615	7.07422		2.6615	7.07422
1158														0		Pis_PR_82_1	4.4	4	55.37		1	2508029		0			4.27685		1.05016										1.05016						4.27685	7.05016		4.27685
44	Ps	Pskn28	2	137.49	Mt3.5.1Chr1	92.86	70	3	2	294	362	1609251	1609183	2e-20	100	Pskn28		2	137.49		1	1609251		2e-20	top hit		2.68745	1.03219											1.03219						2.68745	7.03219		2.68745	7.03219
43	Ps	Leg176	2	127.44	Mt3.5.1Chr1	88.17	262	21	9	235	489	1449043	1449301	5e-82	303	Leg176		2	127.44		1	1449043		5e-82	top hit		2.6372	1.02898											1.02898						2.6372	7.02898		2.6372	7.02898
109	Ps	cDNA53	3	0.98	Mt3.5Chr3	86.36	88	9	3	133	219	42623446	42623361	7e-19	93.5	cDNA53		3	0.98		3	42623446		7e-19	top hit		3.0049	3.85247											3.85247						3.0049	6.85247		3.0049	6.85247
108	Ps	rb	3	0	Mt3.5Chr3	94.15	188	11	0	940	1127	42400394	42400207	3e-76	287	rb		3	0		3	42400394		3e-76	top hit		3	3.84801											3.84801						3	6.84801		3	6.84801
107	Ps	CD126/1	3	1.72	Mt3.5Chr3	85.62	438	50	13	47	477	41937458	41937027	7e-126	449	CD126/1		3	1.72		3	41937458		7e-126	top hit		3.0086	3.83875											3.83875						3.0086	6.83875		3.0086	6.83875
106	Ps	CMIII-1	3	10.41	Mt3.5Chr3	87.1	372	21	20	1	371	39548863	39549208	8e-110	396	CMIII-1		3	10.41		3	39548863		8e-110	top hit		3.05205	3.79098											3.79098						3.05205	6.79098		3.05205	6.79098
1083														2e-111		Pis_GEN_18_2_1	3.4	3	13.125		3	39548863		2e-111			3.06562		3.79098										3.79098						3.06562	6.79098		3.06562
105	Ps	CMIII-8	3	13.21	Mt3.5Chr3	89.44	142	9	5	1043	1180	39171005	39170866	2e-42	174	CMIII-8		3	13.21		3	39171005		2e-42	top hit		3.06605	3.78342											3.78342						3.06605	6.78342		3.06605	6.78342
1058														4e-20		psat_EST_00192_02_1	3.3	3	104.345		3	39170987		4e-20			3.52172		3.78342										3.78342						3.52172	6.78342		3.52172
1153														0		Pis_PR_165_1	7.2	7	45.005		3	38855748		0			7.22502		3.77711										3.77711						6.22502	6.77711		6.22502
1088														3e-178		mtmt_GEN_00063_01_1	3.2	3	13.125		3	38629082		3e-178			3.06562		3.77258										3.77258						3.06562	6.77258		3.06562
1066														3e-39		mtmt_GEN_00020_02_1	6.1	6	78.61		3	38226689		3e-39			6.39305		3.76453										3.76453						7.39305	6.76453		7.39305
1165														0		mtmt_GEN_00992_02_1	1.1	1	165.21		3	37670124		0			1.82605				3.7534								3.7534						1.82605	6.7534		1.82605
104	Ps	Tps1/91+con	2	39.33	Mt3.5Chr3	89.29	84	7	2	191	273	37110200	37110118	4e-22	104	Tps1/91+con		2	39.33		3	37110200		4e-22	top hit		2.19665	3.7422											3.7422						2.19665	6.7422		2.19665	6.7422
103	Ps	CMIII-3	3	33.26	Mt3.5Chr3	96.15	52	2	0	573	624	36703411	36703462	3e-16	86.1	CMIII-3		3	33.26		3	36703411		3e-16	top hit		3.1663	3.73407											3.73407						3.1663	6.73407		3.1663	6.73407
1054														3e-16		Pis_GEN_21_1_1	3.1	3	33.295		3	36703411		3e-16			3.16648			3.73407									3.73407						3.16648	6.73407		3.16648
102	Ps	cDNA331	3	36.8	Mt3.5Chr3	87.78	360	29	12	25	375	36643903	36644256	4e-113	407	cDNA331		3	36.8		3	36643903		4e-113	top hit		3.184	3.73288											3.73288						3.184	6.73288		3.184	6.73288
101	Ps	SNP139709	3	46.96	Mt3.5Chr3	86.54	312	24	7	228	533	34117198	34117497	4e-89	327	SNP139709		3	46.96		3	34117198		4e-89	top hit		3.2348	3.68234											3.68234						3.2348	6.68234		3.2348	6.68234
100	Ps	uni	3	46.78	Mt3.5Chr3	86.89	572	49	17	165	715	34116283	34116849	7e-176	617	uni		3	46.78		3	34116283		7e-176	top hit		3.2339	3.68233											3.68233						3.2339	6.68233		3.2339	6.68233
99	Ps	SNP197	3	46.96	Mt3.5Chr3	87.61	226	13	14	162	378	34054909	34055128	2e-65	248	SNP197		3	46.96		3	34054909		2e-65	top hit		3.2348	3.6811											3.6811						3.2348	6.6811		3.2348	6.6811
1062														4e-31		psmt_EST_00197_01_1	3.1	3	46.96		3	34054790		4e-31			3.2348		3.6811										3.6811						3.2348	6.6811		3.2348
1055														2e-17		mtmt_GEN_00084_01_1	3.1	3	188.275		3	32628344		2e-17			3.94137			3.65257									3.65257						3.94137	6.65257		3.94137
1620														3e-43		mtmt_GEN_00081_03_1	7.1	7	83.895		3	32364583		3e-43			7.41948					3.64729							3.64729						6.41948	6.64729		6.41948
98	Ps	Adh3	1	0.54	Mt3.5Chr3	84.62	1938	188	83	1909	3802	30364102	30365973	0	1827	Adh3		1	0.54		3	30364102		0	top hit		1.0027	3.60728											3.60728						1.0027	6.60728		1.0027	6.60728
97	Ps	Adh/1	3	63.29	Mt3.5Chr3	84.62	1938	188	83	1909	3802	30364102	30365973	0	1827	Adh/1		3	63.29		3	30364102		0	top hit		3.31645	3.60728											3.60728						3.31645	6.60728		3.31645	6.60728
193	Ps	Adh3	1	0.54	Mt3.5Chr3	82.6	1874	214	81	2050	3869	30359677	30361492	0	1552	Adh3		1	0.54		3	30359677		0		3.60719	1.0027				3.60719								3.60719					3.60719	1.0027	6.60719		1.0027
192	Ps	Adh/1	3	63.29	Mt3.5Chr3	82.6	1874	214	81	2050	3869	30359677	30361492	0	1552	Adh/1		3	63.29		3	30359677		0		3.60719	3.31645				3.60719								3.60719					3.60719	3.31645	6.60719		3.31645
1594														3e-48		mtmt_GEN_00081_03_1	7.1	7	83.895		3	29738961		3e-48			7.41948					3.59478							3.59478						6.41948	6.59478		6.41948
1142														0		mtmt_GEN_01101_01_1	3.2	3	63.375		3	28958479		0			3.31688		3.57917										3.57917						3.31688	6.57917		3.31688
1051														7e-12		psmt_EST_00204_03_2	2.3	2	80.2		3	28362642		7e-12			2.401			3.56725									3.56725						2.401	6.56725		2.401
190	Ps	CHS2con	1	147.02	Mt3.5Chr3	85.93	810	95	19	911	1710	28306170	28306970	0	846	CHS2con		1	147.02		3	28306170		0		3.56612	1.7351				3.56612								3.56612					3.56612	1.7351	6.56612		1.7351
334	Ps	Chs1	3	69.67	Mt3.5Chr3	86.63	187	25	0	1040	1226	28305740	28305926	8e-52	207	Chs1		3	69.67		3	28305740		8e-52		3.56611	3.34835				3.56611								3.56611					3.56611	3.34835	6.56611		3.34835
96	Ps	Leg219	3	65.39	Mt3.5Chr3	85.25	339	37	10	2	329	28270781	28270445	9e-92	337	Leg219		3	65.39		3	28270781		9e-92	top hit		3.32695	3.56542											3.56542						3.32695	6.56542		3.32695	6.56542
1147														0		mtmt_GEN_01168_04_1	3.1	3	66.355		3	28262157		0			3.33177		3.56524										3.56524						3.33177	6.56524		3.33177
95	Ps	pm6	5	165.29	Mt3.5Chr3	94.42	197	10	1	27	223	27672908	27673103	4e-81	302	pm6		5	165.29		3	27672908		4e-81	top hit		5.82645	3.55346											3.55346						5.82645	6.55346		5.82645	6.55346
1103														0		mtmt_GEN_00075_02_1	3.1	3	69.755		3	27204243		0			3.34877		3.54408							3.54408			3.54408						3.34877	6.54408		3.34877
185	Ps	CHS2con	1	147.02	Mt3.5Chr3	89.57	1611	110	41	128	1710	27137702	27136122	0	1991	CHS2con		1	147.02		3	27137702		0		3.54275	1.7351				3.54275								3.54275					3.54275	1.7351	6.54275		1.7351
183	Ps	Chs1	3	69.67	Mt3.5Chr3	88.78	1025	99	15	1304	2321	27136921	27135906	0	1242	Chs1		3	69.67		3	27136921		0		3.54274	3.34835				3.54274								3.54274					3.54274	3.34835	6.54274		3.34835
94	Ps	rfs	3	77.165	Mt3.5Chr3	90.34	207	19	1	1	207	24464457	24464252	1e-71	270	rfs		3	77.165		3	24464457		1e-71	top hit		3.38583	3.48929											3.48929						3.38583	6.48929		3.38583	6.48929
93	Ps	PSAC58	5	147.08	Mt3.5Chr3	87.5	80	5	5	171	247	24265145	24265222	7e-17	87.9	PSAC58		5	147.08		3	24265145		7e-17	top hit		5.7354	3.4853											3.4853						5.7354	6.4853		5.7354	6.4853
1137														0		mtmt_GEN_00999_01_1	3.2	3	104.345		3	23344953		0			3.52172		3.4669										3.4669						3.52172	6.4669		3.52172
1068														8e-52		mtmt_GEN_00103_01_1	3.1	3	104.345		3	22542944		8e-52			3.52172		3.45086										3.45086						3.52172	6.45086		3.52172
1116														0		mtmt_GEN_00279_03_4	3.1	3	82.125		3	22295119		0			3.41063		3.4459										3.4459						3.41063	6.4459		3.41063
90	Ps	GS1	1	22.88	Mt3.5Chr3	91.6	131	11	0	540	670	20781473	20781343	9e-45	182	GS1		1	22.88		3	20781473		9e-45	top hit		1.1144	3.41563											3.41563						1.1144	6.41563		1.1144	6.41563
92	Ps	GS3	3	188.71	Mt3.5Chr3	91.6	131	11	0	540	670	20781473	20781343	9e-45	182	GS3		3	188.71		3	20781473		9e-45	top hit		3.94355	3.41563											3.41563						3.94355	6.41563		3.94355	6.41563
91	Ps	GS2	6	12.19	Mt3.5Chr3	91.6	131	11	0	540	670	20781473	20781343	9e-45	182	GS2		6	12.19		3	20781473		9e-45	top hit		6.06095	3.41563											3.41563						7.06095	6.41563		7.06095	6.41563
1064														4e-37		mtmt_GEN_00096_06_1	5.1	5	45.795		3	20746337		4e-37			5.22898		3.41493										3.41493						5.22898	6.41493		5.22898
88	Ps	cDNA150/1	1	59.95	Mt3.5Chr3	87.02	601	52	23	14	598	20720720	20720130	0	654	cDNA150/1		1	59.95		3	20720720		0	top hit		1.29975	3.41441											3.41441						1.29975	6.41441		1.29975	6.41441
89	Ps	cDNA150/2	2	109.71	Mt3.5Chr3	87.02	601	52	23	14	598	20720720	20720130	0	654	cDNA150/2		2	109.71		3	20720720		0	top hit		2.54855	3.41441											3.41441						2.54855	6.41441		2.54855	6.41441
1111														0		mtmt_GEN_00116_02_1	1.3	1	7.555		3	19803986		0			1.03777		3.39608							3.39608			3.39608						1.03777	6.39608		1.03777
86	Ps	RbcS1	5	165.29	Mt3.5Chr3	81.6	614	58	45	1026	1605	18074369	18074961	2e-127	457	RbcS1		5	165.29		3	18074369		2e-127	top hit		5.82645	3.36149											3.36149						5.82645	6.36149		5.82645	6.36149
87	Ps	RbcS2	6	47.11	Mt3.5Chr3	81.6	614	58	45	1026	1605	18074369	18074961	2e-127	457	RbcS2		6	47.11		3	18074369		2e-127	top hit		6.23555	3.36149											3.36149						7.23555	6.36149		7.23555	6.36149
264	Ps	RbcS1	5	165.29	Mt3.5Chr3	88.35	249	17	12	1302	1544	18042975	18043217	8e-77	289	RbcS1		5	165.29		3	18042975		8e-77		3.36086	5.82645				3.36086								3.36086					3.36086	5.82645	6.36086		5.82645
84	Ps	cDNA194/1	3	60.24	Mt3.5Chr3	92.52	214	13	3	239	449	16861631	16861844	6e-82	303	cDNA194/1		3	60.24		3	16861631		6e-82	top hit		3.3012	3.33723											3.33723						3.3012	6.33723		3.3012	6.33723
85	Ps	cDNA194/2	4	97.18	Mt3.5Chr3	92.52	214	13	3	239	449	16861631	16861844	6e-82	303	cDNA194/2		4	97.18		3	16861631		6e-82	top hit		4.4859	3.33723											3.33723						4.4859	6.33723		4.4859	6.33723
1581														2e-50		mtmt_GEN_00081_03_1	7.1	7	83.895		3	8544474		2e-50			7.41948				3.17089								3.17089						6.41948	6.17089		6.41948
1076														4e-71		mtmt_GEN_01091_03_1	3.2	3	110.405		3	3003551		4e-71			3.55202		3.06007										3.06007						3.55202	6.06007		3.55202
1078														2e-82		Pis_GEN_11_2_1	7.2	7	92.935		3	2347092		2e-82			7.46467		3.04694										3.04694						6.46467	6.04694		6.46467
1130														0		mtmt_GEN_00747_01_1	3.2	3	0		2	188570		0			3		2.00377										2.00377						3	5.99623		3
68	Ps	CD7/5only	6	131.74	Mt3.5.1Chr2	90.86	350	32	0	1	350	274312	274661	6e-132	470	CD7/5only		6	131.74		2	274312		6e-132	top hit		6.6587	2.00549											2.00549						7.6587	5.99451		7.6587	5.99451
67	Ps	CD7/3	7	139.6	Mt3.5.1Chr2	90.86	350	32	0	1	350	274312	274661	6e-132	470	CD7/3		7	139.6		2	274312		6e-132	top hit		7.698	2.00549											2.00549						6.698	5.99451		6.698	5.99451
69	Ps	cDNA324	6	132.22	Mt3.5.1Chr2	85.76	330	37	7	88	411	2048987	2049312	3e-93	340	cDNA324		6	132.22		2	2048987		3e-93	top hit		6.6611	2.04098											2.04098						7.6611	5.95902		7.6611	5.95902
70	Ps	Tps1/270+	7	0	Mt3.5.1Chr2	85.06	87	11	2	55	140	2447992	2448077	2e-17	87.9	Tps1/270+		7	0		2	2447992		2e-17	top hit		7	2.04896											2.04896						6	5.95104		6	5.95104
71	Ps	Leg701	6	124.74	Mt3.5.1Chr2	88.27	179	14	4	1	175	3629925	3629750	4e-53	207	Leg701		6	124.74		2	3629925		4e-53	top hit		6.6237	2.0726											2.0726						7.6237	5.9274		7.6237	5.9274
1132														0		mtmt_GEN_00859_06_2	6.2	6	105.7		2	6898682		0			6.5285		2.13797										2.13797						7.5285	5.86203		7.5285
72	Ps	HptB	6	116.74	Mt3.5.1Chr2	92.03	138	10	1	110	246	6934129	6933992	2e-48	193	HptB		6	116.74		2	6934129		2e-48	top hit		6.5837	2.13868											2.13868						7.5837	5.86132		7.5837	5.86132
73	Ps	GScp	6	112.35	Mt3.5.1Chr2	84.52	310	19	18	1219	1503	7168460	7168155	3e-74	279	GScp		6	112.35		2	7168460		3e-74	top hit		6.56175	2.14337											2.14337						7.56175	5.85663		7.56175	5.85663
1167														5e-158		mtmt_GEN_00992_02_1	1.1	1	165.21		2	7975952		5e-158			1.82605				2.15952								2.15952						1.82605	5.84048		1.82605
75	Ps	5S2	3	136.95	Mt3.5.1Chr2	100	95	0	0	1	95	18463078	18463172	6e-44	176	5S2		3	136.95		2	18463078		6e-44	top hit		3.68475	2.36926											2.36926						3.68475	5.63074		3.68475	5.63074
74	Ps	5S1	5	148.27	Mt3.5.1Chr2	100	95	0	0	1	95	18463078	18463172	6e-44	176	5S1		5	148.27		2	18463078		6e-44	top hit		5.74135	2.36926											2.36926						5.74135	5.63074		5.74135	5.63074
76	Ps	5S3	6	107.18	Mt3.5.1Chr2	100	95	0	0	1	95	18463078	18463172	6e-44	176	5S3		6	107.18		2	18463078		6e-44	top hit		6.5359	2.36926											2.36926						7.5359	5.63074		7.5359	5.63074
77	Ps	SNP7	3	165.41	Mt3.5.1Chr2	94.5	200	8	3	154	352	24298789	24298592	2e-82	305	SNP7		3	165.41		2	24298789		2e-82	top hit		3.82705	2.48598											2.48598						3.82705	5.51402		3.82705	5.51402
1411														2e-82		Pis_GEN_7_1-2_1	3.1	3	165.495		2	24298789		2e-82			3.82748				2.48598								2.48598						3.82748	5.51402		3.82748
78	Ps	CR-tfl1b	3	173.61	Mt3.5.1Chr2	83.02	648	58	43	415	1038	26488766	26488147	8e-153	540	CR-tfl1b		3	173.61		2	26488766		8e-153	top hit		3.86805	2.52978											2.52978						3.86805	5.47022		3.86805	5.47022
79	Ps	CMIII-12	3	175.99	Mt3.5.1Chr2	83.57	353	36	20	4	349	27089519	27089856	2e-84	311	CMIII-12		3	175.99		2	27089519		2e-84	top hit		3.87995	2.54179											2.54179						3.87995	5.45821		3.87995	5.45821
1059														4e-22		psat_EST_00188_02_1	3.2	3	171.1		2	27089799		4e-22			3.8555		2.5418										2.5418						3.8555	5.4582		3.8555
1123														0		mtmt_GEN_00446_01_1	1.1	1	121.88		2	28294825		0			1.6094		2.5659										2.5659						1.6094	5.4341		1.6094
81	Ps	Lox-con	1	109.36	Mt3.5.1Chr2	87.67	941	82	24	1863	2777	31545102	31546034	0	1064	Lox-con		1	109.36		2	31545102		0	top hit		1.5468	2.6309											2.6309						1.5468	5.3691		1.5468	5.3691
80	Ps	Lox9/3	4	15.64	Mt3.5.1Chr2	87.67	941	82	24	1863	2777	31545102	31546034	0	1064	Lox9/3		4	15.64		2	31545102		0	top hit		4.0782	2.6309											2.6309						4.0782	5.3691		4.0782	5.3691
82	Ps	Lox10	3	188.04	Mt3.5.1Chr2	88.92	957	86	18	1891	2838	31548258	31547313	0	1162	Lox10		3	188.04		2	31548258		0	top hit		3.9402	2.63097											2.63097						3.9402	5.36903		3.9402	5.36903
1109														0		mtmt_GEN_00093_02_1	3.2	3	120.32		2	32590374		0			3.6016		2.65181										2.65181						3.6016	5.34819		3.6016
83	Ps	le	3	189.41	Mt3.5.1Chr2	87.57	732	73	16	530	1251	33115178	33115901	0	832	le		3	189.41		2	33115178		0	top hit		3.94705	2.6623											2.6623						3.94705	5.3377		3.94705	5.3377
1101														0		mtmt_GEN_00069_05_1	4.1	4	7.035		8	2370618		0			4.03517		8.04741										8.04741						4.03517	4.95259		4.03517
457	Ps	Lox10	3	188.04	Mt3.5.1Chr8	80.16	247	41	8	563	805	4311041	4310799	2e-43	178	Lox10		3	188.04		8	4311041		2e-43		8.08622	3.9402					8.08622							8.08622					8.08622	3.9402	4.91378		3.9402
459	Ps	Lox-con	1	109.36	Mt3.5.1Chr8	78.69	291	45	15	816	1096	4343702	4343419	2e-43	178	Lox-con		1	109.36		8	4343702		2e-43		8.08687	1.5468					8.08687							8.08687					8.08687	1.5468	4.91313		1.5468
458	Ps	Lox9/3	4	15.64	Mt3.5.1Chr8	78.69	291	45	15	816	1096	4343702	4343419	2e-43	178	Lox9/3		4	15.64		8	4343702		2e-43		8.08687	4.0782					8.08687							8.08687					8.08687	4.0782	4.91313		4.0782
1120														0		mtmt_GEN_00381_08_2	3.1	3	147.655		8	4371276		0			3.73827		8.08743										8.08743						3.73827	4.91257		3.73827
1114														0		mtmt_GEN_00257_03_2	4.1	4	27.86		8	5953305		0			4.1393		8.11907										8.11907						4.1393	4.88093		4.1393
1119														0		mtmt_GEN_00357_05_3	4.2	4	27.86		8	6154226		0			4.1393		8.12308							8.12308			8.12308						4.1393	4.87692		4.1393
1110														0		mtmt_GEN_00098_02_1	4.1	4	15.64		8	6197436		0			4.0782		8.12395										8.12395						4.0782	4.87605		4.0782
168	Ps	PSAC22	4	40.5	Mt3.5.1Chr8	84.05	232	16	16	6	235	7581049	7581261	6e-52	204	PSAC22		4	40.5		8	7581049		6e-52	top hit		4.2025	8.15162											8.15162						4.2025	4.84838		4.2025	4.84838
1162														0		mtmt_GEN_00394_05_1	7.2	7	135.345		8	9309565		0			7.67673				8.18619								8.18619						6.67673	4.81381		6.67673
1077														1e-74		mtmt_GEN_01146_02_1	4.3	4	55.37		8	10989023		1e-74			4.27685		8.21978										8.21978						4.27685	4.78022		4.27685
1127														0		mtmt_GEN_00648_04_1	4.1	4	55.37		8	13192098		0			4.27685		8.26384										8.26384						4.27685	4.73616		4.27685
647	Ps	GScp	6	112.35	Mt3.5.1Chr8	84.11	151	21	3	1219	1367	15757814	15757665	4e-33	143	GScp		6	112.35		8	15757814		4e-33		8.31516	6.56175					8.31516							8.31516					8.31516	7.56175	4.68484		7.56175
1139														0		mtmt_GEN_01039_07_1	4.2	4	55.37		8	16488749		0			4.27685		8.32977										8.32977						4.27685	4.67023		4.27685
169	Ps	Pssqua	4	57.2	Mt3.5.1Chr8	94.74	266	11	3	112	377	16551299	16551037	7e-114	411	Pssqua		4	57.2		8	16551299		7e-114	top hit		4.286	8.33103											8.33103						4.286	4.66897		4.286	4.66897
1118														0		mtmt_GEN_00346_09_1	4.1	4	96.88		8	21894314		0			4.4844		8.43789										8.43789						4.4844	4.56211		4.4844
170	Ps	Leg108mk-d	7	23.28	Mt3.5.1Chr8	87.97	374	35	8	1	367	22905230	22905600	4e-121	433	Leg108mk-d		7	23.28		8	22905230		4e-121	top hit		7.1164	8.4581											8.4581						6.1164	4.5419		6.1164	4.5419
203	Ps	Chs1	3	69.67	Mt3.5.1Chr8	80.19	1287	177	62	1040	2285	23208507	23209756	0	893	Chs1		3	69.67		8	23208507		0		8.46417	3.34835				8.46417								8.46417					8.46417	3.34835	4.53583		3.34835
1156														0		Pis_PR_64_1	7.3	7	45.005		8	24536867		0			7.22502		8.49074										8.49074						6.22502	4.50926		6.22502
171	Ps	cDNA38a	7	126.29	Mt3.5.1Chr8	89.43	369	32	5	40	402	25344469	25344836	8e-129	459	cDNA38a		7	126.29		8	25344469		8e-129	top hit		7.63145	8.50689											8.50689						6.63145	4.49311		6.63145	4.49311
1122														0		mtmt_GEN_00394_05_1	7.2	7	135.345		8	25823489		0			7.67673		8.51647										8.51647						6.67673	4.48353		6.67673
1097														0		mtmt_GEN_00047_01_1	7.3	7	21.37		8	26144633		0			7.10685		8.52289										8.52289						6.10685	4.47711		6.10685
1090														0		mtmt_GEN_00015_01_1	3.1	3	13.125		8	26152858		0			3.06562		8.52306										8.52306						3.06562	4.47694		3.06562
1092														0		mtmt_GEN_00019_02_1	7.1	7	135.345		8	26951827		0			7.67673		8.53904										8.53904						6.67673	4.46096		6.67673
172	Ps	cDNA228	7	137.26	Mt3.5.1Chr8	89.8	343	26	7	162	499	27326332	27326670	2e-120	431	cDNA228		7	137.26		8	27326332		2e-120	top hit		7.6863	8.54653											8.54653						6.6863	4.45347		6.6863	4.45347
1112														0		mtmt_GEN_00241_05_1	7.1	7	126.25		8	27571186		0			7.63125		8.55142										8.55142						6.63125	4.44858		6.63125
173	Ps	SNP165	7	137.62	Mt3.5.1Chr8	84.21	361	25	18	8	343	27835825	27836178	9e-88	322	SNP165		7	137.62		8	27835825		9e-88	top hit		7.6881	8.55672											8.55672						6.6881	4.44328		6.6881	4.44328
1071														3e-61		psat_EST_00165_02_2	7.1	7	138.61		8	27836044		3e-61			7.69305		8.55672										8.55672						6.69305	4.44328		6.69305
636	Ps	pm6	5	165.29	Mt3.5.1Chr8	92.16	102	8	0	375	476	28167993	28167892	6e-34	145	pm6		5	165.29		8	28167993		6e-34		8.56336	5.82645					8.56336							8.56336					8.56336	5.82645	4.43664		5.82645
1125														0		mtmt_GEN_00565_01_1	7.1	7	142.075		8	30454050		0			7.71037		8.60908										8.60908						6.71037	4.39092		6.71037
1414														9e-81		mtmt_GEN_00010_03_1	4.1	4	98.845		8	30713345		9e-81			4.49423				8.61427								8.61427						4.49423	4.38573		4.49423
1084														7e-122		mtmt_GEN_00003_01_1	3.2	3	45.17		8	31210129		7e-122			3.22585		8.6242										8.6242						3.22585	4.3758		3.22585
1087														1e-166		mtmt_GEN_00775_01_1	5.2	5	0.2		7	38661132		1e-166			5.001		7.77322										7.77322						5.001	3.77322		5.001
1100														0		mtmt_GEN_00068_01_1	5.1	5	0.2		7	38454357		0			5.001		7.76909										7.76909						5.001	3.76909		5.001
167	Ps	Chr7-3-ST	5	0.4	Mt3.5.1Chr7	80.25	314	30	18	247	545	37891890	37891594	5e-53	207	Chr7-3-ST		5	0.4		7	37891890		5e-53	top hit		5.002	7.75784											7.75784						5.002	3.75784		5.002	3.75784
1079														7e-98		mtmt_GEN_00758_01_1	5.2	5	1.67		7	37885867		7e-98			5.00835		7.75772										7.75772						5.00835	3.75772		5.00835
1072														1e-62		Pis_PR_33_1	5.3	5	1.67		7	37066246		1e-62			5.00835		7.74132										7.74132						5.00835	3.74132		5.00835
1115														0		mtmt_GEN_00274_04_1	5.1	5	1.67		7	36738478		0			5.00835		7.73477										7.73477						5.00835	3.73477		5.00835
202	Ps	CHS2con	1	147.02	Mt3.5.1Chr7	82.23	788	113	26	928	1702	36659527	36658754	0	654	CHS2con		1	147.02		7	36659527		0		7.73319	1.7351				7.73319								7.73319					7.73319	1.7351	3.73319		1.7351
201	Ps	Chs1	3	69.67	Mt3.5.1Chr7	80.48	1009	153	42	4637	5623	36659527	36658541	0	732	Chs1		3	69.67		7	36659527		0		7.73319	3.34835				7.73319								7.73319					7.73319	3.34835	3.73319		3.34835
166	Ps	cDNA200	5	3.31	Mt3.5.1Chr7	91.71	193	10	6	60	249	36552784	36552595	5e-70	263	cDNA200		5	3.31		7	36552784		5e-70	top hit		5.01655	7.73106											7.73106						5.01655	3.73106		5.01655	3.73106
1060														6e-26		mtmt_GEN_01099_01_1	4.1	4	30.37		7	35415373		6e-26			4.15185		7.70831										7.70831						4.15185	3.70831		4.15185
1662														5e-34		mtmt_GEN_00010_03_1	4.1	4	98.845		7	34514444		5e-34			4.49423					7.69029							7.69029						4.49423	3.69029		4.49423
165	Ps	Sbe1	5	24.495	Mt3.5.1Chr7	91.64	275	23	0	499	773	33280254	33279980	2e-104	381	Sbe1		5	24.495		7	33280254		2e-104	top hit		5.12247	7.66561											7.66561						5.12247	3.66561		5.12247	3.66561
1149														0		Pis_PR_121_1	5.2	5	45.795		7	31992194		0			5.22898		7.63984										7.63984						5.22898	3.63984		5.22898
164	Ps	Leg259	5	45.58	Mt3.5.1Chr7	80.55	545	64	25	3	539	31675983	31675473	3e-105	381	Leg259		5	45.58		7	31675983		3e-105	top hit		5.2279	7.63352											7.63352						5.2279	3.63352		5.2279	3.63352
1157														0		Pis_PR_69_1	1.2	1	0.865		7	30879311		0			1.00432		7.61759										7.61759						1.00432	3.61759		1.00432
163	Ps	Tps1/12con	4	7.035	Mt3.5.1Chr7	91.3	69	2	3	75	143	29180460	29180524	1e-18	91.6	Tps1/12con		4	7.035		7	29180460		1e-18	top hit		4.03517	7.58361											7.58361						4.03517	3.58361		4.03517	3.58361
1091														0		mtmt_GEN_00016_01_1	5.1	5	98.43		7	25556591		0			5.49215		7.51113										7.51113						5.49215	3.51113		5.49215
1063														1e-33		Pis_GEN_6_3_1	5.2	5	72.585		7	25319456		1e-33			5.36292		7.50639										7.50639						5.36292	3.50639		5.36292
1135														0		mtmt_GEN_00982_03_1	5.1	5	72.585		7	24668342		0			5.36292		7.49337										7.49337						5.36292	3.49337		5.36292
1074														3e-67		Pis_GEN_27_2_1	5.4	5	86.415		7	23420702		3e-67			5.43208		7.46841										7.46841						5.43208	3.46841		5.43208
162	Ps	SNP28	5	89.74	Mt3.5.1Chr7	92.31	78	4	2	1	77	22754374	22754450	1e-23	110	SNP28		5	89.74		7	22754374		1e-23	top hit		5.4487	7.45509											7.45509						5.4487	3.45509		5.4487	3.45509
1061														2e-27		Pis_GEN_28_1_1	5.2	5	106.695		7	22754337		2e-27			5.53348		7.45509										7.45509						5.53348	3.45509		5.53348
1121														0		mtmt_GEN_00385_06_1	5.1	5	86.415		7	22691529		0			5.43208		7.45383										7.45383						5.43208	3.45383		5.43208
161	Ps	Vc2	5	89.74	Mt3.5.1Chr7	86.86	274	26	6	37	302	22531139	22531410	9e-80	298	Vc2		5	89.74		7	22531139		9e-80	top hit		5.4487	7.45062											7.45062						5.4487	3.45062		5.4487	3.45062
1085														4e-151		mtmt_GEN_00754_08_1	5.2	5	86.415		7	22457082		4e-151			5.43208		7.44914										7.44914						5.43208	3.44914		5.43208
1134														0		mtmt_GEN_00937_01_4	5.3	5	86.415		7	21609237		0			5.43208		7.43218							7.43218			7.43218						5.43208	3.43218		5.43208
160	Ps	Tri	5	93.05	Mt3.5.1Chr7	80.35	341	37	18	139	466	21331249	21330926	3e-60	231	Tri		5	93.05		7	21331249		3e-60	top hit		5.46525	7.42662											7.42662						5.46525	3.42662		5.46525	3.42662
1150														0		Pis_PR_131_1	5.1	5	57.53		7	21083454		0			5.28765		7.42167										7.42167						5.28765	3.42167		5.28765
159	Ps	pm5	4	44.53	Mt3.5.1Chr7	86.81	144	17	2	2	144	20656334	20656476	2e-38	159	pm5		4	44.53		7	20656334		2e-38	top hit		4.22265	7.41313											7.41313						4.22265	3.41313		4.22265	3.41313
1410														4e-83		Pis_GEN_30_1_1	7.1	7	7.46		7	20014030		4e-83			7.0373				7.40028								7.40028						6.0373	3.40028		6.0373
158	Ps	cDNA231	5	96.97	Mt3.5.1Chr7	82.23	287	39	11	1	281	19501649	19501929	6e-62	237	cDNA231		5	96.97		7	19501649		6e-62	top hit		5.48485	7.39003											7.39003						5.48485	3.39003		5.48485	3.39003
157	Ps	Psphan	5	123.44	Mt3.5.1Chr7	87.58	1329	118	30	79	1377	16431547	16430236	0	1496	Psphan		5	123.44		7	16431547		0	top hit		5.6172	7.32863											7.32863						5.6172	3.32863		5.6172	3.32863
1159														0		Pis_PR_89_1	1.5	2	68.945		7	6197435		0			2.34472		7.12395										7.12395						2.34472	3.12395		2.34472
196	Ps	Chs1	3	69.67	Mt3.5.1Chr7	80.22	996	151	44	1323	2295	4227674	4228646	0	706	Chs1		3	69.67		7	4227674		0		7.08455	3.34835				7.08455								7.08455					7.08455	3.34835	3.08455		3.34835
345	Ps	pm6	5	165.29	Mt3.5.1Chr7	85.35	198	22	7	35	228	4173418	4173612	5e-50	198	pm6		5	165.29		7	4173418		5e-50		7.08347	5.82645				7.08347								7.08347					7.08347	5.82645	3.08347		5.82645
1052														2e-12		psmt_EST_00196_01_1	5.1	5	157.07		7	2463343		2e-12			5.78535			7.04927									7.04927						5.78535	3.04927		5.78535
156	Ps	SNP196	5	155.29	Mt3.5.1Chr7	79.1	311	30	18	1	306	2462695	2462975	4e-45	182	SNP196		5	155.29		7	2462695		4e-45	top hit		5.77645	7.04925											7.04925						5.77645	3.04925		5.77645	3.04925
1453														9e-71		mtmt_GEN_00481_05_1	5.2	5	151.55		7	1413346		9e-71			5.75775				7.02827								7.02827						5.75775	3.02827		5.75775
1080														5e-100		mtmt_GEN_00934_02_1	7.1	7	0		4	187717		5e-100			7		4.00375										4.00375						6	2.99625		6
110	Ps	Leg238	3	189.97	Mt3.5.1Chr4	89	100	5	5	1	96	1948296	1948199	2e-26	119	Leg238		3	189.97		4	1948296		2e-26	top hit		3.94985	4.03897											4.03897						3.94985	2.96103		3.94985	2.96103
1108														0		mtmt_GEN_00086_03_1	7.1	7	10.655		4	3765175		0			7.05328		4.0753										4.0753						6.05328	2.9247		6.05328
1128														0		mtmt_GEN_00703_11_1	5.1	5	106.695		4	4339766		0			5.53348		4.0868										4.0868						5.53348	2.9132		5.53348
111	Ps	PSAB56	1	112.91	Mt3.5.1Chr4	90.74	54	3	2	34	86	9464332	9464280	1e-11	71.3	PSAB56		1	112.91		4	9464332		1e-11	top hit		1.56455	4.18929											4.18929						1.56455	2.81071		1.56455	2.81071
112	Ps	Leg926	7	31.31	Mt3.5.1Chr4	88.99	109	8	4	756	862	9548918	9549024	6e-30	132	Leg926		7	31.31		4	9548918		6e-30	top hit		7.15655	4.19098											4.19098						6.15655	2.80902		6.15655	2.80902
1144														0		mtmt_GEN_01114_05_1	7.1	7	45.005		4	11072736		0			7.22502		4.22145										4.22145						6.22502	2.77855		6.22502
113	Ps	PSAB109	2	114.48	Mt3.5.1Chr4	88.1	84	9	1	153	235	17109197	17109280	3e-20	99	PSAB109		2	114.48		4	17109197		3e-20	top hit		2.5724	4.34218											4.34218						2.5724	2.65782		2.5724	2.65782
353	Ps	rb	3	0	Mt3.5.1Chr4	85.34	191	22	6	940	1127	22121321	22121134	7e-48	193	rb		3	0		4	22121321		7e-48		4.44243	3					4.44243							4.44243					4.44243	3	2.55757		3
454	Ps	c391HIII	1	165.21	Mt3.5.1Chr4	90.91	132	10	2	146	276	22294695	22294565	9e-44	176	c391HIII		1	165.21		4	22294695		9e-44		4.44589	1.82605					4.44589							4.44589					4.44589	1.82605	2.55411		1.82605
1075														3e-70		Pis_GEN_10_1_1	3.1	3	67.32		4	22314923		3e-70			3.3366		4.4463										4.4463						3.3366	2.5537		3.3366
114	Ps	Sym29	7	55.12	Mt3.5.1Chr4	92.98	171	12	0	1	171	22314931	22315101	7e-66	250	Sym29		7	55.12		4	22314931		7e-66	top hit		7.2756	4.4463											4.4463						6.2756	2.5537		6.2756	2.5537
1104														0		mtmt_GEN_00078_08_1	2.1	2	93.77		4	23400282		0			2.46885		4.46801										4.46801						2.46885	2.53199		2.46885
115	Ps	45-X29	7	122.24	Mt3.5.1Chr4	91.67	144	10	2	4	146	23841212	23841070	3e-50	198	45-X29		7	122.24		4	23841212		3e-50	top hit		7.6112	4.47682											4.47682						6.6112	2.52318		6.6112	2.52318
341	Ps	45-X29	7	122.24	Mt3.5.1Chr4	91.67	144	10	2	4	146	23940631	23940489	3e-50	198	45-X29		7	122.24		4	23940631		3e-50		4.47881	7.6112				4.47881								4.47881					4.47881	6.6112	2.52119		6.6112
1131														0		mtmt_GEN_00757_03_1	3.3	3	13.125		4	24766902		0			3.06562		4.49534										4.49534						3.06562	2.50466		3.06562
116	Ps	CR-max2	7	71.62	Mt3.5.1Chr4	84.41	2142	277	51	13	2127	26627011	26629122	0	2052	CR-max2		7	71.62		4	26627011		0	top hit		7.3581	4.53254											4.53254						6.3581	2.46746		6.3581	2.46746
117	Ps	cDNA136	7	76.76	Mt3.5.1Chr4	87.64	267	20	12	56	315	28318878	28319138	2e-80	298	cDNA136		7	76.76		4	28318878		2e-80	top hit		7.3838	4.56638											4.56638						6.3838	2.43362		6.3838	2.43362
118	Ps	C83-88ASL	7	80.48	Mt3.5.1Chr4	93.11	363	22	2	696	1055	28619803	28620165	3e-149	529	C83-88ASL		7	80.48		4	28619803		3e-149	top hit		7.4024	4.5724											4.5724						6.4024	2.4276		6.4024	2.4276
1145														0		mtmt_GEN_01124_01_1	7.1	7	75.41		4	29223870		0			7.37705		4.58448										4.58448						6.37705	2.41552		6.37705
1672														4e-33		mtmt_GEN_00081_03_1	7.1	7	83.895		4	29618850		4e-33			7.41948					4.59238							4.59238						6.41948	2.40762		6.41948
1143														0		mtmt_GEN_01109_01_1	7.1	7	92.935		4	31380061		0			7.46467		4.6276										4.6276						6.46467	2.3724		6.46467
1152														0		Pis_PR_144_1	3.3	3	120.32		4	32399466		0			3.6016		4.64799										4.64799						3.6016	2.35201		3.6016
1095														0		mtmt_GEN_00038_03_1	7.2	7	21.37		4	35213062		0			7.10685		4.70426										4.70426						6.10685	2.29574		6.10685
119	Ps	SNP203	4	119.45	Mt3.5.1Chr4	89.21	315	30	4	1	313	37365238	37364926	3e-108	390	SNP203		4	119.45		4	37365238		3e-108	top hit		4.59725	4.7473											4.7473						4.59725	2.2527		4.59725	2.2527
1081														5e-101		psmt_EST_00203_02_1	4.2	4	121.595		4	37365276		5e-101			4.60797		4.74731										4.74731						4.60797	2.25269		4.60797
1073														8e-63		mtmt_GEN_00307_04_1	4.1	4	121.595		4	37369400		8e-63			4.60797		4.74739										4.74739						4.60797	2.25261		4.60797
1516														8e-63		mtmt_GEN_00307_04_1	4.1	4	121.595		4	37450822		8e-63			4.60797				4.74902								4.74902						4.60797	2.25098		4.60797
1148														0		Pis_PR_115_1	4.1	4	141.125		4	41283837		0			4.70562		4.82568										4.82568						4.70562	2.17432		4.70562
1099														0		mtmt_GEN_00052_04_2	7.1	7	137.165		4	42132336		0			7.68582		4.84265							4.84265			4.84265						6.68582	2.15735		6.68582
1589														9e-49		mtmt_GEN_00049_01_1	5.1	5	151.55		4	42412436		9e-49			5.75775					4.84825				4.84825			4.84825						5.75775	2.15175		5.75775
120	Ps	SNP191	4	146.22	Mt3.5.1Chr4	88.06	536	57	6	1	534	43045667	43046197	1e-179	628	SNP191		4	146.22		4	43045667		1e-179	top hit		4.7311	4.86091											4.86091						4.7311	2.13909		4.7311	2.13909
1168														8e-136		psat_EST_00191_01_1	4.1	4	142.995		4	43045824		8e-136			4.71497				4.86092								4.86092						4.71497	2.13908		4.71497
1069														1e-57		psat_EST_00185_02_1	4.1	4	149.36		4	43403236		1e-57			4.7468		4.86806										4.86806						4.7468	2.13194		4.7468
121	Ps	SNP185	4	149.36	Mt3.5.1Chr4	93.65	189	11	1	231	419	43403539	43403726	3e-75	281	SNP185		4	149.36		4	43403539		3e-75	top hit		4.7468	4.86807											4.86807						4.7468	2.13193		4.7468	2.13193
122	Ps	SusII1	1	3.7	Mt3.5.1Chr4	86.4	228	29	2	1529	1755	43556787	43557013	2e-64	248	SusII1		1	3.7		4	43556787		2e-64	top hit		1.0185	4.87114											4.87114						1.0185	2.12886		1.0185	2.12886
123	Ps	susy3	6	89.63	Mt3.5.1Chr4	86.4	228	29	2	1529	1755	43556787	43557013	2e-64	248	susy3		6	89.63		4	43556787		2e-64	top hit		6.44815	4.87114											4.87114						7.44815	2.12886		7.44815	2.12886
124	Ps	susy1	4	149.1	Mt3.5.1Chr4	92.31	572	42	2	1706	2276	43557116	43557686	0	811	susy1		4	149.1		4	43557116		0	top hit		4.7455	4.87114											4.87114						4.7455	2.12886		4.7455	2.12886
1126														0		mtmt_GEN_00602_04_1	4.1	4	151.84		4	44573407		0			4.7592		4.89147										4.89147						4.7592	2.10853		4.7592
1155														0		Pis_PR_43_1	2.1	2	1.725		4	45863951		0			2.00862		4.91728										4.91728						2.00862	2.08272		2.00862
284	Ps	SNP5	4	153.61	Mt3.5.1Chr4	88.67	203	19	3	393	592	46180005	46179804	5e-64	244	SNP5		4	153.61		4	46180005		5e-64		4.9236	4.76805				4.9236								4.9236					4.9236	4.76805	2.0764		4.76805
125	Ps	SNP5	4	153.61	Mt3.5.1Chr4	92.38	210	13	3	118	325	46180670	46180462	1e-79	296	SNP5		4	153.61		4	46180670		1e-79	top hit		4.76805	4.92361											4.92361						4.76805	2.07639		4.76805	2.07639
126	Ps	cDNA289/1	4	153.84	Mt3.5.1Chr4	87.5	112	14	0	335	446	46725087	46724976	1e-29	130	cDNA289/1		4	153.84		4	46725087		1e-29	top hit		4.7692	4.9345											4.9345						4.7692	2.0655		4.7692	2.0655
127	Ps	cDNA289/2	6	103.97	Mt3.5.1Chr4	87.5	112	14	0	335	446	46725087	46724976	1e-29	130	cDNA289/2		6	103.97		4	46725087		1e-29	top hit		6.51985	4.9345											4.9345						7.51985	2.0655		7.51985	2.0655
1646														2e-38		mtmt_GEN_00081_03_1	7.1	7	83.895		6	209459		2e-38			7.41948					6.00419							6.00419						6.41948	1.99581		6.41948
147	Ps	Leg201mk	6	37.23	Mt3.5.1Chr6	91.41	547	43	4	1	545	1018889	1019433	0	747	Leg201mk		6	37.23		6	1018889		0	top hit		6.18615	6.02038											6.02038						7.18615	1.97962		7.18615	1.97962
148	Ps	CMII-2	6	58.04	Mt3.5.1Chr6	88.89	180	19	1	785	964	2214649	2214827	7e-57	220	CMII-2		6	58.04		6	2214649		7e-57	top hit		6.2902	6.04429											6.04429						7.2902	1.95571		7.2902	1.95571
149	Ps	Psfim	7	105.76	Mt3.5.1Chr6	89.19	74	6	2	1584	1656	2573618	2573546	1e-17	91.6	Psfim		7	105.76		6	2573618		1e-17	top hit		7.5288	6.05147											6.05147						6.5288	1.94853		6.5288	1.94853
151	Ps	Cab2/6	6	47.11	Mt3.5.1Chr6	81.94	803	114	28	734	1522	2743670	2742885	0	651	Cab2/6		6	47.11		6	2743670		0	top hit		6.23555	6.05487											6.05487						7.23555	1.94513		7.23555	1.94513
150	Ps	Cab1	7	100.38	Mt3.5.1Chr6	81.94	803	114	28	734	1522	2743670	2742885	0	651	Cab1		7	100.38		6	2743670		0	top hit		7.5019	6.05487											6.05487						6.5019	1.94513		6.5019	1.94513
152	Ps	gbsts2	6	47.48	Mt3.5.1Chr6	88.82	1038	90	23	1439	2466	2899713	2900734	0	1251	gbsts2		6	47.48		6	2899713		0	top hit		6.2374	6.05799											6.05799						7.2374	1.94201		7.2374	1.94201
153	Ps	cDNA133	6	47.15	Mt3.5.1Chr6	82.61	138	10	7	272	399	3052281	3052148	7e-24	110	cDNA133		6	47.15		6	3052281		7e-24	top hit		6.23575	6.06105											6.06105						7.23575	1.93895		7.23575	1.93895
1154														0		Pis_PR_21_1	5.2	5	139.685		6	3145331		0			5.69843		6.06291							6.06291			6.06291						5.69843	1.93709		5.69843
1065														3e-37		mtmt_GEN_00087_02_1	6.1	6	66.13		6	5248285		3e-37			6.33065		6.10497										6.10497						7.33065	1.89503		7.33065
1096														0		mtmt_GEN_00040_02_1	4.1	4	101.1		6	6106121		0			4.5055		6.12212										6.12212						4.5055	1.87788		4.5055
1094														0		mtmt_GEN_00036_02_1	6.2	6	78.61		6	13528273		0			6.39305		6.27057										6.27057						7.39305	1.72943		7.39305
155	Ps	PSAB45y	4	48.3	Mt3.5.1Chr6	87.76	98	9	3	5	100	16157403	16157499	2e-24	111	PSAB45y		4	48.3		6	16157403		2e-24	top hit		4.2415	6.32315											6.32315						4.2415	1.67685		4.2415	1.67685
154	Ps	PSAB45x	4	64.08	Mt3.5.1Chr6	87.76	98	9	3	5	100	16157403	16157499	2e-24	111	PSAB45x		4	64.08		6	16157403		2e-24	top hit		4.3204	6.32315											6.32315						4.3204	1.67685		4.3204	1.67685
[truncated: 5 more columns]
