# Supplementary material for: NMR Metabolomics Defining Genetic Variation in Pea Seed Metabolites
Source: Front Plant Sci. 2018 Jul 17;9:1022. doi: 10.3389/fpls.2018.01022 (PMC6056766; doi:10.3389/fpls.2018.01022)
Supplement: Supplementary file 9 [file Data_Sheet_1.ZIP › Supplementary File S1-Figures M3 and M4.xlsx]

## Sheet: Information
			0	#marker	Residual	:manual	1	2	3	4		26	27		95	#marker	:manual	position	percentage point
			1	PSAB186	0	1	B	A	B	B		-	B		B	PSAB186	1	0	0
	black:	Marker used to make the map	2	C2/2++--	0	1	B	A	B	B		-	B		B	C2/2++--	1	0.15	0.0901009
	red:	Marker placed approximately		T4			B	A	B	B		-	B		-	T4
			3	pAtT4/8	0	1	B	A	-	B		-	B		B	pAtT4/8	1	0.31	0.186209
			4	Sym35	0	1	-	A	B	B		-	B		B	Sym35	1	0.46	0.276309
				Adh3			A	B	-	B		-	A		B	Adh3
				An-Ac169666=Angustifolia			-	-	-	B		-	-		-	An-Ac169666=Angustifolia
			5	W19_900	0	1	A	B	B	B		-	B		B	W19_900	1	0.62	0.372417
			6	D1/6++	0	1	A	B	B	B		-	B		B	D1/6++	1	0.77	0.462518
			7	A5/2+	0	1	A	B	-	B		-	B		B	A5/2+	1	0.96	0.576646
															A	JI281 allele
															B	JI399 allele
															-	missing data
															26	line with no data at all
																:manual	linkage group
																position	cM dowm group
																percentage point	% distance down group
	Info on the sheets
	Sheet	comment
	data set	there is some statistical information in columns CW to DK
		the markers in rows 792 to 802 are not placed on the map
	map	This plots the map and the segregation ratios
		You can highlight markers by copying their 'position' to colum E - I have done that for the markers flanking SbeI (R)
	identities Tps STps	This aligns Tps and STps parker scores for the same PDR1 insertion site so shows the derivation of the combined score (33P and flourescent labelling, both scored by Maggie Knox)
	integrated map	Includes the positioned SSCP markers from Andrea Seres

## Sheet: integrated map
0	name	group (note formula)	position cM	position %	order +AS	x if poor assignment		primer1	primer2	name	genbank	#marker	Residual	:manual	59	60	48	94	46	18	63	81	4	44	69	72	45	58	13	16					sort	number matched	order			1	2	3	5	6	7	8	9	10	11
1	PSAB186	1	0	0	1							PSAB186	0	1	B	B	A	B	-	B	A	A	B	A	A	A	A	B	B	A					1		1			B	A	B	-	B	B	A	A	A	A
2	C2/2++--	1	0.15	0.0901009	2							C2/2++--	0	1	B	B	A	B	B	B	A	A	B	A	A	A	A	B	B	A					2		2			B	A	B	-	B	B	A	A	A	A
	T4	1.1	0.23	0.138155	3							T4			B	B	A	-	B	B	A	A	B	A	A	A	A	A	B	A					3		3			B	A	B	-	B	B	B	B	A	A
3	pAtT4/8	1	0.31	0.186209	4							pAtT4/8	0	1	B	B	A	B	-	B	B	B	B	A	A	B	A	A	B	A					4		4			B	A	-	-	B	B	A	A	A	A
4	Sym35	1	0.46	0.276309	5							Sym35	0	1	B	B	-	B	-	B	A	A	B	-	-	A	A	-	-	A					5		5			-	A	B	-	B	B	A	A	A	A
	Adh3	1.1	0.54	0.324363	6							Adh3			A	A	A	B	A	A	A	A	B	B	A	A	B	B	B	A					6		6			A	B	-	-	B	B	A	A	A	A
	An-Ac169666=Angustifolia	1.2	0.54	0.324363	7	x						An-Ac169666=Angustifolia			-	-	-	-	A	-	-	-	B	-	-	-	B	-	-	A					7		7			-	-	-	-	-	-	-	-	-	B
5	W19_900	1	0.62	0.372417	8							W19_900	0	1	A	B	A	B	B	B	A	B	B	A	A	B	B	B	B	A					8		8			A	B	B	-	B	B	B	A	B	B
6	D1/6++	1	0.77	0.462518	9							D1/6++	0	1	B	B	A	B	B	B	A	A	B	A	A	A	B	B	B	A					9		9			A	B	B	-	B	B	A	A	A	A
	Pis_PR_144_1	1.1	0.865	0.519582	10		Pis_PR_144_1	GCGTCTACAAATAGGCCCAA	GAATTGAAAGGCGTCGGTTA	TC87797	AC144517		NA		B	B	A	B	B	B	A	A	B	A	A	A	B	B	B	A		131		131	9	16
	Pis_PR_69_1	1.2	0.865	0.519582	11		Pis_PR_69_1	GCATTTTCCGTCTGTGGTCT	TCATAACCCCAACCCCAGTA	TC88188	AC146819		NA		B	B	A	B	B	B	A	A	B	A	A	A	B	B	-	A		145		145	9	15
7	A5/2+	1	0.96	0.576646	12							A5/2+	0	1	A	B	A	B	B	-	A	A	B	A	A	A	B	B	-	A					10		10			A	B	-	-	B	B	A	A	A	A
8	cDNA186	1	1.11	0.666747	13							cDNA186	0	1	B	B	A	B	B	B	A	A	B	A	A	A	B	B	B	A					11		11			A	B	B	-	B	B	A	A	A	A
9	cDNA267	1	2.41	1.44762	14							cDNA267	0	1	A	B	A	B	B	B	A	A	B	A	A	A	B	-	B	A					12		12			A	B	-	-	B	B	A	B	A	B
10	SusII1	1	3.7	2.22249	15							SusII1	0	1	A	-	A	B	-	A	A	A	-	B	B	-	B	B	B	B					13		13			A	B	A	-	B	B	A	-	A	B
11	P11_600	1	3.7	2.22249	16							P11_600	0	1	A	B	A	B	B	B	A	B	A	B	B	A	B	B	B	B					14		14			A	B	B	-	B	B	B	B	A	B
	psat_EST_00173_03_1	1.1	3.78	2.27054	17		psat_EST_00173_03_1	TTTGCCGGGATTTACAGTTC	CATGGATTCCTCCGGAAATA	CD859286	At5g19370.1		NA	NA	A	B	A	B	B	B	A	A	A	B	B	A	B	B	B	B		153		153	14	15
	psat_EST_00173_03_1	1.2	3.78	2.27054	18		psat_EST_00173_03_1	TTTGCCGGGATTTACAGTTC	CATGGATTCCTCCGGAAATA	CD859286	At5g19370.1		NA	NA	A	B	A	B	B	B	A	A	A	B	B	A	B	B	B	B		154		154	14	15
	psat_EST_00173_03_1	1.3	3.78	2.27054	19		psat_EST_00173_03_1	TTTGCCGGGATTTACAGTTC	CATGGATTCCTCCGGAAATA	CD859286	At5g19370.1		NA	NA	A	B	A	B	B	B	A	A	A	B	B	A	B	-	B	B		155		155	14	14
12	PC20	1	3.86	2.3186	20							PC20	0	1	A	B	A	B	-	B	A	A	A	B	A	A	B	B	B	B					15		15			A	B	B	-	B	B	A	B	A	B
13	PA2_RFLP	1	5.8	3.4839	21							PA2_RFLP	0	1	A	B	A	B	-	B	A	A	A	B	B	A	B	B	B	B					16		16			A	B	B	-	B	B	A	B	A	A
14	Tps1/188-	1	7.46	4.48102	22							Tps1/188-	0	1	A	B	A	B	B	B	A	A	A	B	B	A	B	B	A	B					17		17			A	B	B	A	B	B	A	B	-	A
	mtmt_GEN_00038_03_1	1.1	7.555	4.53808	23		mtmt_GEN_00038_03_1	GTAAAGGGTGGAAGTGGCAA	TAACCCCCAGATGCATGTTT	TC86359	AC146564		NA		A	B	A	B	B	B	A	A	A	B	B	A	B	-	A	B		19		19	17	15
	mtmt_GEN_00093_02_1	1.2	7.555	4.53808	24		mtmt_GEN_00093_02_1	GCATGCATCCATCATCTTTG	TGCACATCCCAGTTTTCTGA	TC89579	AC138130		NA	NA	A	B	A	B	B	B	A	A	-	B	-	A	B	-	A	B		41		41	17	13
	mtmt_GEN_00116_02_1	1.3	7.555	4.53808	25		mtmt_GEN_00116_02_1	AGGGACTGAACATGGATTGG	ATTACCCCTAGGGCCAAGAA	BE239611	AC147002.3		NA	NA	A	-	A	B	B	B	A	-	A	B	B	A	B	B	A	B		48		48	17	14
	mtmt_GEN_00251_06_1	1.4	7.555	4.53808	26		mtmt_GEN_00251_06_1	GATGTCGCTGCTTTGTTGAA	AGCCATGTGCTGCTTTTCTT	TC96088	AC123575				A	B	A	B	B	B	A	A	A	B	B	A	B	B	A	B		53		53	17	16
	mtmt_GEN_01008_01_3	1.5	7.555	4.53808	27		mtmt_GEN_01008_01_3	CAAAGGTCGCAGATTTTGGT	ATGCTACAAGGTGCATGCTG	TC102856	AC150559.23			NA	A	B	A	B	-	B	A	A	A	B	B	A	B	B	A	B		91		91	17	15
	Pis_PR_141_1	1.6	7.555	4.53808	28		Pis_PR_141_1	CAATCAGGCTGCTATGGGAT	ATGCATTTGAATAGGGCCTG	TC86034	AC130803		NA		-	-	A	-	B	B	-	A	A	B	B	A	B	B	A	B		130		130	17	12
15	Leg031mk	1	7.65	4.59515	29							Leg031mk	0	1	A	B	A	B	B	B	A	A	A	B	B	A	B	B	A	B					18		18			A	B	B	A	B	B	A	B	-	A
16	K2_800	1	7.83	4.70327	30							K2_800	0	1	A	B	A	B	B	B	A	A	A	B	B	B	B	B	A	B					19		19			A	B	B	-	B	B	A	B	A	B
17	cDNA40/3	1	7.83	4.70327	31							cDNA40/3	0	1	A	-	A	B	B	B	A	A	A	B	B	A	B	-	A	B					20		20			A	B	-	-	B	B	A	B	A	A
18	PSAB117	1	7.83	4.70327	32							PSAB117	0	1	A	B	A	B	-	B	A	A	A	B	B	A	B	B	A	B					21		21			A	B	B	-	B	B	A	A	A	A
19	Tps1/147+con	1	8.02	4.8174	33							Tps1/147+con	0	1	A	B	A	B	B	B	A	A	A	B	B	A	B	B	A	B					22		22			A	B	B	A	B	B	A	B	A	A
20	A7/9--	1	10.64	6.39116	34							A7/9--	0	1	A	B	A	A	B	B	A	A	A	B	B	A	B	B	A	B					23		23			A	B	A	-	B	B	A	B	A	A
21	B5/7-	1	10.83	6.50529	35							B5/7-	0	1	A	B	A	B	B	B	A	A	A	B	B	A	B	B	A	B					24		24			A	B	A	-	B	B	A	B	-	A
22	cDNA44	1	11.13	6.68549	36							cDNA44	0	1	A	B	A	B	B	B	A	A	A	B	-	-	B	B	A	B					25		25			A	B	-	-	B	B	A	B	A	A
23	cDNA164	1	14.53	8.72778	37							cDNA164	0	1	A	B	A	B	B	B	A	A	A	B	B	A	B	B	A	B					26		26			A	B	A	-	B	B	A	B	A	A
24	Lhb1	1	17.92	10.7641	38							Lhb1	0	1	A	B	A	B	B	B	A	A	A	B	B	A	B	-	-	B					27		27			A	B	A	-	B	-	A	B	A	A
25	PsMyb2	1	17.92	10.7641	39							PsMyb2	0	1	A	B	A	B	B	-	A	A	A	B	B	A	B	B	A	B					28		28			A	A	A	-	B	B	A	B	A	A
26	A7/3+	1	18.07	10.8542	40							A7/3+	0	1	A	B	A	B	B	B	A	A	A	B	B	A	B	B	A	B					29		29			A	B	A	-	B	B	A	B	A	A
27	CDj1	1	18.54	11.1365	41							CDj1	0	1	A	B	A	B	B	B	A	A	A	B	B	A	B	B	A	B					30		30			A	B	A	-	-	B	A	B	A	A
28	F19/8-	1	22.21	13.3409	42							F19/8-	0.007	1	A	B	A	B	B	B	A	A	A	B	B	A	B	B	A	B					31		31			A	B	A	-	B	B	A	B	A	A
	PSAB101	1.1	22.44	13.4791	43							PSAB101			A	B	A	B	-	B	A	A	A	B	B	A	B	B	A	B					32		32			A	B	A	-	B	B	A	B	A	A
29	CDS2_3_con	1	22.67	13.6173	44							CDS2_3_con	0	1	A	-	A	B	B	B	A	A	A	B	B	A	B	-	A	B					33		33			A	B	A	-	B	B	A	B	A	A
30	GS1	1	22.88	13.7434	45							GS1	0	1	A	B	A	B	B	B	A	A	A	B	B	A	B	B	A	B					34		34			A	B	A	-	B	B	A	B	A	A
31	PSAB132	1	23.56	14.1519	46							PSAB132	0	1	A	B	A	B	-	B	A	A	A	B	B	A	B	B	A	B					35		35			A	B	A	-	B	B	A	B	A	A
32	Tps1/246-	1	27.26	16.3743	47							Tps1/246-	0	1	A	B	A	B	B	B	A	A	A	B	B	A	B	B	A	B					36		36			A	B	A	B	B	B	A	B	-	A
33	F19/14-	1	30.9	18.5608	48							F19/14-	0	1	A	B	A	B	B	-	A	A	A	B	B	A	B	B	A	B					37		37			A	A	A	-	B	B	A	B	A	A
34	Tps1/257+	1	34.48	20.7112	49							Tps1/257+	0	1	A	B	A	B	B	B	A	A	A	B	B	A	B	B	A	B					38		38			A	A	A	B	B	B	A	B	-	A
35	Tps1/51+con	1	37.93	22.7835	50							Tps1/51+con	0	1	A	B	A	B	B	B	A	A	A	B	B	A	B	B	A	B					39		39			A	A	A	B	B	B	A	A	A	A
36	A5/10+	1	41.23	24.7657	51							A5/10+	0	1	A	B	A	B	B	B	A	A	A	B	B	A	B	B	A	B					40		40			A	A	A	-	B	B	A	A	A	A
37	PsIAA1300	1	44.41	26.6759	52							PsIAA1300	0	1	A	B	A	B	B	B	A	A	A	B	-	A	B	B	A	B					41		41			A	A	A	-	B	B	A	A	A	A
38	Tps1/4+con	1	47.4	28.4719	53							Tps1/4+con	0	1	A	B	A	B	B	B	A	A	A	B	B	A	B	B	A	B					42		42			A	A	A	B	B	B	A	A	A	A
39	PSAA474	1	47.93	28.7902	54							PSAA474	0	1	A	B	A	B	-	B	A	A	A	B	B	A	B	B	A	B					43		43			A	A	A	-	B	B	A	A	A	A
40	PSAA155	1	50.86	30.5502	55							PSAA155	0.018	1	A	B	A	B	-	B	A	A	A	B	B	A	A	B	A	B					44		44			A	A	A	-	B	B	A	A	A	A
41	PF2	1	50.95	30.6043	56							PF2	0	1	A	B	A	B	B	B	A	A	A	B	B	A	B	B	A	B					45		45			A	A	A	-	B	B	A	A	A	A
42	Tps1/145+con	1	53.82	32.3282	57							Tps1/145+con	0	1	A	B	A	B	B	B	A	A	A	B	B	A	B	B	A	B					46		46			A	A	A	B	B	B	A	A	A	A
43	C8/5++--	1	56.84	34.1422	58							C8/5++--	0	1	A	A	A	B	B	B	A	A	A	B	B	A	B	B	A	B					47		47			A	A	A	-	-	B	A	A	A	A
	PSAB119	1.1	58.395	35.0763	59							PSAB119			A	A	A	B	-	B	A	A	A	B	B	A	B	B	A	B					48		48			A	A	A	-	B	B	A	A	A	A
44	AD04_1000	1	59.95	36.0103	60							AD04_1000	0	1	A	B	A	B	B	B	A	A	A	B	B	A	B	B	A	B					49		49			A	A	A	-	B	B	A	A	A	A
45	PSAD147	1	59.95	36.0103	61							PSAD147	0	1	A	A	A	B	-	B	A	A	A	B	B	A	B	B	A	B					50		50			A	A	A	-	B	B	A	A	A	A
46	cDNA150/1	1	59.95	36.0103	62							cDNA150/1	0	1	A	A	A	B	B	B	A	A	A	B	B	-	-	-	A	B					51		51			A	A	-	-	B	B	A	A	A	A
47	PSAA339	1	60.51	36.3467	63							PSAA339	0	1	A	A	A	B	-	B	A	A	A	B	B	A	B	B	A	B					52		52			A	A	A	-	B	B	A	A	A	A
48	PSAA67	1	64.7	38.8635	64							PSAA67	0	1	A	A	A	B	-	B	A	B	A	B	B	A	B	B	A	B					53		53			A	A	A	-	B	B	A	A	A	A
49	c41	1	68.74	41.2902	65							c41	0	1	A	A	A	-	B	-	A	-	A	B	-	-	B	B	A	B					54		54			-	A	A	-	-	-	-	-	A	-
	MKX3/4+	1.1	68.945	41.4134	66							MKX3/4+			A	A	A	B	B	B	A	B	A	B	B	A	B	B	A	B					55		55			A	A	A	-	A	B	A	A	A	A
	mtmt_GEN_00304_03_1	1.2	68.945	41.4134	67		mtmt_GEN_00304_03_1	GGGTAACTGGTGCATTTGCT	AACCATATGGCTTGCCTGAC	TC100869	AC144345				A	A	A	B	B	B	A	B	A	B	B	A	B	B	A	B		59		59	55	16
	Pis_PR_173_1	1.3	68.945	41.4134	68		Pis_PR_173_1	GACACCAAACCAAAGACCGT	ATTGGACACTCTTTCACCGC	TC79727	AC124952		NA	NA	A	A	A	B	B	B	A	B	A	B	B	A	B	B	A	B		137		137	55	16
	Pis_PR_89_1	1.4	68.945	41.4134	69		Pis_PR_89_1	CAGACGTGGTTGTGGATTTG	AAAAGCAAGTGCCTCTCCAA	TC77760	AC146750		NA		A	-	A	B	B	B	A	B	A	B	B	A	B	B	A	B		148		148	55	15
	Pis_PR_89_1	1.5	68.945	41.4134	70		Pis_PR_89_1	CAGACGTGGTTGTGGATTTG	AAAAGCAAGTGCCTCTCCAA	TC77760	AC146750		NA	NA	A	-	A	B	B	B	A	B	A	B	B	A	B	B	A	B		149		149	55	15
50	DR/9	1	69.15	41.5365	71							DR/9	0	1	A	A	A	B	B	B	A	B	A	B	B	A	B	B	A	B					56		56			A	A	-	-	B	B	A	A	-	A
51	H15/5-	1	69.55	41.7768	72							H15/5-	0	1	A	A	A	B	B	B	A	B	A	B	B	A	B	B	A	B					57		57			A	A	A	-	B	-	A	A	B	B
	Tps1/401+	1.1	69.55	41.7768	73							Tps1/401+			A	A	A	B	B	B	A	B	A	B	B	A	B	B	A	B					58		58			A	A	A	B	B	B	A	A	-	A
52	SPDS1	1	69.55	41.7768	74							SPDS1	0	1	A	A	A	B	B	B	A	B	A	B	B	A	B	B	A	B					59		59			A	A	A	B	B	B	A	A	-	A
53	Tps1/181-	1	69.92	41.999	75							Tps1/181-	0	1	A	A	A	B	B	B	A	B	A	B	B	A	B	B	A	B					60		60			A	A	A	B	B	B	A	A	-	A
54	PSAC6c	1	75.53	45.3688	76							PSAC6c	0	1	A	A	A	B	-	B	A	B	A	B	B	B	B	B	A	B					61		61			A	A	A	-	B	B	A	A	B	A
55	Tps1/366+	1	81.2	48.7746	77							Tps1/366+	0	1	A	A	A	B	B	B	A	B	A	B	B	B	B	A	A	B					62		62			A	A	A	B	B	A	A	A	-	A
56	MO1/2	1	81.42	48.9068	78							MO1/2	0	1	A	A	A	B	B	B	A	B	A	B	B	B	B	A	A	B					63		63			A	A	A	-	B	A	A	A	B	A
57	Tps1/34-con	1	81.42	48.9068	79							Tps1/34-con	0	1	A	A	A	B	B	B	A	B	A	B	B	B	B	A	A	B					64		64			A	A	A	B	B	A	A	A	A	A
58	Tps1/88+con	1	86.85	52.1684	80							Tps1/88+con	0	1	A	A	A	B	B	B	A	B	A	B	B	B	B	A	A	B					65		65			A	A	A	B	B	A	A	A	B	A
59	SHMT_con	1	92.15	55.352	81							SHMT_con	0	1	A	A	A	B	B	B	A	B	A	B	A	B	B	A	A	B					66		66			A	A	A	B	B	A	A	A	B	A
	Pis_PR_106_1	1.1	94.635	56.8447	82		Pis_PR_106_1	GGTCTCGATGCTCAGAAAGC	AATTTCCCACCAACCTTTCC	TC76913	AC141435		NA		A	A	A	B	B	B	A	B	A	B	A	B	B	A	A	B		126		126	66	16
60	cDNA206	1	97.12	58.3373	83							cDNA206	0	1	A	A	A	B	B	B	A	B	A	B	A	B	B	A	A	B					67		67			A	A	-	-	B	A	B	A	A	A
61	D3/9-	1	101.68	61.0764	84							D3/9-	0	1	A	A	A	B	B	B	A	B	B	B	A	B	B	A	A	B					68		68			A	A	A	-	B	A	B	A	A	A
62	Tps1/207-	1	105.78	63.5392	85							Tps1/207-	0	1	A	A	A	B	B	B	A	B	B	B	A	B	B	A	A	B					69		69			B	A	A	B	B	A	B	B	-	B
63	Tps1/32-	1	106.52	63.9837	86							Tps1/32-	0	1	A	A	A	A	B	B	B	A	B	B	A	B	B	-	A	B					70		70			B	A	A	-	B	A	B	B	A	-
64	Lox_con	1	109.36	65.6896	87							Lox_con	0	1	A	A	A	B	-	B	A	B	B	B	A	B	B	A	A	B					71		71			B	A	A	-	B	A	B	B	A	B
65	MKX3/2-	1	110.16	66.1701	88							MKX3/2-	0	1	A	A	A	B	B	B	A	A	B	B	A	A	B	A	A	B					72		72			B	A	A	-	B	A	B	B	A	B
66	PSAB56	1	112.91	67.822	89							PSAB56	0	1	A	A	A	B	-	B	B	B	-	A	A	B	B	A	A	B					73		73			B	A	A	-	B	A	-	A	A	B
67	Tps1/247-	1	113.71	68.3025	90							Tps1/247-	0	1	A	A	A	B	B	B	B	B	B	B	A	B	B	A	A	B					74		74			B	A	A	B	B	A	B	B	-	B
	mtmt_GEN_00093_02_1	1.1	115.145	69.1645	91		mtmt_GEN_00093_02_1	GCATGCATCCATCATCTTTG	TGCACATCCCAGTTTTCTGA	TC89579	AC138130		NA	NA	A	A	A	B	B	B	B	B	-	B	-	B	B	-	A	A		42		42	74	12
68	cDNA76	1	116.58	70.0264	92							cDNA76	0	1	A	A	A	B	B	B	B	B	B	B	A	-	B	A	A	-					75		75			B	A	-	-	B	A	B	B	A	B
	PD21	1.1	116.58	70.0264	93							PD21			A	A	A	B	-	B	B	B	B	B	A	B	B	A	A	A					76		76			B	A	A	-	B	A	B	B	A	B
69	P7	1	116.58	70.0264	94							P7	0	1	A	A	A	-	B	B	B	B	B	B	A	B	B	A	B	A					77		77			B	A	A	-	B	A	B	B	A	B
70	PSAB82	1	117.32	70.4709	95							PSAB82	0	1	A	A	A	B	-	B	B	B	B	B	A	B	B	A	A	A					78		78			B	A	A	-	B	A	B	B	A	B
71	MO1/3-	1	121.57	73.0238	96							MO1/3-	0	1	A	A	A	A	B	B	B	B	B	B	A	B	B	A	A	A					79		79			B	A	A	-	B	A	B	B	A	B
	mtmt_GEN_00446_01_1	1.1	121.88	73.21	97		mtmt_GEN_00446_01_1	TCTTCAGGAGGTAGCTGGGA	CAAGGCGAAGAAAGAACGAC	TC96372	AC146561.7				A	A	A	A	B	B	B	B	B	B	A	A	B	A	A	A		67		67	79	15
	mtmt_GEN_01102_02_1	1.2	121.88	73.21	98		mtmt_GEN_01102_02_1	TCTTGCTATGGCAACTCGTG	GTTGAATCCAGGCTCAGGAA	TC101089	AC146561.6				A	-	A	A	B	B	B	B	B	B	A	A	B	-	A	A		100		100	79	13
72	CU016515_LOB	1	122.19	73.3962	99							CU016515_LOB	0	1	A	A	-	B	B	B	B	B	B	B	A	B	B	A	A	A					80		80			B	A	A	B	-	A	-	B	-	B
73	GdcH_con	1	127.99	76.8801	100							GdcH_con	0	1	B	A	A	A	B	B	B	B	B	B	A	A	B	A	A	A					81		81			B	A	A	B	B	A	A	B	A	B
	mtmt_GEN_01134_01_1	1.1	131.075	78.7332	101		mtmt_GEN_01134_01_1	AAATTGGTTGTGGATGGAGC	TTGAGCATTGCTTTCAGGTG	BI310520	AC144516				B	A	A	A	B	B	B	B	B	B	-	A	B	-	A	A		105		105	81	14
74	clone410_573_con	1	134.16	80.5863	102							clone410_573_con	0	1	B	A	A	A	A	B	B	B	B	B	A	B	B	A	A	A					82		82			B	A	A	B	B	A	A	B	A	B
	mtmt_GEN_01041_04_1	1.1	137.35	82.5024	103		mtmt_GEN_01041_04_1	ATTCAGGGCAATGAACAAGC	AGTTTGGGGAGACCAGCTTT	TC103314	AC140913				B	A	A	A	A	B	B	B	B	B	A	B	B	-	A	A		94		94	82	15
75	ps31-1	1	140.54	84.4185	104							ps31-1	0	1	B	A	A	A	A	B	B	B	B	B	A	B	B	A	A	A					83		83			B	A	A	B	B	A	A	B	-	B
76	CHS2con	1	147.02	88.3109	105							CHS2con	0	1	B	-	A	A	A	B	B	B	B	B	A	B	B	-	A	A					84		84			B	A	A	-	B	A	A	B	A	B
77	zg60	1	153.4	92.1432	106							zg60	0	1	B	B	A	A	A	B	B	B	B	B	A	B	B	B	A	-					85		85			B	A	A	B	-	A	A	B	-	B
78	U89	1	153.71	92.3294	107							U89	0	1	B	B	A	A	A	B	B	B	B	B	A	B	B	B	A	A					86		86			B	A	-	B	B	A	A	B	-	-
79	U89CAPS	1	159.23	95.6451	108							U89CAPS	0	1	B	B	A	A	A	B	B	B	B	B	A	B	B	B	A	A					87		87			B	A	A	B	B	A	A	B	-	B
80	PSAB178	1	164.63	98.8888	109							PSAB178	0	1	B	-	-	A	-	-	B	B	B	-	A	B	B	B	-	-					88		88			B	A	A	-	B	A	-	B	A	B
81	SAR1	1	165.21	99.2371	110							SAR1	0	1	B	A	A	-	A	B	B	B	B	B	A	B	B	B	A	A					89		89			-	A	A	B	B	A	A	B	-	B
82	E3/10+	1	165.21	99.2371	111							E3/10+	0	1	B	B	A	A	A	B	B	B	B	B	A	B	B	B	A	A					90		90			B	A	A	-	B	A	B	B	A	B
83	Q20_950	1	165.21	99.2371	112							Q20_950	0	1	B	A	A	A	A	B	B	B	B	B	A	B	B	B	A	A					91		91			B	A	A	-	B	A	A	B	A	B
	mtmt_GEN_00388_07_2	1.1	165.21	99.2371	113	X	mtmt_GEN_00388_07_2	GTGTATCATGGGGAAGGTGG	TCAAAACCACGCATTTGGTA	TC101427	AC124216.4				B	A	B	A	A	B	B	B	B	B	A	B	B	B	A	A		65		65	91	15
84	E4/1+	1	165.21	99.2371	114							E4/1+	0	1	B	A	A	A	A	B	B	B	B	B	A	B	B	B	A	A					92		92			B	A	A	-	B	A	-	A	A	B
85	MKXC/3+	1	165.21	99.2371	115							MKXC/3+	0	1	B	B	A	A	A	B	B	B	B	B	A	B	B	B	B	A					93		93			B	A	A	-	B	A	A	B	-	B
	mtmt_GEN_00992_02_1	1.1	165.21	99.2371	116		mtmt_GEN_00992_02_1	ATTGTGGTTCAGCTCGCTTT	TCCAAGGGTTCCAGTTTCAC	TC110814	AC146852				B	B	A	A	A	B	B	B	B	B	A	B	B	B	B	A		89		89	93	16
86	c391HIII	1	165.21	99.2371	117							c391HIII	0	1	B	A	-	A	-	B	-	B	B	-	-	B	B	B	-	A					94		94			-	A	A	-	B	-	A	B	A	B
87	PSAA179	1	165.86	99.6276	118							PSAA179	0	1	B	A	A	A	-	B	B	B	B	B	A	B	B	B	A	A					95		95			B	A	A	-	B	A	A	B	A	B
	SGR	1.1	166.17	99.8138	119							SGR			B	A	A	A	A	B	B	B	B	B	A	B	B	B	A	A					96		96			B	A	A	B	B	A	A	B	-	B
88	i_con	1	166.48	100	120							i_con	0	1	B	A	A	A	A	B	B	B	B	B	A	B	B	B	A	A					97		97			B	A	A	B	B	A	A	B	A	B
89	A15/2+	2	0	0	121							A15/2+	0.001	2	B	B	A	A	B	B	B	A	A	B	B	B	B	B	A	B					98		98			A	B	B	-	B	A	A	A	B	B
	Pis_GEN_11_2_1	2.1	0.205	0.145824	122		Pis_GEN_11_2_1	GGTTCTGATGTTGCTGCTGA	GCTCCCAAAGATTTCACCAA	TC82250	L41046		NA	NA	B	-	A	A	B	B	B	A	A	B	B	B	B	B	-	B		111		111	98	14
90	SNP176	2	0.41	0.291649	123							SNP176	0.001	2	B	B	A	A	B	B	B	A	A	B	B	B	A	B	A	B					99		99			A	B	A	-	B	A	A	A	-	B
	mtca_EST_00214_01_4	2.1	0.795	0.565514	124		mtca_EST_00214_01_4	TCGCTTTGTTTTGTCTGCTG	AGGAGTTTTGCTTCCCCATT	TC85485	AC146329		NA	NA	B	B	A	A	B	B	B	A	A	B	B	B	A	-	A	B		1		1	99	15
	mtmt_GEN_00914_04_3	2.2	0.795	0.565514	125		mtmt_GEN_00914_04_3	TTGCACTTGCAGAAATGGAG	TGGTAGGGGTATCCGTCGTA	TC111382	AC137603			NA	B	B	A	A	B	B	B	A	A	B	B	B	A	B	A	B		85		85	99	16
	psat_EST_00176_01_4	2.3	0.795	0.565514	126		psat_EST_00176_01_4	TGGAATTGGTTGGAGAGGTT	CTATGCCAGGGATGTTTGCT	CD861286	At5g13520.1		NA	NA	B	B	A	A	B	B	B	A	A	B	B	B	A	-	A	B		157		157	99	15
91	A5/7+	2	1.18	0.83938	127							A5/7+	0.001	2	B	B	A	A	B	B	B	A	A	B	B	B	A	B	A	A					100		100			A	B	A	-	B	A	A	A	B	B
	Pis_PR_43_1	2.1	1.725	1.22706	128	X	Pis_PR_43_1	GACAGTTTTGCGGTGGAGAT	AGTAACTGGGTTCCACGACG	TC86593	AC140546		NA		B	B	B	A	B	B	B	A	-	B	B	B	A	B	-	A		142		142	100	13
92	Tps1/50+_con	2	2.27	1.61474	129							Tps1/50+_con	0.001	2	A	B	A	A	B	B	B	A	A	B	B	B	A	B	A	A					101		101			A	B	A	B	B	A	A	A	B	B
	Pis_GEN_11_2_1	2.1	3.02	2.14824	130		Pis_GEN_11_2_1	GGTTCTGATGTTGCTGCTGA	GCTCCCAAAGATTTCACCAA	TC82250	L41046		NA	NA	A	-	A	A	B	B	B	A	A	B	B	B	A	B	-	A		110		110	101	14
93	PSAA504	2	3.77	2.68175	131							PSAA504	0.001	2	A	B	A	A	-	B	B	A	A	B	B	B	A	B	A	A					102		102			A	B	A	-	B	A	A	A	B	B
94	C8/2+	2	5.55	3.94793	132							C8/2+	0.001	2	A	B	A	A	B	B	B	A	A	B	B	B	A	B	A	A					103		103			A	B	A	-	-	A	A	A	B	B
95	Birte-X5	2	7.37	5.24257	133							Birte-X5	0.001	2	A	B	A	A	-	B	B	A	A	B	B	B	A	A	A	A					104		104			B	B	A	-	B	A	A	A	B	B
96	Tps1/370-	2	7.37	5.24257	134							Tps1/370-	0.001	2	A	B	A	A	B	B	B	A	A	B	B	B	A	B	A	A					105		105			B	B	A	B	B	A	A	A	-	B
97	PSAA189	2	7.59	5.39906	135							PSAA189	0.001	2	A	B	A	A	-	B	B	A	A	B	B	B	A	B	A	A					106		106			B	B	A	-	B	A	A	A	B	B
98	PSAD134	2	10.46	7.4406	136							PSAD134	0.002	2	A	B	A	A	-	B	B	A	A	B	B	B	A	B	A	A					107		107			B	B	A	-	A	A	A	A	B	B
99	PB11	2	13.46	9.57462	137							PB11	0.003	2	A	B	A	A	-	B	B	A	A	B	B	B	A	B	A	A					108		108			B	B	A	-	A	A	B	A	B	B
100	Tps1/373+	2	16.64	11.8367	138							Tps1/373+	0.003	2	A	B	A	A	B	B	B	A	A	B	B	B	A	B	A	A					109		109			B	B	A	B	A	A	B	A	-	B
101	G12/3-	2	19.87	14.1343	139							G12/3-	0.002	2	A	B	A	A	B	B	B	A	A	B	B	B	A	A	A	A					110		110			B	B	A	-	A	-	B	A	B	B
102	Tps1/258-	2	19.91	14.1628	140							Tps1/258-	0.002	2	A	B	A	A	B	B	B	A	A	B	B	B	A	A	A	A					111		111			B	B	A	B	A	A	B	A	-	B
103	A3/5-	2	23.28	16.56	141							A3/5-	0.002	2	B	B	A	A	B	B	B	A	A	B	B	B	A	A	A	A					112		112			B	B	A	-	A	A	B	A	A	B
104	PSAD230	2	26.6	18.9216	142							PSAD230	0.007	2	B	B	B	B	-	B	A	A	A	B	B	B	A	A	B	A					113		113			B	B	A	-	B	A	B	A	A	B
105	Tps1/356+	2	26.69	18.9856	143							Tps1/356+	0.007	2	B	B	B	A	A	B	A	A	A	B	B	B	A	A	A	A					114		114			B	B	A	A	B	A	B	A	-	B
106	PSAA205	2	29.87	21.2477	144							PSAA205	0.014	2	B	B	B	B	-	B	A	A	A	B	B	B	A	A	B	A					115		115			B	B	A	-	B	B	B	A	A	B
107	Cvc	2	33.1	23.5453	145							Cvc	0.018	2	B	B	B	B	B	B	A	A	A	B	B	B	A	A	B	A					116		116			B	B	A	-	B	B	B	A	A	B
108	pm3	2	36.19	25.7433	146							pm3	0.015	2	-	-	B	B	-	B	-	-	A	B	B	B	-	-	B	A					117		117			B	B	A	-	B	B	B	A	A	B
109	G12/1-	2	36.37	25.8714	147							G12/1-	0.013	2	B	B	B	A	B	B	A	A	A	B	A	B	A	A	A	A					118		118			B	B	A	-	B	-	B	B	A	B
110	281-X40	2	38.83	27.6213	148							281-X40	0.003	2	B	B	B	B	-	B	A	B	A	B	B	B	A	A	B	A					119		119			B	B	A	-	B	B	B	A	A	B
	mtmt_GEN_01081_02_1	2.1	38.94	27.6995	149		mtmt_GEN_01081_02_1	TGTTCCAAAGGTTTCCAAGC	TATGCCACTTCCACCACTCA	BM813683	AC121237				B	B	B	B	A	B	A	B	A	B	B	B	A	-	B	A		95		95	119	14
111	PSAB88	2	39.05	27.7778	150							PSAB88	0.003	2	B	B	B	B	-	B	A	B	A	B	B	B	A	A	B	A					120		120			B	B	A	-	B	B	B	A	A	B
112	Tps1/91+con	2	39.33	27.977	151							Tps1/91+con	0.007	2	B	B	B	B	B	B	A	B	A	B	B	B	A	A	B	A					121		121			B	B	A	B	B	B	B	A	A	B
113	rug3_10.3	2	39.55	28.1334	152							rug3_10.3	0.011	2	B	B	A	B	B	-	A	B	A	B	B	B	A	A	B	A					122		122			B	B	A	-	B	A	B	A	A	B
114	PSAB40	2	40.37	28.7167	153							PSAB40	0.011	2	B	B	B	B	-	B	A	B	A	B	B	B	A	A	B	A					123		123			B	B	A	-	B	B	B	A	A	B
115	W18_800	2	41.46	29.4921	154							W18_800	0.027	2	B	B	B	B	A	B	A	B	A	-	B	B	A	A	-	A					124		124			B	-	A	-	B	B	-	A	B	B
116	cDNA40/5	2	42.24	30.0469	155							cDNA40/5	0.043	2	B	B	B	B	A	B	A	B	A	-	A	B	A	-	B	A					125		125			B	B	-	-	B	B	B	A	A	B
117	cDNA75	2	42.78	30.4311	156							cDNA75	0.054	2	B	B	B	B	A	B	A	B	B	B	B	-	A	B	B	A					126		126			B	B	-	-	B	B	B	A	A	B
118	PSAB149	2	43.19	30.7227	157							PSAB149	0.07	2	B	B	B	B	-	B	A	B	B	B	B	B	A	B	B	A					127		127			B	B	A	-	B	B	B	B	A	B
119	Leg970	2	43.24	30.7583	158							Leg970	0.059	2	B	B	B	B	A	B	A	B	B	B	B	B	A	B	B	A					128		128			B	B	B	A	B	B	B	A	-	B
	mtmt_GEN_00032_01_1	2.1	43.51	30.9503	159		mtmt_GEN_00032_01_1	CCTGGAGCAGATGGACAAAT	CAAGCGCATACTCCAGAACA	TC88366	AC146587.2		NA		B	B	B	B	A	B	A	B	B	B	B	B	A	B	B	A		12		12	128	16
120	Tps1/259-	2	43.78	31.1424	160							Tps1/259-	0.046	2	B	B	B	B	A	B	A	B	B	B	B	B	A	B	B	A					129		129			B	B	B	A	B	B	B	A	-	B
121	d3	2	44.42	31.5977	161							d3	0.039	2	B	B	B	B	A	B	A	B	B	A	B	B	A	B	A	A					130		130			B	B	B	-	A	B	B	A	A	B
122	Tps1/234-	2	44.56	31.6973	162							Tps1/234-	0.031	2	B	B	B	B	A	B	A	B	B	A	B	B	A	B	A	A					131		131			B	B	B	A	A	B	B	A	-	B
123	Tps1/25+con	2	45.92	32.6647	163							Tps1/25+con	0.01	2	B	B	A	B	A	B	A	B	B	A	B	B	A	B	A	A					132		132			B	B	B	A	A	B	B	A	A	B
124	E3/9-	2	47.78	33.9878	164							E3/9-	0.009	2	B	B	A	B	B	A	A	B	B	A	B	B	A	B	A	A					133		133			B	B	B	-	A	B	A	A	A	B
125	PSAA98	2	49.97	35.5456	165							PSAA98	0.017	2	B	B	A	B	-	A	A	B	B	A	B	B	A	B	A	A					134		134			B	B	B	-	A	B	B	A	A	B
126	Tps1/371+	2	52.38	37.2599	166							Tps1/371+	0.02	2	B	B	A	B	B	A	A	B	B	A	B	B	A	B	A	A					135		135			B	B	B	A	A	B	B	A	-	B
127	PsPHYA	2	55.01	39.1307	167							PsPHYA	0.019	2	B	B	A	B	B	A	A	B	B	-	B	B	A	B	A	A					136		136			B	B	B	-	A	B	B	A	B	B
128	F15/8+	2	57.7	41.0442	168							F15/8+	0.016	2	A	B	A	B	B	A	A	B	B	B	B	B	A	B	A	B					137		137			A	B	B	-	A	B	B	A	A	B
129	LT_31	2	60.47	43.0147	169							LT_31	0.012	2	A	B	B	B	B	A	A	B	B	B	A	B	A	B	A	B					138		138			A	B	B	-	A	B	B	A	A	B
130	PSAD180	2	60.47	43.0147	170							PSAD180	0.013	2	A	B	A	B	-	A	A	B	B	B	B	B	A	B	A	B					139		139			A	B	B	-	A	B	B	A	A	B
131	PSAB202	2	63.33	45.0491	171							PSAB202	0.014	2	B	B	A	A	-	A	A	B	B	B	A	B	A	B	A	B					140		140			A	B	B	-	A	A	B	A	A	B
	PSAB188	2.1	63.355	45.0669	172							PSAB188			B	B	A	A	-	A	A	B	B	B	A	B	A	B	A	B					141		141			A	B	B	-	A	A	B	A	A	B
132	D1/8+	2	63.38	45.0846	173							D1/8+	0.009	2	B	B	A	A	B	A	A	B	B	B	A	B	A	B	B	B					142		142			A	B	B	-	A	A	B	A	A	B
133	Tps1/45+	2	63.42	45.1131	174							Tps1/45+	0.007	2	A	B	B	A	B	A	A	B	B	B	A	B	A	-	A	B					143		143			A	B	B	-	A	A	B	A	A	B
134	Tps1/212-	2	66.2	47.0906	175							Tps1/212-	0.018	2	B	B	A	A	B	A	A	B	B	B	A	B	A	B	A	A					144		144			A	B	B	A	A	A	B	A	-	B
	mtmt_GEN_00034_07_1	2.1	67.61	48.0936	176	X	mtmt_GEN_00034_07_1	CCAAGACTACCCCACCAAGA	TGCACATGCCCCTTATAACA	TC90607	AC140027		NA		B	B	A	B	B	A	-	B	B	B	A	B	B	-	A	A		14		14	144	12
135	PSAC7	2	69.02	49.0966	177							PSAC7	0.014	2	B	B	A	A	-	A	A	B	B	B	A	B	A	B	A	A					145		145			A	B	B	-	B	A	B	A	A	B
136	PsCry2	2	69.11	49.1606	178							PsCry2	0.01	2	B	B	A	A	B	A	A	A	B	B	A	B	A	B	A	A					146		146			-	B	B	-	B	-	B	A	A	B
137	Chr1_NB	2	71.61	50.939	179							Chr1_NB	0.007	2	B	B	A	A	B	A	A	A	B	A	A	B	B	B	A	A					147		147			A	B	B	A	B	A	B	A	-	B
	Pis_GEN_8_1_1	2.1	71.675	50.9852	180		Pis_GEN_8_1_1	GGAATTCAAGGCAACTGAGC	TCACAAAGATCCCACCAACA	TC76907	X68216		NA	NA	B	-	A	-	B	A	A	A	-	A	A	B	B	B	A	A		124		124	147	13
	Pis_PR_21_1	2.2	71.675	50.9852	181		Pis_PR_21_1	CCCACCTCGTCTGACAGAAT	CCGTTATGATGCGAAAACCT	TC80197	AC119412		NA		B	B	A	-	B	A	A	A	B	A	A	B	B	B	A	A		138		138	147	15
	Pis_PR_75_1	2.3	71.675	50.9852	182		Pis_PR_75_1	CTTGCATTTGGCAGCATCTA	CCCAGTGATGGGTGCTCTAT	TC80108	AC140774		NA		B	B	A	A	B	A	-	-	B	A	A	B	B	B	A	A		146		146	147	14
138	O07_1000	2	71.74	51.0314	183							O07_1000	0.005	2	B	B	A	A	B	A	A	A	B	-	A	B	B	B	A	A					148		148			A	B	B	-	B	A	A	A	B	B
139	E3/5++	2	73.97	52.6177	184							E3/5++	0.006	2	B	B	A	A	B	A	A	A	B	A	A	B	B	B	A	A					149		149			A	B	B	-	B	A	B	A	A	B
140	A9/9+	2	74.11	52.7173	185							A9/9+	0.01	2	B	B	A	A	B	A	A	A	B	A	A	B	B	B	A	A					150		150			A	B	B	-	A	A	B	A	A	B
141	MO1/1	2	76.02	54.076	186							MO1/1	0.009	2	B	B	A	A	B	A	A	A	B	A	A	B	B	B	A	A					151		151			A	B	B	-	B	A	B	A	A	B
142	Tps1/184+	2	77.88	55.3991	187							Tps1/184+	0.016	2	B	B	A	A	B	A	A	A	B	A	A	B	B	B	A	A					152		152			A	B	B	A	B	A	B	A	-	B
143	SNP8_63	2	77.97	55.4631	188							SNP8_63	0.024	2	B	B	A	A	B	A	A	A	B	A	A	B	B	B	A	A					153		153			A	B	B	A	B	A	B	A	-	B
144	PSAB100	2	79.47	56.5301	189							PSAB100	0.018	2	B	B	A	A	-	A	A	A	B	B	A	B	B	B	A	A					154		154			A	B	B	-	B	A	B	A	A	B
	Tps1/395+	2.1	80.2	57.0494	190							Tps1/395+			B	B	A	A	B	A	A	A	B	B	A	B	B	B	A	A					155		155			A	B	B	A	B	A	B	A	-	B
	psmt_EST_00204_03_2	2.2	80.2	57.0494	191		psmt_EST_00204_03_2	CCATTAGAGCCTTTGGGGAT	TCGTTTGTGCCAACATCATT	CD859308	AC141435.12		NA	NA	B	B	A	A	B	A	A	A	B	B	-	B	B	B	A	A		168		168	155	15
	psmt_EST_00204_03_2	2.3	80.2	57.0494	192		psmt_EST_00204_03_2	CCATTAGAGCCTTTGGGGAT	TCGTTTGTGCCAACATCATT	CD859308	AC141435.12		NA		B	B	A	A	B	A	A	A	B	B	-	B	B	B	A	A		169		169	155	15
145	Tps1/186-	2	80.93	57.5686	193							Tps1/186-	0.025	2	B	B	A	A	B	A	A	A	B	B	A	B	B	B	A	A					156		156			A	B	B	A	B	A	B	A	-	B
146	A19/2--	2	82.16	58.4436	194							A19/2--	0.044	2	B	B	A	A	B	A	A	A	B	B	A	B	B	B	A	A					157		157			A	B	B	-	B	A	B	A	A	B
147	G11/5-	2	82.16	58.4436	195							G11/5-	0.044	2	B	B	-	A	-	A	A	A	B	B	A	B	B	-	A	A					158		158			B	B	B	-	B	-	B	A	A	B
148	D3/3-	2	82.2	58.472	196							D3/3-	0.035	2	B	B	A	A	B	A	A	A	B	B	A	B	B	B	A	A					159		159			A	B	B	-	B	A	B	A	A	B
149	E4/5+	2	83.29	59.2474	197							E4/5+	0.057	2	B	B	A	A	A	A	A	A	B	B	A	B	B	B	A	A					160		160			A	B	B	-	B	A	-	A	A	B
	Tps1/93+	2.1	83.335	59.2794	198							Tps1/93+			B	B	A	A	A	A	A	A	B	B	A	B	B	B	A	A					161		161			A	B	B	A	B	A	B	A	-	B
	Chr1_1NT	2.2	83.335	59.2794	199							Chr1_1NT			B	B	A	A	A	A	A	A	B	B	A	B	B	B	A	A					162		162			A	B	B	A	B	A	B	A	-	B
150	Tps1/267-	2	83.38	59.3114	200							Tps1/267-	0.049	2	B	B	A	A	A	A	A	A	B	B	A	B	B	B	A	A					163		163			A	B	B	A	B	A	B	A	A	B
151	PD23	2	83.47	59.3754	201							PD23	0.04	2	B	B	A	A	-	A	A	A	B	B	A	B	B	B	A	A					164		164			A	B	B	-	B	A	B	A	A	B
152	PSAA1	2	83.47	59.3754	202							PSAA1	0.04	2	B	B	A	A	-	A	A	A	B	B	A	B	B	B	A	A					165		165			A	B	B	-	B	A	B	-	A	B
153	SusII2	2	83.47	59.3754	203							SusII2	0.04	2	B	-	A	A	A	A	A	A	B	B	A	B	B	B	-	A					166		166			A	B	B	-	B	A	B	A	A	B
154	45-X31	2	83.57	59.4466	204							45-X31	0.032	2	B	B	A	A	-	A	A	A	B	B	A	B	B	B	A	A					167		167			A	B	B	-	B	A	B	A	A	B
155	C7/2+	2	85.61	60.8977	205							C7/2+	0.005	2	B	B	A	A	A	A	A	A	B	B	A	B	B	B	A	A					168		168			A	B	B	-	B	A	B	A	A	B
156	PSAB33	2	85.75	60.9973	206							PSAB33	0.001	2	B	B	-	A	-	-	A	A	B	B	A	B	B	B	-	-					169		169			A	B	B	-	B	-	B	-	A	B
157	CR_tfl1c	2	88.48	62.9393	207							CR_tfl1c	0.02	2	B	B	A	A	A	A	A	A	B	B	A	B	B	B	A	A					170		170			A	B	B	-	B	A	B	B	A	B
158	PSAD83	2	88.48	62.9393	208							PSAD83	0.02	2	B	B	A	A	-	A	A	A	B	B	A	B	B	B	A	A					171		171			A	B	B	-	B	A	B	B	A	B
159	B5/9-	2	88.61	63.0317	209							B5/9-	0.024	2	B	B	A	A	A	A	A	A	B	B	A	B	B	B	A	A					172		172			A	B	B	-	B	A	B	B	-	B
160	Tps1/396+	2	92.02	65.4574	210							Tps1/396+	0.039	2	B	B	A	A	A	A	A	A	A	B	A	B	B	B	A	A					173		173			A	B	B	A	B	A	B	B	-	B
	mtmt_GEN_00078_08_1	2.1	93.77	66.7022	211	X	mtmt_GEN_00078_08_1	GATCCTGAATTTCGCCGTTA	CAGTACGGTTGCATCCACAG	TC85976	AC121235.2		NA	NA	A	B	A	A	A	A	A	-	A	A	A	B	B	-	A	A		34		34	173	12
	mtmt_GEN_00495_01_1	2.2	93.77	66.7022	212		mtmt_GEN_00495_01_1	TCTCGAAGATGCCTTGAGGT	AAGCAGCAGCCTTGTCATTT	TC100025	AC139748				B	B	A	A	A	A	A	A	A	B	A	B	B	B	A	A		69		69	173	16
	psat_EST_00189_01_1	2.3	93.77	66.7022	213		psat_EST_00189_01_1	ACTACCCTGAACGTTTGGCA	GGATGGCTACAAGCTTTGCT	AJ308170	At1g14820.1		NA	NA	B	B	-	A	A	A	A	A	A	B	A	B	B	B	A	A		161		161	173	15
161	PeaPCF	2	95.52	67.9471	214							PeaPCF	0.036	2	B	-	-	A	-	A	-	A	A	-	-	B	B	-	-	A					174		174			B	B	B	-	B	-	B	B	A	B
162	PSAB112	2	95.52	67.9471	215							PSAB112	0.036	2	B	B	A	A	-	A	A	A	A	B	A	B	B	B	A	A					175		175			A	B	B	-	B	A	B	B	A	B
163	PSAA303	2	95.61	68.0111	216							PSAA303	0.038	2	B	B	A	A	-	A	A	A	A	B	A	B	B	B	A	A					176		176			A	B	B	-	B	A	B	B	A	B
164	AE13_1020	2	99.16	70.5363	217							AE13_1020	0.031	2	B	B	A	A	A	A	A	A	A	-	A	B	B	B	A	A					177		177			A	B	B	-	B	A	A	-	A	-
165	PSAA3721	2	102.66	73.026	218							PSAA3721	0.017	2	B	B	A	A	-	A	A	A	A	B	A	B	B	B	A	A					178		178			A	B	B	-	B	A	A	B	A	B
166	MO1/4-	2	102.75	73.0901	219							MO1/4-	0.016	2	B	B	A	A	A	A	A	A	A	B	A	B	B	B	A	A					179		179			A	B	B	-	B	A	A	B	A	B
167	a_con	2	102.89	73.1896	220							a_con	0.014	2	B	B	A	A	A	A	A	A	A	B	A	B	B	B	A	A					180		180			A	B	A	A	B	A	A	B	A	B
168	CD72	2	102.98	73.2537	221							CD72	0.014	2	B	B	A	A	A	A	A	A	A	B	A	B	B	B	A	A					181		181			A	B	A	-	B	A	A	B	A	B
169	Tps1/397+	2	102.98	73.2537	222							Tps1/397+	0.014	2	B	B	A	A	A	A	A	A	A	B	A	B	B	B	A	A					182		182			A	B	A	A	B	A	A	B	-	B
170	LegJ2	2	105.8	75.2596	223							LegJ2	0.013	2	B	B	A	A	A	A	A	A	A	B	A	B	B	B	A	A					183		183			A	B	B	-	A	A	A	B	A	B
171	LegJ	2	108.53	77.2016	224							LegJ	0.037	2	B	B	A	A	A	A	A	A	A	B	A	B	B	B	A	A					184		184			A	B	B	-	A	A	A	B	A	B
172	Gr14	2	109.39	77.8133	225							Gr14	0.08	2	B	B	A	A	A	A	A	A	A	B	A	B	B	B	A	A					185		185			A	B	B	-	A	A	A	B	A	B
173	cDNA260	2	109.57	77.9414	226							cDNA260	0.091	2	B	B	A	A	A	A	A	A	A	B	A	B	B	-	-	A					186		186			A	B	B	-	A	A	A	B	A	B
174	cDNA150/2	2	109.71	78.041	227							cDNA150/2	0.096	2	B	B	A	A	A	A	A	A	-	B	A	B	B	-	B	A					187		187			A	B	-	-	B	A	A	B	A	B
175	Tps1/272-	2	109.89	78.169	228							Tps1/272-	0.109	2	B	B	A	A	A	A	A	A	A	B	A	B	B	B	A	A					188		188			A	B	B	A	A	A	A	B	-	B
176	PA5	2	109.98	78.233	229							PA5	0.115	2	B	B	A	A	-	A	A	A	A	B	A	B	B	B	A	A					189		189			A	B	B	-	A	A	A	B	A	B
177	281-X44	2	110.16	78.3611	230							281-X44	0.128	2	B	B	A	A	-	A	A	A	A	B	A	B	B	B	A	A					190		190			A	B	B	-	A	A	A	-	A	B
178	Tps1/15+_con	2	110.21	78.3966	231							Tps1/15+_con	0.031	2	B	B	A	A	A	A	A	A	A	B	A	B	B	B	A	A					191		191			A	B	B	A	A	A	A	B	A	B
179	PSAA164	2	110.3	78.4607	232							PSAA164	0.134	2	B	B	A	A	-	A	A	A	A	B	A	B	B	B	A	A					192		192			A	B	B	-	A	A	A	A	A	B
180	PsIAA850	2	110.3	78.4607	233							PsIAA850	0.134	2	B	B	A	A	A	A	A	A	A	B	A	B	B	B	A	A					193		193			A	B	B	-	A	A	A	B	A	B
	gbsts1	2.1	111.025	78.9764	234							gbsts1			B	B	A	A	A	A	A	A	A	B	A	B	B	B	A	A					194		194			A	B	B	A	A	A	A	B	-	B
181	Tps1/183-	2	111.75	79.4921	235							Tps1/183-	0.026	2	B	B	A	A	A	A	A	A	A	B	A	B	B	B	A	A					195		195			A	B	B	A	A	A	A	B	-	B
182	CMII_7	2	111.84	79.5561	236							CMII_7	0.03	2	B	B	A	A	A	A	A	A	A	B	A	B	B	B	A	A					196		196			A	B	B	A	A	A	A	B	-	B
183	p12583/11	2	113.16	80.4951	237							p12583/11	0.02	2	B	B	A	A	-	A	B	-	A	B	A	B	B	B	A	A					197		197			A	B	B	-	A	A	A	B	A	B
184	PSAB109	2	114.48	81.4341	238							PSAB109	0.019	2	B	B	A	A	-	A	B	A	A	B	A	B	B	B	A	A					198		198			A	B	B	-	A	A	A	B	A	B
185	PSAB72	2	114.48	81.4341	239							PSAB72	0.024	2	B	B	A	A	-	-	B	-	A	B	A	B	B	B	A	A					199		199			A	B	B	-	A	A	A	B	A	B
186	cDNA125/5	2	115.71	82.309	240							cDNA125/5	0.025	2	B	-	A	A	A	A	B	A	A	B	A	B	B	-	A	A					200		200			A	B	-	-	A	A	A	B	A	B
187	Tps1/19+con	2	115.71	82.309	241							Tps1/19+con	0.02	2	B	B	A	A	A	A	B	A	A	B	A	B	B	B	A	A					201		201			A	B	B	A	A	A	A	B	A	B
188	A5/6-	2	116.94	83.184	242							A5/6-	0.022	2	B	B	A	A	A	A	B	A	A	B	A	B	B	B	A	A					202		202			A	B	B	-	A	A	B	B	A	B
189	cDNA24	2	118.21	84.0874	243							cDNA24	0.03	2	B	B	A	A	A	A	B	A	A	B	A	B	B	B	-	A					203		203			A	B	-	-	A	A	B	B	A	B
190	PSAD148	2	118.21	84.0874	244							PSAD148	0.026	2	B	B	A	A	-	A	B	A	A	B	A	B	B	B	A	A					204		204			A	B	B	-	A	A	B	B	A	B
191	cDNA56/1	2	119.44	84.9623	245							cDNA56/1	0.042	2	B	B	A	A	A	A	B	A	A	A	A	B	B	B	A	A					205		205			A	B	-	-	A	A	B	B	A	B
	mtmt_GEN_00243_02_1	2.1	119.44	84.9623	246		mtmt_GEN_00243_02_1	GACACCATGCAACAGTCACC	TTCTTCAAAGCACACATCGC	BQ152560	AC139354				B	B	A	A	A	A	B	A	A	A	A	B	B	B	A	A		50		50	205	16
192	CMII_8	2	119.44	84.9623	247							CMII_8	0.042	2	B	B	A	A	A	A	B	A	A	A	A	B	B	B	A	A					206		206			A	B	B	A	A	A	B	B	-	B
193	A10/4-	2	119.48	84.9908	248							A10/4-	0.039	2	B	B	A	A	A	A	B	A	A	A	A	B	B	B	A	A					207		207			A	B	B	-	A	A	B	B	A	B
194	PSAA238	2	119.57	85.0548	249							PSAA238	0.027	2	B	B	A	A	-	A	B	A	A	A	A	B	B	B	A	A					208		208			A	B	B	-	A	A	B	B	A	B
195	PSAA486.2	2	121.03	86.0933	250							PSAA486.2	0.019	2	B	A	A	A	-	A	B	A	A	A	A	B	B	B	A	A					209		209			A	B	B	-	A	A	B	B	A	B
196	PSAB19a	2	122.57	87.1888	251							PSAB19a	0.013	2	B	A	A	A	-	A	B	A	A	A	A	B	B	B	A	A					210		210			A	B	B	-	A	A	B	A	A	B
197	PSAA18	2	124.17	88.3269	252							PSAA18	0.01	2	B	A	A	A	-	A	B	A	A	A	A	B	B	B	A	A					211		211			-	B	B	-	A	A	B	B	A	B
198	PSAA332	2	125.8	89.4864	253							PSAA332	0.011	2	B	A	B	A	-	A	B	A	A	A	A	B	B	B	A	B					212		212			A	B	B	-	A	A	B	B	A	B
	mtmt_GEN_00080_01_1	2.1	126.62	90.0697	254	X	mtmt_GEN_00080_01_1	GAAAAAGCGTAATGCCGAAA	TGAGATGGTTTCACTGCTCG	TC80239	AC140774		NA	NA	-	-	B	-	B	A	B	A	A	A	A	A	B	-	B	B		36		36	212	9
199	Leg176	2	127.44	90.653	255							Leg176	0.014	2	B	A	B	A	A	A	B	A	A	A	A	B	B	B	A	B					213		213			A	B	B	A	A	A	B	B	-	B
200	SNP190	2	129.12	91.8481	256							SNP190	0.017	2	B	A	B	A	A	B	B	A	A	A	A	B	B	B	A	B					214		214			A	B	B	A	A	A	B	B	-	B
201	PSAC6b	2	130.76	93.0147	257							PSAC6b	0.018	2	B	A	B	A	-	B	B	A	A	A	A	B	B	B	A	B					215		215			A	B	B	-	A	A	B	B	A	B
202	cDNA39	2	130.8	93.0431	258							cDNA39	0.016	2	B	-	B	A	A	A	B	A	A	A	A	B	B	B	A	A					216		216			A	B	B	-	A	A	B	B	A	B
203	Gpx1	2	132.3	94.1101	259							Gpx1	0.02	2	B	-	B	A	-	B	B	B	A	-	-	B	B	-	A	B					217		217			A	B	B	-	A	-	B	B	A	B
204	PSAB113y	2	133.85	95.2127	260							PSAB113y	0.019	2	B	A	B	A	-	B	B	B	A	A	A	B	B	B	A	B					218		218			A	B	B	-	A	A	B	B	A	B
205	PSAA473	2	135.26	96.2157	261							PSAA473	0.017	2	A	A	B	A	-	B	B	B	A	A	A	B	B	B	A	B					219		219			A	B	B	-	A	A	B	B	A	B
206	GdcP	2	135.35	96.2797	262							GdcP	0.015	2	A	A	B	A	B	B	B	B	-	A	-	B	B	B	A	B					220		220			-	-	-	-	-	-	-	-	-	B
207	PF3	2	135.35	96.2797	263							PF3	0.015	2	A	A	B	A	B	B	B	B	A	A	A	B	B	B	A	B					221		221			A	B	B	-	A	A	B	B	A	B
208	Tps1/190-	2	136.44	97.0551	264							Tps1/190-	0.014	2	A	A	B	A	B	B	B	B	A	A	A	A	B	B	A	B					222		222			A	B	B	A	A	A	B	B	-	B
209	Pskn28	2	137.49	97.802	265							Pskn28	0.01	2	A	A	B	-	-	B	B	B	A	A	-	A	B	-	-	B					223		223			A	B	B	-	A	A	B	B	A	B
210	CDS1	2	138.4	98.4493	266							CDS1	0.004	2	A	A	B	A	A	B	B	B	A	A	A	A	B	B	A	B					224		224			A	B	B	-	A	A	B	B	A	B
211	Tps1/368+	2	139.17	98.997	267							Tps1/368+	0.003	2	A	A	B	A	A	B	B	B	A	A	A	A	B	B	A	B					225		225			A	B	B	A	A	A	B	B	-	B
212	C7/7-	2	139.72	99.3882	268							C7/7-	0.009	2	A	A	B	A	A	B	B	B	A	A	A	A	B	B	A	B					226		226			A	B	B	-	A	A	B	B	A	B
213	Pscen	2	140.17	99.7084	269							Pscen	0.015	2	A	A	B	A	-	B	B	B	A	-	-	A	B	-	A	B					227		227			A	B	B	-	A	-	A	B	A	B
214	Tps1/154-con	2	140.49	99.936	270							Tps1/154-con	0.019	2	A	A	B	A	A	B	B	B	A	A	A	B	B	B	A	B					228		228			A	B	B	A	A	A	A	B	A	B
215	G11/9-	2	140.58	100	271							G11/9-	0.021	2	A	A	B	A	-	B	B	B	A	A	A	B	B	B	A	B					229		229			A	B	B	-	A	-	A	A	A	A
216	rb	3	0	0	272							rb	0	3	B	A	A	A	A	B	A	A	B	B	A	B	A	A	B	B					230		230			B	B	B	-	B	B	B	B	B	B
	mtmt_GEN_00706_12_1	3.1	0	0	273	X	mtmt_GEN_00706_12_1	TCCTGGACTAGGATGGATGC	GCATACTTCGGGTCGGATAA	TC109503	AC121239.1				B	B	A	A	A	B	A	A	B	B	A	B	A	A	B	B		76		76	230	15
	mtmt_GEN_00747_01_1	3.2	0	0	274	X	mtmt_GEN_00747_01_1	ATTGGCGTTGAATTCGCTAC	AGCACGGAGATGCTTGAGAT	TC101514	AC140549			NA	-	B	A	A	A	B	A	A	-	B	A	B	A	A	B	-		77		77	230	12
	mtmt_GEN_01093_06_1	3.3	0	0	275		mtmt_GEN_01093_06_1	CGCCGAGCTGGTATAAAAAG	TCCCCATCTCGGTCAACTAC	TC104076	AC131026				B	A	A	A	A	B	A	A	B	B	A	B	A	-	B	B		97		97	230	15
217	Tps1/383+	3	0	0	276							Tps1/383+	0	3	B	A	A	A	A	B	A	A	B	B	A	B	B	A	B	B					231		231			B	B	B	B	B	B	B	B	-	B
218	Tps1/11-con	3	0.25	0.1316	277							Tps1/11-con	0	3	B	A	A	A	A	B	A	A	B	B	A	B	A	A	B	B					232		232			B	B	B	B	B	B	B	B	B	B
219	cDNA53	3	0.98	0.515871	278							cDNA53	0	3	B	A	A	A	A	B	A	A	B	B	A	B	A	-	B	B					233		233			B	B	B	-	B	B	B	B	B	B
220	CD126/1	3	1.72	0.905406	279							CD126/1	0	3	B	-	A	A	A	B	A	A	B	B	A	B	A	-	B	B					234		234			B	B	B	-	B	B	B	B	B	B
221	B7/4-	3	1.72	0.905406	280							B7/4-	0	3	B	A	A	A	A	B	A	A	B	B	A	B	A	A	B	B					235		235			A	B	B	-	B	B	B	B	B	B
222	LT18	3	1.96	1.03174	281							LT18	0	3	B	A	A	A	A	B	A	A	B	B	A	B	A	A	B	B					236		236			B	B	B	-	B	B	B	B	B	B
223	E3/2+--	3	3.61	1.9003	282							E3/2+--	0	3	B	A	A	A	A	B	A	A	B	B	A	B	A	A	B	B					237		237			A	B	A	-	B	B	B	B	B	B
224	H15/2+	3	5.29	2.78465	283							H15/2+	0	3	B	A	A	A	A	B	A	A	B	B	A	B	A	A	B	B					238		238			A	B	A	-	B	-	B	B	B	B
225	Tps1/42+con	3	5.5	2.89519	284							Tps1/42+con	0	3	B	A	A	A	A	B	A	A	B	B	A	B	A	A	B	B					239		239			A	B	A	B	B	B	B	B	B	B
226	Vc5	3	7.6	4.00063	285							Vc5	0	3	B	B	A	A	B	B	B	A	B	B	A	B	A	A	B	B					240		240			A	B	B	-	B	B	B	B	B	B
227	C2/8-	3	7.78	4.09538	286							C2/8-	0	3	B	B	A	A	B	B	B	A	B	B	A	B	A	A	B	B					241		241			A	B	A	-	B	B	B	B	B	B
228	CMIII_1	3	10.41	5.47981	287							CMIII_1	0	3	B	B	A	A	B	B	B	A	B	B	A	A	A	A	B	B					242		242			A	B	A	B	B	B	B	B	-	B
229	Tps1/48+con	3	13.04	6.86424	288							Tps1/48+con	0	3	B	B	A	A	B	B	B	A	B	A	A	A	A	A	B	B					243		243			A	B	A	B	B	B	B	B	B	B
	mtmt_GEN_00015_01_1	3.1	13.125	6.90899	289		mtmt_GEN_00015_01_1	CTTCTCTCGTTGTTCCCGAG	AGACAATAACCCCCTCGCTT	TC90964	AC141113		NA		-	-	A	-	B	B	B	-	B	A	A	A	A	A	B	B		5		5	243	12
	mtmt_GEN_00063_01_1	3.2	13.125	6.90899	290		mtmt_GEN_00063_01_1	GTTCTCGCAAGGAGAGTTGG	TTGCGACAAGAAACTGGATG	AW560649	AC130799		NA	NA	B	B	A	A	B	B	B	A	B	A	-	A	A	-	B	B		28		28	243	14
	mtmt_GEN_00757_03_1	3.3	13.125	6.90899	291		mtmt_GEN_00757_03_1	GGAAATGTGCAAACAAGGCT	CATGATTCAGCGAAGCAAGA	TC95063	AC146562			NA	B	B	A	A	B	B	B	A	B	A	A	A	A	A	B	-		80		80	243	15
	Pis_GEN_18_2_1	3.4	13.125	6.90899	292		Pis_GEN_18_2_1	TTATTGTGCCTGAAATGCCA	TGTGCTCACAACAATCAGCA	AW585420	AY557341		NA	NA	B	-	A	A	B	B	B	A	B	A	A	A	A	A	B	B		115		115	243	15
230	CMIII_8	3	13.21	6.95373	293							CMIII_8	0	3	B	B	A	A	B	B	B	A	B	A	A	A	A	A	B	B					244		244			A	B	A	B	B	B	B	B	-	B
231	E16_650	3	16.23	8.54345	294							E16_650	0	3	B	B	A	A	B	B	B	A	B	A	A	A	A	A	B	B					245		245			A	A	A	-	B	B	B	B	B	B
232	Tps1/49+con	3	19.31	10.1648	295							Tps1/49+con	0	3	B	B	A	A	B	B	B	A	B	A	A	A	A	A	B	B					246		246			A	B	A	B	B	B	B	B	B	B
233	Tps1/16+con	3	19.45	10.2385	296							Tps1/16+con	0	3	B	B	A	A	B	B	B	A	B	A	A	A	A	A	B	B					247		247			A	A	A	B	B	B	B	B	B	B
	DR/4	3.1	21.08	11.0965	297							DR/4			B	B	A	A	B	B	B	A	B	A	B	B	A	A	B	B					248		248			A	A	-	-	A	B	B	B	B	B
	DR/10	3.2	21.08	11.0965	298							DR/10			B	B	A	A	B	B	B	A	B	A	-	A	A	A	B	B					249		249			A	A	-	-	B	B	B	B	B	B
234	PSAB190b	3	22.71	11.9545	299							PSAB190b	0	3	B	B	A	A	-	B	A	A	B	A	B	A	A	A	B	B					250		250			A	A	A	-	B	B	B	B	B	B
235	PSAA175	3	22.81	12.0072	300							PSAA175	0	3	B	B	A	A	-	B	B	A	B	A	A	A	A	A	B	B					251		251			A	A	A	-	B	B	B	B	B	B
236	A19/4-	3	26.25	13.818	301							A19/4-	0	3	B	B	A	A	B	B	B	A	B	A	A	A	A	A	B	B					252		252			A	A	A	-	B	B	B	B	B	B
237	Tps1/9-con	3	29.75	15.6604	302							Tps1/9-con	0	3	B	B	A	A	B	B	B	A	B	A	A	A	A	A	B	B					253		253			A	A	A	B	B	B	B	B	B	B
238	CMIII_3	3	33.26	17.508	303							CMIII_3	0	3	A	B	A	A	B	B	B	A	B	A	A	A	A	A	B	B					254		254			A	B	A	B	B	B	B	B	-	B
	Pis_GEN_21_1_1	3.1	33.295	17.5265	304		Pis_GEN_21_1_1	GTTGAAGATCCTTCCACCGA	CTTCATTCGCAAATTCCCAT	TC81396	AJ010644		NA	NA	A	B	A	A	B	B	B	A	B	A	A	A	A	A	B	B		116		116	254	16
239	A7/4-	3	33.33	17.5449	305							A7/4-	0	3	A	B	A	A	B	B	B	A	B	A	A	A	A	A	B	B					255		255			A	B	A	-	B	B	B	B	B	B
240	cDNA331	3	36.8	19.3715	306							cDNA331	0	3	A	B	A	A	B	B	B	A	B	A	A	A	A	A	B	B					256		256			A	B	A	-	B	B	B	B	B	B
241	PSAB175	3	40.2	21.1612	307							PSAB175	0	3	A	B	A	A	-	B	B	A	B	A	B	A	A	A	B	B					257		257			-	A	A	-	B	B	B	B	B	B
242	C2/1+	3	43.56	22.9299	308							C2/1+	0	3	A	B	A	A	B	B	B	A	B	A	B	A	A	A	B	B					258		258			A	A	A	-	B	B	A	B	B	B
	mtmt_GEN_00003_01_1	3.1	45.17	23.7774	309		mtmt_GEN_00003_01_1	CCTGCTGCTCAAAATGTCAA	GCTCTTGTTTTGCTTTTGCC	TC89991	AC140035		NA	NA	A	-	A	-	B	B	B	-	B	A	B	A	A	A	B	B		2		2	258	13
	mtmt_GEN_00003_01_1	3.2	45.17	23.7774	310		mtmt_GEN_00003_01_1	CCTGCTGCTCAAAATGTCAA	GCTCTTGTTTTGCTTTTGCC	TC89991	AC140035		NA		A	-	A	-	B	B	B	-	B	A	B	A	A	A	B	B		3		3	258	13
243	uni	3	46.78	24.6249	311							uni	0	3	A	B	A	A	-	B	B	A	B	-	B	-	-	A	B	B					259		259			A	A	-	-	B	B	A	A	-	B
244	SNP139709	3	46.96	24.7197	312							SNP139709	0	3	A	B	A	A	B	B	B	A	B	A	B	B	A	A	B	B					260		260			A	A	A	B	B	B	A	A	-	B
	psmt_EST_00197_01_1	3.1	46.96	24.7197	313		psmt_EST_00197_01_1	AAGTGAAAGGGCAGGGAACT	GCAGTGTCCTCGTCATCAGA	CD861247	AC139708		NA	NA	A	B	A	A	B	B	B	A	B	A	B	B	A	A	B	B		165		165	260	16
245	SNP197	3	46.96	24.7197	314							SNP197	0	3	A	B	A	A	B	B	B	A	B	A	B	B	A	A	B	B					261		261			A	A	A	B	B	B	A	-	-	B
246	D1/7--	3	49.69	26.1568	315							D1/7--	0	3	A	B	A	A	A	B	B	A	B	A	B	B	A	A	B	B					262		262			A	A	A	-	B	B	A	A	B	B
247	PSAB70	3	49.87	26.2515	316							PSAB70	0	3	A	B	A	A	-	B	B	A	B	A	B	B	A	A	B	B					263		263			A	A	A	-	B	B	A	B	B	B
	PsTTG1=a2	3.1	51.08	26.8885	317							PsTTG1=a2			A	B	A	A	A	B	B	A	B	A	B	B	A	A	B	B					264		264			-	-	-	-	-	-	-	-	-	-
248	Tps1/8-con	3	52.29	27.5254	318							Tps1/8-con	0	3	A	B	A	A	A	B	B	A	B	A	B	B	A	A	B	B					265		265			A	A	A	B	B	B	A	A	B	B
249	F13/2+	3	52.92	27.857	319							F13/2+	0	3	A	B	-	A	A	B	B	A	B	A	B	B	A	A	B	B					266		266			A	A	A	-	B	B	A	A	B	B
250	E4/3+-	3	53.09	27.9465	320							E4/3+-	0	3	A	B	A	A	A	B	B	A	B	A	B	B	A	A	B	B					267		267			A	A	A	-	B	B	-	A	B	B
251	136pcr	3	54.42	28.6466	321							136pcr	0	3	A	B	A	A	A	B	B	A	B	A	B	B	A	A	B	B					268		268			A	A	A	-	B	B	A	A	B	B
252	Tps1/120-	3	55.96	29.4573	322							Tps1/120-	0	3	A	B	A	A	A	B	B	A	B	A	B	B	A	A	B	B					269		269			A	A	A	B	B	B	A	A	-	B
253	D3/6-	3	56.21	29.5889	323							D3/6-	0	3	A	B	A	A	A	B	B	A	B	A	B	B	A	A	B	B					270		270			A	A	A	-	B	B	A	B	B	B
254	PSAB81	3	56.21	29.5889	324							PSAB81	0	3	A	B	A	A	-	B	B	A	B	A	B	B	A	A	B	B					271		271			A	A	A	-	A	B	A	A	B	B
255	STps1/120-	3	56.21	29.5889	325							STps1/120-	0	3	A	B	A	A	A	B	B	A	B	A	B	B	A	A	B	B					272		272			A	A	A	-	B	B	A	A	B	A
256	DR/14	3	56.46	29.7205	326							DR/14	0	3	A	A	A	-	A	B	B	A	B	A	-	B	A	A	B	B					273		273			A	A	-	-	B	B	A	A	A	B
257	cDNA194/1	3	60.24	31.7103	327							cDNA194/1	0.115	3	B	A	A	-	A	B	B	-	B	A	B	B	A	A	B	B					274		274			A	A	A	-	B	B	A	A	B	B
258	MS1/2-	3	61.64	32.4472	328							MS1/2-	0	3	A	B	A	A	A	B	B	A	B	A	B	B	A	B	B	B					275		275			A	A	A	-	A	B	A	B	B	B
	Pis_PR_33_1	3.1	61.73	32.4946	329	X	Pis_PR_33_1	GATGACGGAGATGGTTGCTT	GCCTGTGCTGCCTTACTTTC	TC87713	AC130801		NA		A	B	A	A	A	B	B	A	B	B	B	B	A	B	B	B		140		140	275	15
259	PSAD57	3	61.82	32.542	330							PSAD57	0	3	A	B	A	A	-	B	B	A	B	A	B	B	A	B	B	B					276		276			A	A	A	-	A	B	A	A	B	B
260	Adh/1	3	63.29	33.3158	331							Adh/1	0	3	A	A	A	A	A	B	B	A	B	A	B	B	A	A	B	B					277		277			A	A	-	-	A	B	A	A	B	B
261	D1/11-	3	63.29	33.3158	332							D1/11-	0	3	A	A	A	A	A	B	B	A	B	A	B	B	A	B	B	B					278		278			A	A	A	-	A	B	A	B	B	B
262	C8/3--	3	63.29	33.3158	333							C8/3--	0	3	A	A	A	A	A	B	B	A	B	B	B	B	A	B	B	B					279		279			A	A	A	-	-	B	A	A	A	B
	mtmt_GEN_00076_01_1	3.1	63.375	33.3605	334		mtmt_GEN_00076_01_1	GATACTTGCCGTGCTGGATT	AATGCTGGATCTGTTACGCC	BF006700	AC125389.1		NA	NA	A	A	A	A	A	B	B	A	B	B	B	B	A	-	B	B		33		33	279	15
	mtmt_GEN_01101_01_1	3.2	63.375	33.3605	335		mtmt_GEN_01101_01_1	GATACTTGCCGTGCTGGATT	AATGCTGGATCTGTTACGCC	TC98876	AC125389				A	A	A	A	A	B	B	-	B	B	B	B	A	-	B	B		99		99	279	14
	mtmt_GEN_01123_02_1	3.3	63.375	33.3605	336		mtmt_GEN_01123_02_1	GTTTCGATGCTCTCGTCTCC	CTTTGTCGTCGTCATCCTCA	TC103985	AC141435.1				A	-	A	A	A	B	B	A	B	B	B	B	-	-	B	B		103		103	279	13
	psat_EST_00172_01_1	3.4	63.375	33.3605	337		psat_EST_00172_01_1	CCATTAGGATTGCTGAGGGA	CCAATTTCCCACCGACTTTA	CD859266	At1g24510.1		NA	NA	A	A	A	A	A	B	B	A	B	B	-	B	A	-	B	B		152		152	279	14
263	SGR-2	3	63.46	33.4053	338							SGR-2	0	3	A	A	A	A	A	B	B	A	B	A	B	B	A	B	B	B					280		280			A	A	A	B	A	B	A	A	B	B
264	Leg219	3	65.39	34.4212	339							Leg219	0	3	A	A	A	A	A	B	B	A	A	B	B	B	A	B	B	B					281		281			A	A	A	B	A	B	A	A	-	B
	mtmt_GEN_01168_04_1	3.1	66.355	34.9292	340		mtmt_GEN_01168_04_1	ACCGAAACAAGGAAAGCTCA	TCCCCAGTAGCCATAAATGC	TC109770	AC123572				A	A	A	A	A	B	B	A	A	B	B	B	A	B	B	B		107		107	281	16
265	A15/1-	3	67.32	35.4372	341							A15/1-	0	3	A	A	A	A	A	B	B	A	A	B	B	B	A	B	B	B					282		282			A	A	A	-	A	A	B	B	B	B
266	D1/4+	3	67.32	35.4372	342							D1/4+	0	3	A	A	A	A	A	B	A	A	A	B	B	B	A	B	B	B					283		283			A	A	A	-	A	A	A	A	A	B
	Pis_GEN_10_1_1	3.1	67.32	35.4372	343	X	Pis_GEN_10_1_1	TGCACCATGATTGTTCACCT	CTCCAAACTCACCCACTGGT	AA661049	AJ495759		NA	NA	-	-	A	A	A	A	A	A	A	B	B	B	B	B	B	B		109		109	283	12
267	F15/6-	3	67.32	35.4372	344							F15/6-	0	3	A	A	A	A	A	B	B	A	A	B	B	B	A	B	B	B					284		284			A	A	A	-	A	A	A	B	A	B
268	Tps1/13-con	3	67.42	35.4898	345							Tps1/13-con	0	3	A	A	A	A	A	B	B	A	A	B	B	B	A	B	B	B					285		285			A	A	A	B	A	A	A	A	A	B
269	cDNA40/7	3	69.56	36.6163	346							cDNA40/7	0	3	A	A	A	B	B	B	B	A	B	B	B	B	B	-	A	B					286		286			A	A	-	-	A	A	B	A	A	B
270	Chs1	3	69.67	36.6742	347							Chs1	0	3	A	A	A	B	B	B	B	A	B	B	B	B	A	-	B	B					287		287			A	A	B	-	A	A	A	A	A	B
	mtmt_GEN_00075_02_1	3.1	69.755	36.719	348		mtmt_GEN_00075_02_1	TTGCAACATTTCTGGACCAA	TGTCATGAAGGGCATGGATA	TC80504	AC146683		NA	NA	A	-	A	B	B	B	B	A	B	B	-	B	A	-	-	B		32		32	287	12
271	Tps1/269-	3	69.84	36.7637	349							Tps1/269-	0	3	A	A	A	B	B	B	B	A	B	B	B	B	A	B	B	B					288		288			A	A	A	B	A	A	A	A	-	B
272	G11/3-	3	72.12	37.9639	350							G11/3-	0	3	A	A	A	A	-	B	A	A	A	B	B	B	B	-	B	A					289		289			B	B	B	-	B	-	A	B	A	B
273	STps1/21-	3	72.12	37.9639	351							STps1/21-	0	3	A	A	A	B	B	B	B	A	B	B	B	B	B	-	B	B					290		290			A	A	A	-	A	A	-	B	A	B
274	D1/1-	3	72.23	38.0218	352							D1/1-	0	3	A	A	A	B	B	B	B	A	B	B	B	B	B	B	B	B					291		291			A	A	A	-	A	A	A	B	A	B
	mtmt_GEN_00497_01_2	3.1	72.385	38.1034	353		mtmt_GEN_00497_01_2	CTTCATCCCCAAACAGCAAT	CTGGTCCCCTTCCTACACAA	TC105344	AC146743		NA	NA	A	A	A	B	B	B	B	A	B	B	B	B	B	B	B	B		70		70	291	16
	psmt_EST_00198_02_2	3.2	72.385	38.1034	354		psmt_EST_00198_02_2	TGCTTTCAACACGTCCTTTG	CGTGATATTTGCGGGCTATT	CD860671	AC131239.1		NA	NA	A	A	A	B	B	B	B	A	B	B	B	B	B	B	B	B		166		166	291	16
275	F15/3+	3	72.54	38.185	355							F15/3+	0	3	A	A	A	B	B	B	B	A	B	B	B	B	B	B	B	B					292		292			A	A	A	-	A	A	A	A	A	B
276	Tps1/52-con	3	72.93	38.3903	356							Tps1/52-con	0	3	A	A	A	B	B	B	B	A	B	B	B	B	B	B	B	B					293		293			A	A	A	B	A	A	A	A	B	B
277	E16_550	3	75.62	39.8063	357							E16_550	0	3	A	A	A	B	B	B	B	A	B	B	B	B	B	B	B	B					294		294			A	A	A	-	A	A	-	A	B	B
278	PSAB171	3	75.62	39.8063	358							PSAB171	0	3	A	A	A	B	-	B	B	B	B	B	B	B	B	B	B	B					295		295			A	A	A	-	A	A	B	A	A	B
279	CMIII_6	3	75.76	39.88	359							CMIII_6	0	3	A	A	A	B	B	B	B	A	B	B	B	B	B	B	B	B					296		296			A	A	A	B	A	A	B	A	-	B
	SNP198	3.1	77.165	40.6196	360							SNP198			A	A	A	B	B	B	B	A	B	B	B	B	B	B	B	B					297		297			A	A	A	B	A	A	B	A	-	B
	rfs	3.2	77.165	40.6196	361							rfs			-	A	A	-	-	-	B	A	B	-	B	B	-	-	-	B					298		298			A	A	A	-	A	A	-	A	A	-
280	PSAA491	3	78.57	41.3592	362							PSAA491	0	3	A	A	A	B	-	B	B	A	B	B	B	B	B	B	B	B					299		299			A	A	A	-	A	A	B	-	A	B
281	PSAC18	3	78.71	41.4329	363							PSAC18	0	3	A	A	A	B	-	B	B	A	B	B	B	B	B	B	B	B					300		300			A	A	A	-	A	A	B	B	A	B
282	PSAB124	3	79.16	41.6697	364							PSAB124	0	3	A	A	A	B	-	B	B	A	B	B	B	B	B	B	B	B					301		301			A	A	A	-	A	A	B	A	A	B
283	Tps1/393+	3	82.04	43.1858	365							Tps1/393+	0	3	A	A	A	B	B	B	B	A	B	A	B	B	B	B	B	B					302		302			A	A	A	B	A	A	B	A	-	B
	mtmt_GEN_00279_03_4	3.1	82.125	43.2305	366		mtmt_GEN_00279_03_4	AATGATTCCATGGGTCCTCA	GGTGTTTCCACGCACTTTTT	TC102049	AC145219				A	A	A	B	B	B	B	A	-	A	-	B	B	B	B	B		58		58	302	14
284	Tps1/196-	3	82.21	43.2753	367							Tps1/196-	0	3	A	A	A	B	B	B	B	A	B	A	B	B	B	B	B	B					303		303			A	A	A	B	A	A	B	A	-	B
285	cDNA67a	3	85.12	44.8071	368							cDNA67a	0.005	3	A	A	A	B	B	B	B	A	B	A	A	B	B	B	B	B					304		304			A	A	-	-	A	A	B	A	A	B
	mtmt_GEN_00038_03_1	3.1	85.14	44.8176	369		mtmt_GEN_00038_03_1	GTAAAGGGTGGAAGTGGCAA	TAACCCCCAGATGCATGTTT	TC86359	AC146564		NA		A	A	A	B	B	B	B	A	-	A	A	B	B	-	B	-		20		20	304	13
286	A001	3	85.16	44.8281	370							A001	0	3	A	A	A	B	B	B	B	A	B	A	-	B	B	B	B	B					305		305			A	A	A	B	A	A	B	A	-	B
287	R12_320	3	88.1	46.3757	371							R12_320	0	3	A	A	A	B	B	B	B	A	B	A	A	B	B	B	B	B					306		306			A	A	A	-	A	A	B	A	B	B
288	J12_1280	3	88.1	46.3757	372							J12_1280	0.005	3	A	A	A	B	A	B	B	-	B	-	A	B	A	B	B	B					307		307			A	A	A	-	A	A	B	-	B	B
289	F15/9-	3	91.08	47.9444	373							F15/9-	0.005	3	A	A	A	B	B	B	-	-	B	A	A	B	B	B	A	B					308		308			A	A	A	-	A	A	B	B	A	B
290	F15/10++	3	91.11	47.9602	374							F15/10++	0	3	A	A	A	B	B	B	-	A	B	A	A	B	B	B	B	B					309		309			A	A	A	-	A	A	B	A	A	B
291	PSAB19c	3	94.09	49.5289	375							PSAB19c	0	3	A	A	A	B	-	B	B	A	B	A	A	B	B	B	B	B					310		310			A	A	A	-	A	A	B	A	A	B
292	PSAB183	3	97.04	51.0817	376							PSAB183	0	3	A	A	A	B	-	B	B	A	B	A	A	B	B	B	B	B					311		311			A	A	A	-	A	A	B	A	A	B
293	PSAA278	3	97.25	51.1923	377							PSAA278	0	3	A	A	A	B	-	B	B	A	B	A	A	B	B	B	B	B					312		312			A	A	A	-	A	A	B	A	A	B
294	PSAB77	3	100.12	52.7031	378							PSAB77	0	3	A	A	A	B	-	B	B	A	B	A	A	B	B	B	B	B					313		313			A	A	A	-	A	A	B	A	A	B
295	Tps1/201-	3	102.96	54.198	379							Tps1/201-	0	3	A	A	A	B	B	B	B	A	B	A	A	A	B	B	B	B					314		314			A	A	A	B	A	A	B	A	-	B
	mtmt_GEN_00103_01_1	3.1	104.345	54.9271	380		mtmt_GEN_00103_01_1	TAGAGCAGCAAGTGCTTCCA	CATCCATTGCTTTTCGCTTT	TC89418	AC142498.1		NA	NA	A	-	A	B	B	B	B	A	B	A	-	A	B	-	-	B		47		47	314	12
	mtmt_GEN_00999_01_1	3.2	104.345	54.9271	381		mtmt_GEN_00999_01_1	TGCAATGATTTGGGCACTTA	CTTTTGGCCAAGTACCAGGA	TC109547	AC149472.3				A	A	A	B	B	B	B	A	B	A	A	A	B	B	B	B		90		90	314	16
	psat_EST_00192_02_1	3.3	104.345	54.9271	382		psat_EST_00192_02_1	TGTTGCTAATCGTGCATCTGA	CGAGAAGCCGAACAAGGTTA	CD859470	At4g31300.1		NA	NA	A	A	A	B	B	B	B	A	-	A	A	A	B	B	B	B		163		163	314	15
296	PSAD141	3	105.73	55.6562	383							PSAD141	0	3	A	A	A	B	-	B	B	A	B	A	A	A	B	B	B	A					315		315			A	A	A	-	A	A	B	A	A	B
297	1006-X19	3	107.2	56.43	384							1006-X19	0	3	A	A	A	B	-	B	B	A	B	A	A	A	B	B	B	A					316		316			A	A	A	-	A	A	B	B	B	B
298	A9/2-	3	107.44	56.5563	385							A9/2-	0	3	A	A	A	B	B	B	B	A	B	A	A	A	B	B	B	A					317		317			A	A	A	-	A	A	B	B	A	B
299	A7/11++	3	107.93	56.8142	386							A7/11++	0	3	A	A	A	B	B	B	B	A	B	A	A	A	B	B	B	A					318		318			A	A	A	-	A	A	B	A	A	B
300	Tps1/176-	3	110.28	58.0513	387							Tps1/176-	0	3	B	A	A	B	B	B	B	A	B	A	B	A	B	B	B	A					319		319			A	A	A	B	A	A	B	A	-	A
	mtmt_GEN_00705_02_1	3.1	110.405	58.1171	388	X	mtmt_GEN_00705_02_1	TTAAGCAACAGTTCCCCTGG	TGTGCTTCCTTCACTGATGC	TC109316	AC126792				B	A	A	B	B	B	B	A	B	A	B	A	B	B	A	A		75		75	319	15
	mtmt_GEN_01091_03_1	3.2	110.405	58.1171	389	X	mtmt_GEN_01091_03_1	GATTTGGCACCTTCTCCAAA	GAGCAGGTTGCAATGACAAA	BF650761	AC135566.2				B	A	A	B	B	B	B	A	A	A	B	A	B	B	-	A		96		96	319	14
301	Tps1/30+con	3	110.53	58.1829	390							Tps1/30+con	0	3	B	A	A	B	B	B	B	A	B	A	B	A	B	B	B	A					320		320			A	A	A	B	A	A	B	A	A	A
302	PSAB187b	3	112.74	59.3462	391							PSAB187b	0	3	B	A	B	B	-	B	B	A	A	A	B	A	B	B	B	A					321		321			A	A	A	-	A	A	B	A	A	A
303	Y15_1050	3	112.98	59.4725	392							Y15_1050	0	3	B	A	B	B	B	B	B	A	A	A	B	A	B	B	B	A					322		322			A	A	A	-	A	A	B	A	B	A
	mtmt_GEN_00101_01_1	3.1	114.03	60.0253	393		mtmt_GEN_00101_01_1	CACTCTTCACCACCCCACTT	AGCCATTGGAAATTGTTGGA	BE203470	AC146745		NA	NA	B	-	B	B	B	B	B	A	A	A	B	A	B	-	-	A		46		46	322	13
304	PSAB187a	3	115.08	60.578	394							PSAB187a	0	3	B	A	B	B	-	B	B	A	A	A	B	A	B	B	B	A					323		323			A	A	A	-	A	A	B	A	A	A
305	Tps1/384+	3	117.15	61.6676	395							Tps1/384+	0	3	B	A	B	B	B	B	B	A	A	A	B	A	B	B	B	A					324		324			A	A	A	B	A	A	B	A	-	A
306	PSAB113x	3	119.11	62.6994	396							PSAB113x	0	3	B	A	B	B	-	B	B	A	A	A	B	A	B	B	A	A					325		325			A	A	A	-	A	A	B	A	B	A
307	CMIII_11	3	119.39	62.8468	397							CMIII_11	0	3	B	A	B	B	B	B	B	A	A	A	B	A	B	B	A	A					326		326			A	A	A	B	A	A	B	A	-	A
	mtmt_GEN_00058_10_1	3.1	120.32	63.3363	398	X	mtmt_GEN_00058_10_1	GTGATGGGCTTCCTGACATT	AGTGAAAAGGCGTCCAACAG	TC77751	AC142396.2		NA		B	A	B	B	B	B	B	A	A	B	B	A	B	B	A	A		27		27	326	15
	mtmt_GEN_00093_02_1	3.2	120.32	63.3363	399		mtmt_GEN_00093_02_1	GCATGCATCCATCATCTTTG	TGCACATCCCAGTTTTCTGA	TC89579	AC138130		NA	NA	B	A	B	B	B	B	B	A	-	A	-	A	B	-	A	A		43		43	326	13
	Pis_PR_144_1	3.3	120.32	63.3363	400		Pis_PR_144_1	GCGTCTACAAATAGGCCCAA	GAATTGAAAGGCGTCGGTTA	TC87797	AC144517		NA		B	A	B	B	B	B	B	A	A	A	B	A	B	B	A	A		132		132	326	16
308	PSAB111	3	121.25	63.8259	401							PSAB111	0	3	B	A	B	B	-	B	B	A	A	A	B	A	B	B	A	A					327		327			A	A	A	-	A	A	B	A	B	A
309	45-X15	3	121.5	63.9575	402							45-X15	0	3	B	A	B	B	-	B	B	A	A	A	B	A	B	B	A	A					328		328			A	A	A	-	A	A	B	-	B	A
310	PSAD73	3	123.39	64.9524	403							PSAD73	0.008	3	B	A	B	B	-	B	B	A	A	A	B	A	B	B	A	A					329		329			A	A	A	-	A	A	B	A	B	A
311	E3/8+	3	123.63	65.0787	404							E3/8+	0	3	B	A	B	B	B	B	B	A	A	A	B	A	B	B	A	A					330		330			A	A	A	-	A	A	B	A	B	A
312	MKX3/6-	3	123.63	65.0787	405							MKX3/6-	0	3	B	A	B	B	B	B	B	A	A	B	B	A	B	B	A	B					331		331			A	A	A	-	B	B	B	A	B	A
313	PSAB54	3	123.91	65.2261	406							PSAB54	0	3	B	A	B	B	-	B	B	A	A	A	B	A	B	B	A	A					332		332			A	A	A	-	A	A	B	A	B	A
	PSAA484	3.1	124.93	65.763	407							PSAA484			B	A	B	B	-	B	B	A	A	A	B	A	B	B	A	A					333		333			A	A	A	-	A	A	B	A	B	A
314	Tps1/20-	3	125.95	66.2999	408							Tps1/20-	0	3	B	A	B	B	B	B	B	A	A	A	B	A	B	-	A	A					334		334			A	A	A	-	A	A	-	A	B	A
315	Tps1/377+	3	128.12	67.4422	409							Tps1/377+	0	3	B	A	B	B	B	B	B	A	A	A	B	A	B	B	A	A					335		335			A	A	A	B	A	A	B	A	-	A
316	Tps1/29+con	3	130.33	68.6056	410							Tps1/29+con	0	3	B	A	B	B	B	B	B	A	A	A	B	A	B	B	A	A					336		336			A	A	A	A	A	A	B	A	B	A
317	MKXC/4-	3	130.54	68.7161	411							MKXC/4-	0	3	B	A	B	B	B	B	B	A	A	A	B	A	B	B	A	A					337		337			A	A	A	-	A	A	B	A	-	A
318	PSAA170	3	130.54	68.7161	412							PSAA170	0	3	B	A	B	B	-	B	B	A	A	A	B	A	B	B	A	A					338		338			A	A	A	-	A	A	B	A	B	A
319	C7/6+	3	131.34	69.1372	413							C7/6+	0	3	B	A	B	B	B	B	B	A	A	A	B	A	B	B	A	A					339		339			A	A	B	-	A	A	B	A	B	A
320	cDNA34	3	133.62	70.3374	414							cDNA34	0.089	3	B	A	A	B	B	B	B	-	A	A	B	A	B	B	A	A					340		340			A	A	B	-	A	B	B	A	B	A
321	cDNA40/2	3	136.74	71.9798	415							cDNA40/2	0	3	B	A	B	B	B	B	B	A	A	A	B	A	B	-	B	A					341		341			A	A	-	-	A	A	B	A	B	A
322	5S2	3	136.95	72.0903	416							5S2	0	3	B	A	B	B	B	B	B	A	A	A	B	A	B	-	A	-					342		342			A	A	A	-	A	A	B	A	B	A
323	cDNA125/1	3	136.95	72.0903	417							cDNA125/1	0	3	B	A	A	B	B	B	B	A	-	A	B	-	B	B	A	-					343		343			A	A	B	-	A	B	B	A	B	A
324	cDNA23	3	137.16	72.2009	418							cDNA23	0	3	B	A	B	-	-	B	B	A	A	A	B	A	B	B	A	-					344		344			A	A	-	-	A	A	B	A	B	A
325	Vc3	3	137.34	72.2956	419							Vc3	0	3	B	A	B	B	B	B	B	A	A	A	B	A	B	-	A	A					345		345			A	A	-	-	A	A	B	A	B	A
326	Tps1/37-con	3	138.53	72.922	420							Tps1/37-con	0	3	B	A	B	B	B	B	B	A	A	A	B	A	B	B	A	A					346		346			A	A	A	A	A	A	B	A	B	A
327	Tps1/195-	3	139.89	73.6379	421							Tps1/195-	0	3	B	A	B	B	B	B	B	A	A	A	B	A	B	B	A	A					347		347			A	A	B	A	A	A	B	A	-	A
328	G12/4+	3	142.91	75.2277	422							G12/4+	0	3	B	A	-	B	B	B	B	A	B	A	B	A	B	B	A	A					348		348			A	A	B	-	A	-	B	A	B	A
329	Tps1/391+	3	146.06	76.8858	423							Tps1/391+	0	3	B	A	B	B	B	B	B	A	B	A	B	A	B	B	A	A					349		349			A	A	B	A	A	B	B	A	-	A
	mtmt_GEN_00381_08_2	3.1	147.655	77.7254	424		mtmt_GEN_00381_08_2	AATGGAGTGCATGGAGGAAG	GTTTGGAAACCTTTGGCTCA	TC95386	AC140032				B	A	B	B	B	B	B	A	B	A	B	A	B	B	A	A		63		63	349	16
	mtmt_GEN_01026_01_1	3.2	147.655	77.7254	425		mtmt_GEN_01026_01_1	CATCGGACATATGCTGTTGC	GGCTGCCAGTTTCATTTCAT	TC98927	AC146751				B	A	B	B	B	B	B	A	B	A	B	A	B	B	A	A		92		92	349	16
330	PSAD174	3	149.25	78.565	426							PSAD174	0	3	B	A	B	B	-	A	B	A	B	A	B	A	B	B	A	A					350		350			A	A	B	-	A	B	B	A	B	A
331	STps1/39+	3	152.44	80.2442	427							STps1/39+	0.004	3	B	A	B	B	B	A	B	A	B	A	A	A	B	-	A	A					351		351			A	A	B	-	A	B	B	A	B	-
332	Tps1/362+	3	152.44	80.2442	428							Tps1/362+	0	3	B	A	B	B	B	A	B	A	B	A	A	A	B	B	A	A					352		352			A	A	B	A	A	B	B	A	-	A
333	PSAA374b	3	155.66	81.9393	429							PSAA374b	0	3	B	A	B	B	-	A	B	A	B	B	A	A	B	B	B	B					353		353			A	A	B	-	A	B	B	A	B	A
334	Tps1/47+con	3	158.85	83.6185	430							Tps1/47+con	0	3	B	A	B	A	A	A	B	A	B	B	A	A	B	B	B	B					354		354			A	A	B	A	A	A	B	A	B	A
335	PSAB140	3	161.97	85.2608	431							PSAB140	0	3	B	A	B	A	-	A	B	A	B	B	A	A	A	B	B	B					355		355			A	A	A	-	A	A	B	B	B	A
336	C2/7+	3	165.06	86.8874	432							C2/7+	0	3	B	A	B	A	A	A	B	A	B	B	A	A	A	A	B	B					356		356			A	A	A	-	A	A	B	B	B	A
337	SNP7	3	165.41	87.0716	433							SNP7	0	3	B	A	B	A	A	A	B	B	B	B	A	A	A	A	B	B					357		357			A	A	A	A	A	A	B	B	-	A
	Pis_GEN_7_1-2_1	3.1	165.495	87.1164	434		Pis_GEN_7_1-2_1	TTGATGGCAGCTACAGCAAG	AGTGCTCCTAGCATAGCCCA	TC85300	X69215		NA	NA	B	-	B	A	A	A	B	B	B	-	A	A	A	-	B	B		123		123	357	13
338	PSAB68	3	165.58	87.1611	435							PSAB68	0	3	B	A	B	A	-	A	B	B	B	B	A	A	A	A	B	B					358		358			A	A	A	-	A	A	B	B	B	A
339	PsZf18	3	168.25	88.5666	436							PsZf18	0	3	-	-	B	A	A	A	A	-	B	B	A	-	-	A	B	B					359		359			A	A	-	-	A	A	B	B	B	A
340	DR/11	3	168.39	88.6403	437							DR/11	0	3	B	A	B	A	A	A	B	B	B	B	-	A	A	A	B	B					360		360			A	A	-	-	A	A	B	B	B	A
341	C7/1-	3	171.01	90.0195	438							C7/1-	0	3	B	A	B	A	A	A	A	B	B	B	A	A	A	A	B	B					361		361			A	A	A	-	A	A	B	B	B	A
	mtmt_GEN_00030_07_1	3.1	171.1	90.0669	439		mtmt_GEN_00030_07_1	CCTTTGGGTTTCTTGGCATA	ACTGGCGTGAAACATTCTCC	TC90649	AC146329.3		NA		B	A	B	-	A	A	A	B	B	-	A	A	A	A	B	B		11		11	361	14
	psat_EST_00188_02_1	3.2	171.1	90.0669	440		psat_EST_00188_02_1	CAGCTGAAGAAGGATACAGCC	TGAGTTTGAGCTCCTGCTTG	CD860336	At5g22080.1		NA	NA	B	A	B	A	A	A	A	B	B	B	A	A	A	A	B	B		160		160	361	16
342	Tps1/226-	3	171.19	90.1142	441							Tps1/226-	0	3	B	A	B	A	A	A	A	B	B	B	A	A	A	A	B	B					362		362			A	A	A	A	A	A	B	B	-	A
343	cDNA148/2	3	171.19	90.1142	442							cDNA148/2	0	3	B	A	B	A	A	A	B	B	B	B	A	A	A	A	B	B					363		363			A	A	-	-	B	A	B	B	B	A
344	CR_tfl1b	3	173.61	91.3881	443							CR_tfl1b	0	3	B	A	B	A	A	A	A	B	B	B	A	A	A	A	B	B					364		364			A	A	A	-	A	A	B	B	B	A
345	CMIII_12	3	175.99	92.6409	444							CMIII_12	0	3	B	A	B	A	A	A	A	B	B	B	A	A	A	A	B	B					365		365			A	A	A	A	A	A	B	B	-	B
346	Tps1/178+	3	178.34	93.878	445							Tps1/178+	0	3	B	A	B	A	A	A	A	B	B	B	A	A	A	A	B	B					366		366			B	A	A	A	A	A	B	B	-	B
347	PSAD270	3	180.62	95.0782	446							PSAD270	0	3	A	A	A	A	-	A	A	B	B	B	A	A	A	A	B	B					367		367			B	A	A	-	A	A	B	B	B	B
348	CDj3	3	180.72	95.1308	447							CDj3	0	3	A	A	A	A	A	A	A	B	B	B	A	A	A	A	B	B					368		368			B	A	A	-	-	A	B	B	B	A
349	PSAD123	3	180.72	95.1308	448							PSAD123	0	3	A	A	A	A	-	A	A	B	B	B	A	A	A	A	B	B					369		369			B	A	A	-	A	A	B	B	B	B
350	Tps1/385-	3	182.72	96.1836	449							Tps1/385-	0	3	A	A	A	A	A	A	A	B	B	B	A	A	A	A	B	B					370		370			B	A	A	A	A	A	B	B	-	B
351	Sbp	3	182.82	96.2362	450							Sbp	0	3	A	A	A	A	-	A	A	-	-	B	A	A	A	A	B	B					371		371			B	A	A	-	A	A	B	B	B	B
352	Tps1/24-con	3	184.65	97.1996	451							Tps1/24-con	0	3	A	A	A	A	A	A	A	B	B	B	A	A	A	A	A	B					372		372			B	A	A	A	B	A	B	B	A	B
	mtmt_GEN_00034_07_1	3.1	185.54	97.6681	452	X	mtmt_GEN_00034_07_1	CCAAGACTACCCCACCAAGA	TGCACATGCCCCTTATAACA	TC90607	AC140027		NA		A	A	A	A	A	A	B	B	B	-	A	A	-	-	A	B		16		16	372	12
	PSAB139	3.2	185.54	97.6681	453							PSAB139			A	A	A	A	-	A	A	B	B	B	A	A	A	A	A	B					373		373			B	A	A	-	B	A	B	B	A	B
353	PSAB53	3	186.43	98.1365	454							PSAB53	0	3	A	A	A	A	-	A	A	B	B	B	A	A	A	A	A	B					374		374			B	A	A	-	B	A	B	B	A	B
354	A5/19+	3	186.54	98.1945	455							A5/19+	0	3	A	A	A	A	A	A	A	B	B	B	A	A	A	A	A	B					375		375			B	A	A	-	B	A	B	A	B	B
355	Lox10	3	188.04	98.9841	456							Lox10	0	3	A	A	A	-	A	A	A	B	B	B	-	A	-	-	A	B					376		376			B	B	A	-	B	A	B	B	A	B
356	Tps1/121-con	3	188.15	99.042	457							Tps1/121-con	0	3	A	A	A	B	A	A	A	B	B	B	A	A	B	A	A	B					377		377			B	B	A	B	B	A	B	B	A	B
	mtmt_GEN_00084_01_1	3.1	188.275	99.1078	458		mtmt_GEN_00084_01_1	GAGGAGGCCAACTCCTTTCT	CCCTCACCTTTCTTCTTCCC	BI309213	AC137827		NA	NA	A	-	A	B	A	A	A	B	B	B	A	A	B	-	A	B		38		38	377	14
357	A9/3-	3	188.4	99.1736	459							A9/3-	0	3	A	A	A	A	A	A	A	B	B	B	A	A	A	A	A	B					378		378			B	A	A	-	B	A	B	B	A	B
358	Tps1/189-	3	188.5	99.2262	460							Tps1/189-	0	3	A	A	A	B	A	A	A	B	B	B	A	A	B	A	A	B					379		379			B	B	A	B	B	A	B	B	-	B
359	DR/1	3	188.61	99.2841	461							DR/1	0	3	A	A	A	B	A	A	A	A	B	B	A	B	B	A	A	B					380		380			B	B	-	-	B	A	B	B	A	B
360	A7/7--	3	188.61	99.2841	462							A7/7--	0	3	A	A	A	A	A	A	A	B	B	B	A	A	B	A	A	B					381		381			B	A	A	-	B	A	B	B	A	B
361	GS3	3	188.71	99.3367	463							GS3	0	3	B	A	A	A	A	A	A	B	B	B	A	A	B	A	B	B					382		382			B	A	B	-	B	A	B	B	A	B
362	PSAB64	3	188.78	99.3736	464							PSAB64	0.002	3	A	A	A	B	-	A	A	B	B	B	A	A	B	A	A	B					383		383			B	B	A	-	B	A	B	B	A	B
363	PSAB141	3	188.82	99.3946	465							PSAB141	0	3	A	A	A	B	-	A	A	B	B	B	A	A	B	A	A	B					384		384			B	B	A	-	B	A	B	B	A	B
364	Tps1/260-	3	188.92	99.4473	466							Tps1/260-	0	3	A	A	A	B	A	A	A	B	B	B	A	A	B	A	A	B					385		385			B	B	A	B	B	A	B	B	-	B
365	le	3	189.41	99.7052	467							le	0	3	A	A	A	B	A	A	A	B	B	B	A	A	B	A	A	B					386		386			B	B	A	-	B	A	B	B	A	B
366	PSAB85	3	189.87	99.9474	468							PSAB85	0	3	A	-	A	B	-	-	A	B	B	B	A	A	B	A	A	B					387		387			B	B	A	-	B	A	B	B	A	B
	Tps1/374-	3.1	189.92	99.9737	469							Tps1/374-			A	A	A	B	A	A	A	B	B	B	A	A	B	A	A	B					388		388			B	B	A	A	B	A	B	B	-	B
367	Leg238	3	189.97	100	470							Leg238	0	3	A	A	A	B	A	A	A	B	B	B	A	A	B	A	A	B					389		389			B	B	A	A	B	A	B	B	-	B
368	A3/4-	3	189.97	100	471							A3/4-	0	3	A	A	A	B	A	A	A	B	B	B	A	A	B	A	A	B					390		390			B	B	A	-	B	A	B	B	A	B
369	F15/7+	3	189.97	100	472							F15/7+	0	3	A	A	A	B	A	A	A	B	B	B	A	A	B	A	A	A					391		391			B	B	A	-	B	A	B	A	A	B
370	Tps1/379+	4	0	0	473							Tps1/379+	0	4	B	B	A	B	A	B	B	A	A	B	A	A	A	B	A	A					392		392			A	A	A	B	B	B	A	A	-	A
371	Tps1/264+	4	0.51	0.331513	474							Tps1/264+	0	4	B	B	A	B	A	B	B	A	A	B	A	A	A	B	A	A					393		393			A	A	A	B	B	B	A	A	-	B
372	N20_550	4	1.02	0.663027	475							N20_550	0	4	B	B	A	A	A	B	B	A	A	B	A	A	A	B	A	A					394		394			A	A	A	-	B	B	A	A	A	B
373	Tps1/392+	4	1.5	0.975039	476							Tps1/392+	0	4	B	B	A	A	A	B	B	A	A	B	A	A	A	B	A	A					395		395			A	A	A	B	B	B	A	A	-	B
374	DR/19	4	3.45	2.24259	477							DR/19	0	4	B	B	A	A	A	B	B	A	A	B	-	A	A	B	A	A					396		396			A	A	-	-	B	B	-	A	-	B
375	Tps1/149+con	4	5.82	3.78315	478							Tps1/149+con	0	4	B	B	A	A	A	B	B	B	A	B	A	A	A	B	A	A					397		397			A	A	A	B	B	B	A	A	B	B
	mtmt_GEN_00069_05_1	4.1	7.035	4.57293	479		mtmt_GEN_00069_05_1	TTGGGAATGTGTCTTGGTGA	TTTTGTCGTTCACTCCCACA	TC77411	AC136841.2		NA	NA	B	B	A	A	A	B	B	B	A	B	A	A	A	-	A	A		30		30	397	15
	Pis_PR_173_1	4.2	7.035	4.57293	480	X	Pis_PR_173_1	GACACCAAACCAAAGACCGT	ATTGGACACTCTTTCACCGC	TC79727	AC124952		NA	NA	B	-	A	A	A	B	B	B	A	A	A	A	A	B	A	A		135		135	397	14
	Tps1/12con	4.3	7.035	4.57293	481							Tps1/12con			B	B	A	A	A	B	B	B	A	B	A	A	A	B	A	A					398		398			A	A	A	B	B	B	A	A	B	B
376	Tps1/33+	4	8.25	5.36271	482							Tps1/33+	0	4	B	B	A	A	A	B	B	B	A	B	A	A	A	-	A	A					399		399			A	A	A	-	B	B	A	A	B	-
	Tps1/197+	4.1	8.43	5.47972	483							Tps1/197+			B	B	A	A	A	B	B	B	A	B	A	A	A	B	A	A					400		400			A	A	A	B	B	B	A	A	-	B
377	Tps1/169-	4	8.61	5.59672	484							Tps1/169-	0	4	B	B	A	A	A	B	B	B	A	B	A	A	A	B	A	A					401		401			A	A	A	B	B	B	A	A	B	B
378	PSAB52	4	12.09	7.85881	485							PSAB52	0	4	B	B	A	A	-	B	B	B	A	A	A	A	A	A	A	A					402		402			A	A	B	-	B	B	A	A	B	B
379	PSAD61	4	15.64	10.1664	486							PSAD61	0	4	B	B	B	A	-	B	B	B	A	A	A	B	A	A	A	A					403		403			B	B	B	-	B	B	A	A	B	B
380	Tps1/166+	4	15.64	10.1664	487							Tps1/166+	0	4	B	B	A	A	A	B	B	B	A	A	A	B	A	A	A	A					404		404			B	B	B	B	B	B	A	A	-	B
	mtmt_GEN_00098_02_1	4.1	15.64	10.1664	488	X	mtmt_GEN_00098_02_1	GGGACCTTATTCCACAAGCA	GCTCCTCCTGCATCATTTGT	AJ503523	AC135796.1		NA	NA	B	-	A	A	B	A	B	B	A	A	A	B	A	-	-	A		45		45	404	11
381	Lox9/3	4	15.64	10.1664	489							Lox9/3	0	4	B	B	-	A	-	B	B	B	A	-	A	B	-	-	A	A					405		405			B	B	B	-	B	B	A	A	B	B
382	PSAA315	4	15.93	10.3549	490							PSAA315	0	4	B	B	A	A	-	B	B	B	A	A	A	B	A	A	A	A					406		406			B	B	B	-	B	B	A	A	B	B
383	Tps1/90+con	4	20.6	13.3905	491							Tps1/90+con	0	4	B	B	A	A	A	B	B	B	A	A	A	B	A	B	A	A					407		407			B	B	A	A	B	B	A	A	B	B
384	E4/2+	4	25.43	16.5302	492							E4/2+	0	4	B	A	A	B	B	A	A	B	A	A	A	B	A	B	A	A					408		408			B	B	A	-	B	B	-	A	B	B
	mtmt_GEN_00257_03_2	4.1	27.86	18.1097	493		mtmt_GEN_00257_03_2	TCCTGGTTCTGGTTTTGGAC	TGATGGAACTCTGTCAAGCG	TC100695	AC151666.3				B	A	A	A	B	A	B	B	A	A	A	B	A	B	A	A		54		54	408	14
	mtmt_GEN_00357_05_3	4.2	27.86	18.1097	494		mtmt_GEN_00357_05_3	GACATGGGCAGAAAGGTGTT	CCCAAAAGCACTGCCATAAT	TC105975	AC135796				B	A	A	A	B	A	B	B	A	A	A	B	A	B	A	A		62		62	408	14
385	C2/6-	4	30.29	19.6893	495							C2/6-	0	4	B	A	B	B	B	A	A	B	A	A	A	A	A	B	A	A					409		409			B	B	B	-	B	B	A	A	B	B
	mtmt_GEN_01099_01_1	4.1	30.37	19.7413	496		mtmt_GEN_01099_01_1	AAGATTGGCCTTGCTTTGAA	CCTCAGCCCATCAAATCCTA	TC99873	AC139745.1				B	A	B	B	B	-	A	B	A	-	A	A	A	-	-	A		98		98	409	12
	Pis_GEN_58_3-4_1	4.2	30.37	19.7413	497		Pis_GEN_58_3-4_1	TGGTGAACCACCAAAGGAAT	CCAAGCAATGGAACCAAACT	TC77316	U30841		NA	NA	B	A	B	B	B	A	A	B	A	A	A	A	-	B	A	A		121		121	409	15
386	A19/1+	4	30.45	19.7933	498							A19/1+	0	4	B	A	B	B	B	A	A	B	A	A	A	A	A	A	A	A					410		410			B	B	B	-	B	B	A	A	B	B
	mtmt_GEN_01204_05_1	4.1	30.77	20.0013	499	X	mtmt_GEN_01204_05_1	TGCAAAGGGAATGAAAGGAG	TGGACCGGTGGTTTCATAAT	TC94436	AC135320				B	A	B	B	B	B	A	B	A	A	A	A	A	A	A	A		108		108	410	15
387	E3/7+	4	31.09	20.2093	500							E3/7+	0	4	B	A	B	B	B	A	A	B	A	A	A	A	A	B	A	A					411		411			B	B	B	-	B	B	A	A	B	B
388	H15/1++	4	31.29	20.3393	501							H15/1++	0	4	B	A	B	B	B	A	A	B	A	A	A	A	A	B	A	A					412		412			B	B	B	-	B	-	A	A	B	B
389	A15/3+	4	31.73	20.6253	502							A15/3+	0	4	B	A	B	B	B	A	A	B	A	A	A	A	A	B	A	A					413		413			B	B	A	-	A	B	A	A	B	B
390	PSAC32	4	31.96	20.7748	503							PSAC32	0	4	B	A	B	B	-	A	A	B	A	A	A	A	A	B	A	A					414		414			B	B	A	-	B	B	A	A	B	B
391	F13/1+	4	36.21	23.5374	504							F13/1+	0	4	B	A	-	B	B	A	A	B	A	A	A	A	A	A	A	A					415		415			B	B	B	-	B	B	A	A	B	B
392	PSAC22	4	40.5	26.3261	505							PSAC22	0	4	B	A	B	B	-	B	A	B	A	A	A	A	A	A	A	A					416		416			B	B	B	-	B	B	A	A	B	B
393	pm5	4	44.53	28.9457	506							pm5	0	4	B	A	B	B	-	B	A	-	A	A	A	-	A	A	A	A					417		417			B	B	B	-	-	B	A	A	-	-
394	PSAB45y	4	48.3	31.3963	507							PSAB45y	0	4	B	A	B	B	-	B	A	B	B	A	A	A	A	A	A	A					418		418			B	B	B	-	B	B	A	A	B	B
	PSAB167b	4.1	48.54	31.5523	508							PSAB167b			B	A	B	B	-	B	A	B	B	A	A	A	A	A	A	A					419		419			B	B	B	-	B	B	A	A	B	B
395	F19/1-	4	48.78	31.7083	509							F19/1-	0	4	B	A	B	B	B	B	A	B	B	A	A	A	A	A	A	A					420		420			B	B	B	-	B	B	A	A	B	B
396	A08_1250	4	48.78	31.7083	510							A08_1250	0	4	B	A	B	B	B	B	A	B	B	A	A	A	A	A	A	A					421		421			B	B	B	-	B	B	A	-	A	A
397	cDNA125/10	4	48.78	31.7083	511							cDNA125/10	0	4	A	-	B	B	B	B	A	B	B	A	A	A	A	-	A	A					422		422			B	B	-	-	B	B	A	A	B	B
398	cDNA243	4	51.18	33.2683	512							cDNA243	0	4	B	A	B	B	B	B	A	B	B	A	A	A	A	B	-	A					423		423			B	B	B	-	B	B	A	A	B	B
399	Tps1/38+con	4	55.37	35.9919	513							Tps1/38+con	0	4	B	A	B	B	B	B	A	B	B	A	A	A	A	B	A	A					424		424			B	B	B	A	B	B	A	A	B	B
	mtmt_GEN_00648_04_1	4.1	55.37	35.9919	514		mtmt_GEN_00648_04_1	GATGAGAAGGTGCGTGGATT	AGTAGAAGCTCCCTCCCTGC	TC97682	AC146568				B	A	B	B	B	B	A	B	B	A	A	A	A	B	A	A		73		73	424	16
	mtmt_GEN_01039_07_1	4.2	55.37	35.9919	515		mtmt_GEN_01039_07_1	TCTTGGGATAGGTGGTGGAC	CCAAGTTCCTCCAATCTCCA	TC101905	AC144726			NA	B	A	B	B	B	B	A	B	B	A	A	-	A	B	A	-		93		93	424	14
	mtmt_GEN_01146_02_1	4.3	55.37	35.9919	516		mtmt_GEN_01146_02_1	GTTGCACAAACAGGTCGATG	AAATGGAAAGGGAAGCTGGT	TC105069	AY508218.3				B	A	B	B	B	B	A	B	B	A	A	A	-	B	A	A		106		106	424	15
	Pis_PR_82_1	4.4	55.37	35.9919	517	X	Pis_PR_82_1	AACCACCTCACCTCCAACTG	GAAGATCACCCCAATGTGCT	TC80236	AC144617		NA		B	-	B	A	B	B	A	A	B	A	A	A	A	B	A	A		147		147	424	13
400	PSAD126	4	55.37	35.9919	518							PSAD126	0	4	B	A	B	B	-	B	A	B	B	A	A	A	A	B	A	A					425		425			B	B	B	-	B	B	A	A	B	B
401	A5/16+	4	55.37	35.9919	519							A5/16+	0	4	B	A	B	B	B	B	A	B	B	A	A	A	A	B	A	A					426		426			B	B	B	-	B	B	A	A	B	B
	PSAA122	4.1	55.66	36.1804	520							PSAA122			B	A	B	B	-	B	A	B	B	A	A	A	A	B	A	A					427		427			B	B	B	-	B	B	A	A	B	B
402	A5/14+-	4	55.95	36.369	521							A5/14+-	0	4	B	A	B	B	B	B	A	B	B	A	A	A	A	B	A	A					428		428			B	B	B	-	B	B	A	A	B	B
403	desat2	4	56.65	36.824	522							desat2	0	4	B	-	B	B	-	B	A	A	B	A	A	A	-	B	A	A					429		429			B	B	B	-	B	B	A	A	B	B
404	Pssqua	4	57.2	37.1815	523							Pssqua	0	4	B	A	B	B	-	B	A	-	B	A	A	A	A	B	A	A					430		430			B	B	B	-	B	B	A	A	B	B
405	cDNA148/3	4	58.22	37.8445	524							cDNA148/3	0.015	4	B	A	B	B	B	B	A	B	B	A	A	A	A	B	A	A					431		431			B	B	-	-	B	B	A	A	B	B
406	Tps1/53-	4	58.73	38.176	525							Tps1/53-	0	4	B	A	B	B	B	B	A	B	B	A	A	A	A	B	A	A					432		432			B	B	B	-	B	B	A	A	B	B
407	F13/4++con	4	59.24	38.5075	526							F13/4++con	0	4	B	A	B	B	B	B	A	B	B	A	A	A	A	B	A	A					433		433			B	B	B	-	B	B	A	A	B	B
	Tps1/26con	4.1	61.66	40.0806	527							Tps1/26con			B	A	B	B	B	B	A	B	B	A	A	A	A	B	A	A					434		434			B	B	B	A	B	B	A	A	B	B
408	PSAB45x	4	64.08	41.6537	528							PSAB45x	0	4	B	A	B	B	-	B	A	B	B	A	A	A	A	B	A	A					435		435			B	B	B	-	B	B	A	A	B	B
	PSAB137	4.1	66.635	43.3145	529							PSAB137			B	A	B	B	-	B	A	B	B	A	A	A	A	B	A	A					436		436			B	B	B	-	B	B	A	A	B	B
409	Tps1/168-	4	69.19	44.9753	530							Tps1/168-	0	4	B	A	B	B	B	B	A	B	B	A	A	A	A	B	B	A					437		437			B	B	B	A	B	B	A	A	-	B
	mtmt_GEN_00038_03_1	4.1	71.845	46.7011	531		mtmt_GEN_00038_03_1	GTAAAGGGTGGAAGTGGCAA	TAACCCCCAGATGCATGTTT	TC86359	AC146564		NA		B	-	B	B	B	B	A	B	B	A	A	A	A	B	B	A		21		21	437	15
410	A5/5-	4	74.5	48.4269	532							A5/5-	0	4	B	A	B	B	B	B	A	B	B	A	A	A	A	B	B	A					438		438			B	B	B	-	B	B	A	B	B	B
411	A5/11+-	4	79.88	51.9241	533							A5/11+-	0	4	B	A	B	B	B	B	A	B	B	A	A	B	A	B	B	A					439		439			B	B	A	-	B	B	A	B	B	B
412	B5/2-	4	85.09	55.3107	534							B5/2-	0	4	B	A	B	B	B	A	A	B	B	A	A	B	A	B	B	A					440		440			B	B	A	-	B	B	A	B	-	B
	mtmt_GEN_00034_07_1	4.1	87.585	56.9325	535		mtmt_GEN_00034_07_1	CCAAGACTACCCCACCAAGA	TGCACATGCCCCTTATAACA	TC90607	AC140027		NA		B	A	B	B	B	A	A	B	B	A	-	B	A	-	B	A		15		15	440	14
413	PSAA92	4	90.08	58.5543	536							PSAA92	0	4	B	-	B	B	-	A	A	B	B	A	A	B	A	B	B	A					441		441			-	B	A	-	B	B	-	-	B	B
414	PSAB49	4	94.72	61.5705	537							PSAB49	0	4	B	A	B	B	-	A	A	B	B	A	A	B	A	B	B	A					442		442			B	B	A	-	B	B	A	B	B	B
415	Tps1/94-con57	4	96.58	62.7795	538							Tps1/94-con57	0	4	B	A	B	B	A	A	A	B	B	A	A	B	A	B	B	A					443		443			B	B	A	A	B	B	A	B	B	B
	mtmt_GEN_00346_09_1	4.1	96.88	62.9745	539		mtmt_GEN_00346_09_1	GTTGATCTTCAGCTGCCACA	ATCTTTGTGCATGGGAGACC	TC107050	AC148241				B	A	B	B	A	A	A	B	B	A	A	B	A	B	B	A		61		61	443	16
	mtmt_GEN_00251_06_1	4.2	96.88	62.9745	540		mtmt_GEN_00251_06_1	GATGTCGCTGCTTTGTTGAA	AGCCATGTGCTGCTTTTCTT	TC96088	AC123575				B	A	B	A	A	A	A	B	B	A	A	B	A	B	B	A		51		51	443	15
	mtmt_GEN_00251_06_1	4.3	96.88	62.9745	541		mtmt_GEN_00251_06_1	GATGTCGCTGCTTTGTTGAA	AGCCATGTGCTGCTTTTCTT	TC96088	AC123575				B	A	B	A	A	A	A	B	B	A	A	B	A	B	B	A		52		52	443	15
416	cDNA194/2	4	97.18	63.1695	542							cDNA194/2	0	4	B	A	B	B	A	A	A	B	B	A	A	A	A	B	-	A					444		444			B	B	A	-	B	B	A	B	B	B
417	A9/7-	4	97.79	63.566	543							A9/7-	0.019	4	B	A	B	A	A	A	A	B	B	B	A	B	A	A	B	A					445		445			B	B	A	-	B	B	A	B	B	B
	mtmt_GEN_00010_03_1	4.1	98.845	64.2518	544		mtmt_GEN_00010_03_1	GCCTAGCTCCAAAATGCTTG	GCACCATCCATGCTAACCTT	TC77809	AC146866.1		NA		B	A	B	A	A	A	-	B	B	A	A	B	A	A	B	A		4		4	445	14
418	Tps1/194-	4	99.9	64.9376	545							Tps1/194-	0	4	A	A	B	B	A	A	A	B	B	A	A	B	A	B	B	A					446		446			B	B	A	A	B	B	A	B	-	B
	mtmt_GEN_00040_02_1	4.1	101.1	65.7176	546	X	mtmt_GEN_00040_02_1	CCGAAATCAGAATTAGCCCA	TGTATCCGGTGAATGAAGCA	CA917046	AC146910.2		NA		A	A	A	B	A	A	A	B	B	A	B	-	A	B	B	A		23		23	446	13
419	Tps1/389-	4	102.3	66.4977	547							Tps1/389-	0	4	A	A	B	B	A	A	A	B	B	A	A	B	A	B	B	A					447		447			B	B	A	A	B	B	A	B	-	B
420	D1/2-	4	104.25	67.7652	548							D1/2-	0	4	A	A	B	B	A	A	A	B	B	A	A	B	A	B	B	A					448		448			B	B	A	-	B	B	A	B	A	B
421	Tps1/376+	4	106.11	68.9743	549							Tps1/376+	0.039	4	A	A	B	B	A	A	A	B	B	A	A	B	A	B	B	A					449		449			B	B	A	A	B	B	A	B	-	B
422	PSAB31	4	108.6	70.5928	550							PSAB31	0	4	A	A	A	B	-	A	-	B	B	A	B	B	A	B	B	A					450		450			B	B	A	-	B	B	A	B	A	B
423	PA9	4	110.94	72.1139	551							PA9	0	4	A	B	A	B	-	A	A	B	B	A	B	A	A	B	B	A					451		451			B	B	A	-	B	B	A	B	A	B
424	PSAB145	4	113.56	73.817	552							PSAB145	0	4	A	B	A	B	-	A	B	B	B	A	B	A	A	B	A	A					452		452			B	B	B	-	B	B	A	B	A	B
	ASL4-BG-AC147878	4.1	115.015	74.7627	553							ASL4-BG-AC147878			A	B	A	B	A	A	B	B	B	A	B	A	A	B	A	A					453		453			-	-	-	-	-	-	-	-	-	-
425	F19/12-	4	116.47	75.7085	554							F19/12-	0	4	A	B	A	B	A	A	B	B	B	A	B	A	A	B	A	A					454		454			B	B	B	-	B	B	A	B	A	B
426	SNP203	4	119.45	77.6456	555							SNP203	0	4	A	A	-	B	A	A	B	B	B	-	B	A	A	B	A	-					455		455			B	B	B	A	B	B	A	A	-	A
427	Tps1/10+con	4	119.77	77.8536	556							Tps1/10+con	0	4	A	A	A	B	A	A	B	B	B	A	B	A	A	B	A	A					456		456			B	B	B	A	B	B	A	A	A	A
	mtmt_GEN_00307_04_1	4.1	121.595	79.0399	557		mtmt_GEN_00307_04_1	TCTCAGTGAGCCGAACAATG	TCTTGCCTGTATCTCGCCTT	TC96689	AC146548				A	A	A	B	A	A	B	B	-	A	B	A	A	B	A	A		60		60	456	15
	psmt_EST_00203_02_1	4.2	121.595	79.0399	558		psmt_EST_00203_02_1	GGCCATATGCAAAGCTGATT	TATCGCCCCATTGTGATTTT	AA430912	AC146548.2		NA	NA	A	A	A	B	A	A	B	B	B	A	B	A	A	B	A	A		167		167	456	16
428	Tps1/372-	4	123.42	80.2262	559							Tps1/372-	0	4	A	B	A	B	B	A	B	B	B	A	B	A	A	B	A	A					457		457			B	B	A	A	B	B	A	A	-	A
429	Tps1/381-	4	127.13	82.6378	560							Tps1/381-	0	4	A	B	A	B	B	A	B	B	B	A	B	A	A	B	A	A					458		458			B	B	A	A	B	B	A	A	-	A
430	PSAA7	4	127.29	82.7418	561							PSAA7	0	4	A	B	A	B	-	A	B	B	B	A	B	A	A	B	A	A					459		459			B	B	A	-	B	B	A	A	A	A
431	SNP163	4	131.25	85.3159	562							SNP163	0	4	A	B	A	B	A	A	B	B	B	A	B	B	A	B	A	A					460		460			B	B	A	A	A	B	A	A	-	A
	psat_EST_00163_02_1	4.1	133.25	86.616	563		psat_EST_00163_02_1	GGGGGATGATAATCCAAATG	TGCCATTTTGGTCACGATTA	CD860380	At5g52590.1		NA	NA	A	B	A	B	A	A	B	B	B	A	B	B	A	-	A	A		150		150	460	15
432	PSAB86	4	135.25	87.916	564							PSAB86	0	4	A	B	B	B	-	A	B	B	A	A	B	B	A	B	A	A					461		461			B	B	A	-	A	B	A	A	A	A
	PSAD186	4.1	137.22	89.1966	565							PSAD186			A	B	B	B	-	A	B	B	A	A	B	B	A	B	A	A					462		462			B	B	A	-	A	B	A	A	A	A
433	A7/1+-	4	139.19	90.4771	566							A7/1+-	0	4	A	B	B	-	A	A	B	B	A	A	B	B	A	B	A	A					463		463			B	B	A	-	A	B	A	A	A	A
434	Tps1/227-	4	139.35	90.5811	567							Tps1/227-	0	4	A	B	B	B	A	A	B	B	A	A	B	B	A	B	A	A					464		464			B	B	A	A	A	B	A	A	-	A
	Pis_PR_115_1	4.1	141.125	91.7349	568		Pis_PR_115_1	GGTGGTCACGCTAGCTCTTC	CAATTGATCACGAGAAGCCA	BG453944	AC146552		NA		A	B	B	B	A	A	B	B	A	A	B	B	A	B	A	A		127		127	464	16
435	A5/3+	4	142.9	92.8887	569							A5/3+	0	4	A	B	A	B	A	A	B	B	A	A	B	B	A	B	B	A					465		465			B	B	A	-	A	B	A	A	A	A
	psat_EST_00191_01_1	4.1	142.995	92.9505	570		psat_EST_00191_01_1	CAAACCACAAAGCTTCAAAGG	AACCCGAGCCTTCAACTTCT	CD859480	At3g06950.1		NA	NA	A	B	A	B	A	A	B	B	A	A	B	B	A	B	B	A		162		162	465	16
436	N13_600	4	143.09	93.0122	571							N13_600	0	4	A	B	B	B	A	A	B	B	A	-	B	B	A	B	A	A					466		466			B	A	A	-	A	B	A	A	A	-
437	SNP191	4	146.22	95.0468	572							SNP191	0	4	A	B	A	B	A	A	B	-	A	A	B	B	A	B	B	A					467		467			B	B	A	A	A	B	-	A	-	A
438	GdcL	4	146.45	95.1963	573							GdcL	0	4	A	B	A	B	A	A	B	B	A	A	B	B	A	B	-	A					468		468			B	-	A	-	A	B	A	A	A	A
439	susy1	4	149.1	96.9189	574							susy1	0	4	A	B	-	B	-	A	-	A	A	-	-	B	A	-	-	A					469		469			B	B	-	-	A	-	A	A	A	A
440	SNP185	4	149.36	97.0879	575							SNP185	0	4	A	B	A	B	A	A	B	A	A	A	B	B	A	B	B	A					470		470			B	B	A	A	A	B	A	A	-	A
	psat_EST_00185_02_1	4.1	149.36	97.0879	576		psat_EST_00185_02_1	TTTTGGTCTCGGCAGAATGT	ACCAAAGGATGCTCGTCAAC	CD860427	At4g33140.1		NA	NA	A	B	A	B	A	A	B	A	A	A	B	B	A	B	B	A		159		159	470	16
441	A9/1+	4	149.36	97.0879	577							A9/1+	0	4	A	B	A	B	A	A	B	A	A	A	B	B	A	B	B	A					471		471			B	B	A	-	A	B	A	A	A	A
442	Tps1/255+	4	149.36	97.0879	578							Tps1/255+	0	4	A	B	B	B	A	A	B	A	B	A	B	B	A	B	B	A					472		472			B	B	A	A	A	B	A	A	-	A
443	PSAB208	4	151.02	98.1669	579							PSAB208	0	4	A	B	B	B	-	A	B	A	A	A	B	B	A	B	B	A					473		473			B	B	A	-	A	B	A	A	A	A
444	Rrn1con82	4	151.25	98.3164	580							Rrn1con82	0	4	A	B	B	B	A	A	B	A	A	A	B	B	A	B	B	A					474		474			B	B	A	-	A	B	A	A	A	A
	mtmt_GEN_00602_04_1	4.1	151.84	98.6999	581		mtmt_GEN_00602_04_1	CTTGCATGGAGTTGTGGATG	GCATAGAGAGGCAGCAAAGG	TC110304	AC125475				A	B	B	B	A	A	B	A	A	A	B	B	A	-	B	A		72		72	474	15
445	Tps1/224+	4	152.43	99.0835	582							Tps1/224+	0	4	A	B	A	B	B	A	B	A	A	B	B	B	A	B	B	B					475		475			B	B	A	A	A	B	A	A	-	A
	Pis_GEN_5_4-5_1	4.1	152.43	99.0835	583		Pis_GEN_5_4-5_1	ACTGGAAAAGGCTCGGAAAT	GTTGCACCTTTCTCTTTCGC	TC85747	U34988		NA	NA	A	B	A	B	B	A	B	A	A	B	B	B	A	B	B	B		120		120	475	16
446	Tps1/248-	4	152.43	99.0835	584							Tps1/248-	0	4	A	B	A	B	B	A	B	A	A	B	B	B	A	B	B	B					476		476			B	B	A	A	A	B	A	A	-	A
447	SNP5	4	153.61	99.8505	585							SNP5	0	4	A	B	A	B	B	A	B	A	A	B	B	B	A	B	B	B					477		477			B	B	A	A	A	B	A	A	-	A
448	Tps1/358+	4	153.84	100	586							Tps1/358+	0	4	A	B	A	B	B	A	B	A	B	B	B	B	A	B	B	B					478		478			B	B	A	A	A	B	B	A	-	A
449	cDNA289/1	4	153.84	100	587							cDNA289/1	0	4	A	B	A	B	B	A	B	A	A	B	B	B	A	-	B	B					479		479			B	B	A	-	A	B	A	A	A	A
450	GdcT	4	153.84	100	588							GdcT	0	4	A	B	A	B	B	A	B	A	A	B	B	B	A	B	B	B					480		480			B	B	A	-	A	B	A	A	A	A
451	C8/6++	4	153.84	100	589							C8/6++	0	4	A	B	A	B	B	A	B	A	A	B	B	B	A	B	B	B					481		481			B	B	A	-	-	B	A	A	A	A
452	CDj4	5	0	0	590							CDj4	0	5	A	A	-	A	B	B	A	A	A	B	A	B	B	A	A	A					482		482			B	B	B	-	B	B	B	A	A	A
	mtmt_GEN_00068_01_1	5.1	0.2	0.120999	591		mtmt_GEN_00068_01_1	ACGTCCTTGTCATCCTTTGC	GCCCAAGAGAACGGACAATA	BF005210	AC144389.1		NA	NA	A	-	B	A	A	B	A	A	A	B	A	B	B	-	-	A		29		29	482	11
	mtmt_GEN_00775_01_1	5.2	0.2	0.120999	592		mtmt_GEN_00775_01_1	ACAAGTAGGGGCTGCTCAAA	AGGACCACCCTCACTCACAC	TC112044	AC150443		NA	NA	A	A	B	A	A	B	A	A	A	B	A	B	B	A	A	A		82		82	482	14
453	Chr7-3-ST	5	0.4	0.241999	593							Chr7-3-ST	0	5	A	A	B	B	A	B	A	A	A	B	A	B	-	A	A	A					483		483			B	-	-	A	B	B	A	-	-	-
	mtmt_GEN_00032_01_1	5.1	0.76	0.459798	594	X	mtmt_GEN_00032_01_1	CCTGGAGCAGATGGACAAAT	CAAGCGCATACTCCAGAACA	TC88366	AC146587.2		NA		A	A	B	B	A	B	A	A	A	A	A	B	B	A	A	A		13		13	483	14
454	Tps1/382-	5	1.12	0.677597	595							Tps1/382-	0	5	A	A	B	B	A	B	A	A	A	B	A	A	B	A	A	A					484		484			B	B	B	A	B	B	A	A	-	A
	mtmt_GEN_00274_04_1	5.1	1.67	1.01035	596		mtmt_GEN_00274_04_1	TGGCAGACCAGAGTGTGAAG	TGTGAAAGCATGAGGTGCTC	TC97888	AC135319				A	A	B	B	A	B	A	A	A	B	A	A	B	A	A	A		56		56	484	16
	mtmt_GEN_00758_01_1	5.2	1.67	1.01035	597		mtmt_GEN_00758_01_1	GCATCCCCATCTTTTTCTGA	TGAAGGTTGTCCGCAACATA	TC110992	AC146587				A	A	B	B	A	B	A	A	A	B	A	A	B	A	A	A		81		81	484	16
	Pis_PR_33_1	5.3	1.67	1.01035	598	X	Pis_PR_33_1	GATGACGGAGATGGTTGCTT	GCCTGTGCTGCCTTACTTTC	TC87713	AC130801		NA		A	A	B	B	A	B	A	A	A	A	A	A	B	A	A	A		141		141	484	15
455	cDNA2a	5	2.22	1.34309	599							cDNA2a	0	5	A	A	B	B	A	B	A	A	A	B	A	A	B	A	-	A					485		485			B	B	B	-	B	B	A	A	A	A
456	Tps1/140-con	5	2.67	1.61534	600							Tps1/140-con	0	5	A	A	B	B	A	B	A	A	A	B	A	A	B	A	A	A					486		486			B	B	B	A	B	B	A	A	A	A
457	F19/6++	5	2.98	1.80289	601							F19/6++	0	5	A	A	B	B	A	B	A	A	A	B	A	A	B	A	A	A					487		487			B	B	B	-	B	B	A	A	A	A
458	cDNA200	5	3.31	2.00254	602							cDNA200	0	5	A	A	B	B	A	B	A	A	A	B	A	A	B	A	A	A					488		488			B	B	-	-	B	B	A	A	A	A
459	Tps1/28-con	5	3.65	2.20824	603							Tps1/28-con	0	5	A	A	B	B	A	B	A	A	A	B	A	A	B	A	A	A					489		489			B	B	B	A	B	B	A	A	A	A
460	AB07_800	5	6.32	3.82358	604							AB07_800	0	5	A	A	B	B	A	A	A	A	A	B	A	A	A	B	A	A					490		490			B	B	B	-	B	B	A	B	A	A
461	Lhb4	5	7.9	4.77948	605							Lhb4	0	5	A	A	B	B	A	A	A	A	A	B	A	A	A	-	A	B					491		491			B	B	B	-	B	-	A	A	A	A
462	cDNA187	5	8.14	4.92468	606							cDNA187	0	5	-	A	B	B	A	A	A	A	A	B	A	A	A	B	B	B					492		492			B	B	B	-	B	B	A	A	A	A
463	A5/17+	5	8.6	5.20298	607							A5/17+	0	5	A	A	B	B	A	A	A	A	A	B	A	A	A	B	A	B					493		493			B	B	B	-	B	B	A	A	A	A
464	Tps1/203-con	5	9.27	5.60832	608							Tps1/203-con	0	5	A	A	B	B	B	A	A	A	A	B	A	A	A	B	A	B					494		494			B	B	B	A	B	B	A	B	A	A
465	F15/4-	5	12.95	7.83471	609							F15/4-	0	5	A	A	B	B	B	A	A	A	A	B	A	A	A	B	A	B					495		495			B	B	A	-	B	B	A	B	A	A
466	PSAB23	5	13.1	7.92546	610							PSAB23	0	5	A	A	B	B	-	A	A	A	A	B	A	A	A	B	A	B					496		496			B	B	A	-	B	B	A	B	A	A
467	cDNA280	5	17.17	10.3878	611							cDNA280	0	5	A	A	B	B	-	A	A	A	A	B	A	A	A	-	A	B					497		497			B	B	A	-	B	B	A	-	A	A
468	DR/26	5	21.36	12.9227	612							DR/26	0	5	A	A	B	-	A	A	-	-	A	B	-	-	A	B	A	B					498		498			-	B	-	-	B	-	-	A	-	A
469	3c/15	5	21.79	13.1829	613							3c/15	0.014	5	A	A	B	-	-	A	-	-	A	B	-	-	A	B	A	B					499		499			-	B	A	-	-	B	A	-	A	-
470	A5/18+	5	22.09	13.3644	614							A5/18+	0	5	A	A	B	B	B	A	A	A	A	B	A	A	A	B	A	B					500		500			B	B	A	-	B	B	A	A	A	A
471	3c/21	5	22.31	13.4975	615							3c/21	0	5	-	-	-	-	-	A	-	-	A	B	-	-	A	-	A	B					501		501			-	B	A	-	-	B	A	B	A	-
472	B7/7+-	5	22.4	13.5519	616							B7/7+-	0	5	A	A	B	B	B	A	A	A	A	B	A	A	A	B	A	B					502		502			B	B	A	-	B	B	A	B	A	A
	Sbe1	5.1	24.495	14.8194	617							Sbe1			-	-	-	B	-	-	-	A	-	-	-	A	B	-	-	-					503		503			-	-	-	-	-	-	-	-	-	-
	CR_ld	5.2	24.495	14.8194	618							CR_ld			A	A	B	B	B	A	A	A	A	B	A	A	A	B	A	B					504		504			B	A	A	-	B	A	A	B	A	A
473	CTCCA34	5	26.59	16.0869	619							CTCCA34	0	5	A	A	B	B	B	A	A	A	A	B	A	A	A	B	A	B					505		505			B	B	A	B	B	A	A	B	-	A
474	cDNA189a	5	30.69	18.5674	620							cDNA189a	0	5	A	A	A	B	B	A	A	A	A	B	A	A	A	B	A	B					506		506			B	B	-	-	B	A	A	-	A	A
475	F15/2+	5	34.7	20.9934	621							F15/2+	0	5	A	A	A	B	B	A	A	A	A	B	A	A	A	B	A	B					507		507			B	B	A	-	B	A	A	A	A	A
476	PSAB47	5	38.53	23.3105	622							PSAB47	0	5	A	A	A	B	-	A	A	A	A	B	A	A	A	B	A	B					508		508			B	B	A	-	B	A	A	B	A	A
477	PSAB185	5	42.18	25.5188	623							PSAB185	0	5	A	A	A	B	-	A	A	A	B	B	A	A	A	B	B	B					509		509			B	B	A	-	B	A	A	B	A	A
478	Leg259	5	45.58	27.5758	624							Leg259	0	5	A	A	A	B	B	A	A	A	B	B	A	A	A	B	B	B					510		510			B	B	A	B	B	A	A	B	-	A
	mtmt_GEN_00096_06_1	5.1	45.795	27.7059	625		mtmt_GEN_00096_06_1	ATTTGAGGCATCTGATTCGG	TGCCTTTCGCCTTTAGTGTC	TC89748	AC139882.3		NA	NA	A	A	A	B	B	A	A	A	B	B	A	A	A	-	B	B		44		44	510	15
	Pis_PR_121_1	5.2	45.795	27.7059	626	X	Pis_PR_121_1	CGCAACAACAAGGTCTCAAA	CCGTTTCCACCAACAAAACT	TC89051	AC128638		NA		A	-	A	B	B	A	A	A	B	A	A	A	A	-	B	B		128		128	510	13
479	MKX3/7/8/con	5	46.01	27.8359	627							MKX3/7/8/con	0	5	A	A	-	B	B	A	A	A	B	B	B	A	A	B	B	B					511		511			B	B	A	-	B	A	A	B	A	A
480	PSAC21	5	48.78	29.5118	628							PSAC21	0	5	A	A	A	B	-	A	A	A	-	B	A	A	A	B	B	B					512		512			B	B	B	-	B	A	A	B	A	A
481	Tps1/1+	5	49.2	29.7659	629							Tps1/1+	0	5	A	A	A	B	B	A	A	A	B	B	A	A	A	B	B	B					513		513			B	B	B	-	B	A	A	B	A	A
482	Tps1/375+	5	51.69	31.2723	630							Tps1/375+	0	5	A	A	A	B	B	A	A	A	B	B	A	A	A	B	B	B					514		514			B	B	B	B	B	A	A	B	-	A
483	cDNA286	5	54.21	32.7969	631							cDNA286	0	5	A	A	A	B	B	A	A	A	B	B	A	A	A	B	B	B					515		515			B	B	B	-	B	A	A	-	A	A
484	Lg1	5	57.07	34.5272	632							Lg1	0	5	A	A	A	-	B	A	A	A	B	B	A	A	A	B	B	B					516		516			B	-	-	-	B	A	A	-	A	A
485	A9/6+	5	57.07	34.5272	633							A9/6+	0	5	A	A	A	B	B	A	A	A	B	B	A	A	A	B	B	B					517		517			A	A	B	-	B	A	A	B	A	A
486	SusII3	5	57.53	34.8055	634							SusII3	0	5	A	-	A	B	B	A	A	A	B	B	A	A	B	B	B	B					518		518			B	B	B	-	B	A	A	B	A	A
	Pis_PR_131_1	5.1	57.53	34.8055	635	X	Pis_PR_131_1	CAAAGGAAAGAGGGCTGTTG	AACACCTCCAGGAACAGGTG	TC91309	AC123899		NA		A	-	A	B	B	A	A	B	B	B	A	A	B	-	B	B		129		129	518	13
487	A7/5+	5	57.53	34.8055	636							A7/5+	0	5	A	A	A	B	B	A	A	A	B	B	A	A	A	B	B	B					519		519			A	B	B	-	B	A	A	B	A	A
	DR/3	5.1	57.985	35.0808	637							DR/3			A	A	A	B	B	A	A	A	A	B	A	A	A	B	B	B					520		520			B	B	-	-	A	A	A	A	A	A
488	cDNA148/4	5	58.44	35.356	638							cDNA148/4	0.014	5	B	A	B	B	B	A	A	A	B	B	A	A	A	B	-	B					521		521			B	B	-	-	B	A	A	B	A	A
489	Tps1/360+	5	58.44	35.356	639							Tps1/360+	0	5	A	A	A	B	B	A	A	A	B	B	A	A	A	B	B	B					522		522			B	B	B	B	B	A	A	B	-	A
490	B5/5-	5	61.99	37.5038	640							B5/5-	0	5	A	A	A	B	B	A	A	A	B	B	A	A	A	B	B	B					523		523			B	B	B	-	B	A	A	B	-	A
491	R03_2000	5	65.64	39.712	641							R03_2000	0	5	A	A	A	A	B	A	B	-	B	-	A	A	B	B	A	B					524		524			B	A	A	-	B	A	A	-	A	A
492	PSAA99	5	65.95	39.8996	642							PSAA99	0	5	A	A	A	B	-	A	B	A	B	B	A	A	B	B	B	B					525		525			B	B	B	-	B	A	A	B	A	A
493	G11/6+	5	70.05	42.3801	643							G11/6+	0	5	A	B	A	A	-	A	B	B	B	B	A	A	B	-	B	B					526		526			B	B	A	-	B	-	A	A	A	B
494	Tps1/361+	5	70.29	42.5253	644							Tps1/361+	0	5	A	B	A	A	A	A	B	B	B	B	A	A	B	B	B	B					527		527			B	B	A	A	B	A	A	A	-	A
	mtmt_GEN_00982_03_1	5.1	72.585	43.9137	645		mtmt_GEN_00982_03_1	CGATGCTCACACTGCTCAAT	ACTATGGAGGCTGGGGTTTT	TC95868	AC133780.1				A	B	A	A	A	A	B	B	B	B	A	A	B	B	B	B		88		88	527	16
	Pis_GEN_6_3_1	5.2	72.585	43.9137	646	X	Pis_GEN_6_3_1	ATCAAAGTTGTCTCCGACCG	CTCCCTGCACCTTCTCTGTC	TC76673	X52148		NA	NA	A	-	A	A	A	A	B	B	B	A	A	A	B	B	B	B		122		122	527	14
	Pis_PR_165_1	5.3	72.585	43.9137	647		Pis_PR_165_1	TCTGTTGCATTTCTCATCGC	CCACCTCCAATGAGACCAGT	TC78203	AC140026		NA		A	B	A	A	A	A	-	B	B	B	A	A	B	B	B	B		133		133	527	15
495	Tps1/85-	5	74.88	45.3022	648							Tps1/85-	0	5	A	B	A	A	A	A	B	B	B	B	A	A	B	B	B	B					528		528			B	B	A	A	B	A	A	A	-	A
496	C7/4+-	5	79.5	48.0973	649							C7/4+-	0	5	A	B	A	A	A	A	B	B	B	B	A	A	B	B	B	B					529		529			B	B	A	-	B	A	A	A	A	A
	PSAB83	5.1	79.5	48.0973	650							PSAB83			A	B	A	A	-	A	B	B	B	B	A	A	B	B	B	B					530		530			B	B	A	-	B	A	A	B	A	A
497	PSAB130	5	79.5	48.0973	651							PSAB130	0.006	5	A	B	A	A	-	A	B	B	B	B	A	A	B	B	B	B					531		531			B	B	A	-	B	A	A	B	A	A
498	Tps1/386-	5	84.15	50.9105	652							Tps1/386-	0	5	A	B	A	A	A	A	A	B	B	B	A	A	B	B	B	B					532		532			B	B	A	A	B	A	A	A	-	A
	mtmt_GEN_00385_06_1	5.1	86.415	52.2808	653		mtmt_GEN_00385_06_1	GGTCAGGGAAAAATCAGCAA	ATCTTCAGCCAGCACATCCT	TC106736	AC148171.13				A	B	A	A	-	A	A	B	B	B	A	A	-	B	B	B		64		64	532	14
	mtmt_GEN_00754_08_1	5.2	86.415	52.2808	654		mtmt_GEN_00754_08_1	CTGCTGGACTTGATCCCATT	TCATTCCTTCCCAAACAAGC	TC108537	AC124218				A	B	A	A	A	A	A	B	B	B	A	-	B	-	-	B		79		79	532	13
	mtmt_GEN_00937_01_4	5.3	86.415	52.2808	655		mtmt_GEN_00937_01_4	CCGGACCTTCATTCAGATGT	ACCACTGTCAAGCCATCCTC	TC102919	AC150440				A	B	A	A	A	A	A	B	B	B	A	A	B	B	B	B		87		87	532	16
	Pis_GEN_27_2_1	5.4	86.415	52.2808	656	X	Pis_GEN_27_2_1	CTTCCTGTTAGCAGGTCCCA	TCAATCCCTCAACTATCCCG	TC90116	AJ400899		NA	NA	A	B	-	A	A	A	A	B	B	A	A	A	B	B	B	B		117		117	532	14
499	PSAD79	5	88.68	53.6512	657							PSAD79	0	5	A	B	A	A	-	A	A	B	B	B	A	A	B	B	B	B					533		533			B	B	A	-	B	A	A	A	A	A
500	d2	5	88.92	53.7964	658							d2	0	5	-	-	A	A	B	A	-	A	B	B	-	A	B	A	B	B					534		534			B	B	A	-	B	B	A	A	A	A
501	cDNA373	5	89.47	54.1291	659							cDNA373	0	5	A	B	A	A	A	A	A	B	B	B	A	A	B	B	B	B					535		535			B	B	A	-	B	A	A	A	A	A
502	Vc2	5	89.74	54.2925	660							Vc2	0	5	A	-	A	A	A	A	A	B	B	B	A	A	B	-	A	B					536		536			B	B	-	-	B	A	A	B	A	A
503	SNP28	5	89.74	54.2925	661							SNP28	0	5	A	B	A	A	A	A	A	B	B	B	A	A	B	B	B	B					537		537			B	B	A	A	B	A	A	A	-	A
504	Tri	5	93.05	56.295	662							Tri	0	5	A	B	A	A	A	A	A	-	B	B	A	A	B	B	B	B					538		538			B	B	A	-	B	A	A	A	A	A
505	PSAB163	5	96.61	58.4488	663							PSAB163	0	5	A	B	A	A	-	A	A	A	B	B	A	A	B	B	B	B					539		539			B	B	A	-	B	A	A	A	A	B
506	cDNA231	5	96.97	58.6666	664							cDNA231	0	5	A	-	A	A	A	A	A	A	B	B	A	A	B	B	B	B					540		540			B	B	A	-	B	A	A	A	A	B
	mtmt_GEN_00016_01_1	5.1	98.43	59.5499	665		mtmt_GEN_00016_01_1	TGCCACCAGGTTTTAGGTTC	CTTGCACCGTTTGGGTACTT	TC80936	AC145753		NA		A	-	A	-	A	A	-	A	B	B	A	-	B	B	B	B		6		6	540	12
507	PSAB167a	5	99.89	60.4332	666							PSAB167a	0	5	A	B	A	A	-	A	A	A	B	B	A	A	B	B	B	B					541		541			B	B	A	-	B	A	A	B	A	B
508	PSAD280	5	102.78	62.1816	667							PSAD280	0	5	A	B	A	A	-	A	A	A	B	B	A	A	B	B	B	B					542		542			B	B	A	-	B	A	A	B	A	B
509	Tps1/363+	5	105.45	63.797	668							Tps1/363+	0	5	A	B	A	A	A	A	A	A	B	B	A	A	B	B	B	B					543		543			B	B	A	A	B	A	A	B	-	B
	mtmt_GEN_00703_11_1	5.1	106.695	64.5502	669		mtmt_GEN_00703_11_1	AGGAAGCAAAGTGAGTGGGA	TGCAGCTGAGGATGTGAATC	TC108475	AC140721				A	B	A	A	A	A	A	A	B	B	A	A	B	B	B	B		74		74	543	16
	Pis_GEN_28_1_1	5.2	106.695	64.5502	670	X	Pis_GEN_28_1_1	CGGTGACGGTAGGGAAAGTA	ATCACTTTGCAAGGACCACA	TC77999	U35830		NA	NA	A	B	A	A	A	A	A	A	B	A	A	A	B	B	B	B		118		118	543	15
510	SNP178	5	107.94	65.3034	671							SNP178	0	5	-	B	A	A	A	A	A	A	A	B	A	A	B	B	B	B					544		544			B	B	A	A	B	A	A	B	-	B
511	Tps1/150+con	5	110.31	66.7372	672							Tps1/150+con	0	5	A	B	A	A	A	A	A	A	A	B	A	A	B	B	B	B					545		545			B	B	A	A	B	A	A	B	A	B
	Pis_GEN_9_3_1	5.1	110.325	66.7463	673	X	Pis_GEN_9_3_1	GGCAAGCCTTATTCAGCAAG	CTCCACCTCTTCTGTGCTCC	TC86126	AF378925		NA	NA	A	-	-	A	-	A	A	A	A	A	A	-	B	B	B	B		125		125	545	11
	psat_EST_00178_01_1	5.2	110.325	66.7463	674		psat_EST_00178_01_1	GCGAGAGGAAACAATTTGGA	CAATTCTCTCCCCAAAGCAG	CD860534	At3g51840.1		NA	NA	A	B	A	A	A	A	A	A	A	B	A	A	B	B	B	B		158		158	545	16
512	B5/1+	5	110.34	66.7554	675							B5/1+	0.017	5	A	B	A	A	A	A	A	A	A	B	A	A	B	B	B	B					546		546			B	B	A	-	B	A	A	B	-	B
513	399-80-46	5	112.71	68.1892	676							399-80-46	0	5	A	B	A	A	-	A	A	A	A	B	A	A	B	B	B	B					547		547			B	B	A	-	B	A	A	B	A	B
514	Tps1/156-con	5	113.2	68.4857	677							Tps1/156-con	0	5	A	B	A	A	A	A	A	A	A	B	A	A	B	B	B	B					548		548			B	B	A	A	B	A	A	B	A	B
515	A3/3+	5	115.78	70.0466	678							A3/3+	0	5	A	B	A	A	A	A	A	A	A	B	A	A	B	B	B	B					549		549			B	B	A	-	B	A	A	B	A	B
516	PSAB146	5	116.27	70.343	679							PSAB146	0	5	A	B	A	A	-	A	A	A	A	B	A	A	B	B	B	B					550		550			B	B	A	-	B	A	A	B	A	B
517	Tps1/17+con	5	119.64	72.3819	680							Tps1/17+con	0	5	A	B	A	A	A	A	A	A	A	B	A	A	B	B	B	B					551		551			B	B	A	A	B	A	A	B	A	B
518	PSAC31y	5	123.08	74.4631	681							PSAC31y	0	5	A	B	B	A	-	A	A	A	B	B	B	A	B	B	B	B					552		552			B	B	A	-	B	A	A	B	A	B
519	Psphan	5	123.44	74.6809	682							Psphan	0	5	A	B	-	-	-	-	-	A	A	-	-	A	B	-	-	-					553		553			-	B	A	-	B	-	A	-	A	-
520	Tps1/3+con	5	127.45	77.1069	683							Tps1/3+con	0	5	A	B	A	A	A	A	A	A	A	B	A	A	B	B	B	B					554		554			B	B	A	B	B	A	A	B	A	B
521	PSAA374c	5	127.73	77.2763	684							PSAA374c	0	5	A	B	A	A	-	A	A	A	A	B	B	A	B	B	B	B					555		555			B	B	A	-	B	A	A	B	A	B
	PSAB142	5.1	130.07	78.692	685							PSAB142			A	B	B	A	-	A	A	A	A	B	B	A	B	B	B	B					556		556			B	B	A	-	B	A	A	B	A	B
	PSAC6a	5.2	130.07	78.692	686							PSAC6a			A	B	B	A	-	A	A	A	A	B	B	A	B	B	B	B					557		557			B	B	A	-	B	A	A	B	A	B
522	PSAD155	5	132.41	80.1077	687							PSAD155	0	5	A	B	B	A	-	A	A	A	A	B	B	A	B	B	B	B					558		558			B	B	A	-	B	A	A	B	A	B
523	Tps1/40-con	5	137.24	83.0298	688							Tps1/40-con	0	5	A	B	B	A	A	A	A	A	A	B	B	A	B	B	B	B					559		559			B	B	A	B	B	A	A	B	A	B
	mtmt_GEN_00020_02_1	5.1	139.685	84.509	689		mtmt_GEN_00020_02_1	ACCATACGGTTTTGGAGCAG	AGCATTCCATTCTATTGGCG	TC91856	AC148176.7		NA		A	B	B	A	A	A	A	A	A	B	B	A	B	-	B	B		8		8	559	15
	Pis_PR_21_1	5.2	139.685	84.509	690		Pis_PR_21_1	CCCACCTCGTCTGACAGAAT	CCGTTATGATGCGAAAACCT	TC80197	AC119412		NA		A	B	B	-	A	A	A	A	A	B	B	A	B	B	B	B		139		139	559	15
524	F15/1-	5	142.13	85.9883	691							F15/1-	0	5	A	B	B	A	A	A	A	A	A	B	B	A	B	B	B	B					560		560			B	B	A	-	B	A	A	B	A	B
525	G09_650	5	142.22	86.0427	692							G09_650	0	5	A	B	B	A	A	A	A	A	A	B	B	A	B	B	B	B					561		561			B	A	A	-	B	A	B	B	A	B
526	PSAC58	5	147.08	88.983	693							PSAC58	0	5	A	B	B	A	-	A	A	A	A	B	B	A	B	B	B	B					562		562			B	B	A	-	B	A	A	B	A	B
527	A10/3/5+-	5	147.75	89.3883	694							A10/3/5+-	0	5	A	B	B	A	A	A	A	A	A	B	B	A	B	B	B	B					563		563			B	B	A	-	B	A	A	B	A	B
528	Tps1/398-	5	147.88	89.467	695							Tps1/398-	0	5	A	B	B	A	A	A	A	A	A	B	B	A	B	B	B	B					564		564			B	B	A	B	B	A	A	B	-	B
529	Pscyc	5	148.15	89.6303	696							Pscyc	0	5	-	-	B	A	-	A	A	A	A	-	B	A	B	-	B	B					565		565			B	B	A	-	B	-	A	B	A	B
530	5S1	5	148.27	89.7029	697							5S1	0	5	A	B	B	A	A	-	A	A	A	B	B	A	B	-	B	-					566		566			B	B	A	-	B	A	A	B	A	B
531	PF4	5	148.27	89.7029	698							PF4	0	5	A	B	B	A	A	A	A	A	A	B	A	A	B	B	B	B					567		567			B	B	A	-	B	A	A	B	A	B
532	Tps1/87-con	5	151.46	91.6329	699							Tps1/87-con	0	5	A	B	B	A	A	A	A	A	A	B	A	A	B	B	A	B					568		568			B	B	A	A	B	A	A	B	A	B
	mtmt_GEN_00049_01_1	5.1	151.55	91.6873	700		mtmt_GEN_00049_01_1	TGGTGTTCACTTGCTTCGAG	CCTCATTGAATGCCAAGGAT	TC92941	AC146575		NA		A	B	B	A	A	A	A	A	A	B	A	A	B	-	A	B		25		25	568	15
	mtmt_GEN_00481_05_1	5.2	151.55	91.6873	701		mtmt_GEN_00481_05_1	CAGTCGTGGGGCTGATTTAT	TTCTGCAGGCATAGCAAATG	TC97873	AC151524.6				A	B	B	A	A	A	A	A	A	B	A	A	B	B	A	B		68		68	568	16
533	E3/4+	5	151.64	91.7418	702							E3/4+	0	5	A	B	B	A	A	A	A	A	A	B	A	A	B	B	A	B					569		569			B	B	A	-	B	A	A	A	A	B
534	SNP196	5	155.29	93.95	703							SNP196	0	5	A	A	B	A	A	A	A	A	A	A	A	B	B	B	A	B					570		570			B	B	A	A	B	A	A	B	-	B
	psmt_EST_00196_01_1	5.1	157.07	95.0269	704		psmt_EST_00196_01_1	TAGTTATGCTCATGGCGCTG	TGGATTGGTAGGAGACTCGG	CD859518	AC140544.1		NA	NA	A	A	B	A	A	A	A	A	A	A	A	B	B	B	A	B		164		164	570	16
535	Fs	5	158.85	96.1038	705							Fs	0	5	-	-	B	A	A	A	A	A	A	-	A	-	-	-	A	B					571		571			A	-	A	-	-	A	B	-	A	-
536	B20_300	5	159.18	96.3035	706							B20_300	0	5	A	A	-	A	A	A	A	A	A	-	A	B	B	B	A	B					572		572			A	B	A	-	B	-	-	-	A	-
537	PSAA460	5	161.73	97.8462	707							PSAA460	0	5	A	A	B	A	-	A	A	A	A	A	A	B	B	B	A	B					573		573			A	B	A	-	B	B	A	A	A	B
538	hst3/1	5	162.13	98.0882	708							hst3/1	0	5	A	-	-	-	-	A	A	-	A	-	A	B	-	B	A	B					574		574			-	B	A	-	B	A	A	B	A	B
539	2055NR51	5	162.13	98.0882	709							2055NR51	0	5	A	A	B	A	-	A	A	A	A	A	A	B	A	B	A	A					575		575			A	B	A	-	B	B	A	A	A	B
540	1006NR9	5	163.5	98.9171	710							1006NR9	0	5	A	A	B	A	-	A	A	A	B	A	A	B	B	A	A	B					576		576			A	A	A	-	B	B	B	A	A	B
541	Tps1/365-	5	164.83	99.7217	711							Tps1/365-	0	5	A	A	B	A	A	A	A	A	B	A	A	B	B	B	A	B					577		577			A	A	A	A	B	B	B	A	-	B
542	RbcS1	5	165.29	100	712							RbcS1	0	5	A	A	B	A	A	A	A	A	A	A	A	B	B	-	A	B					578		578			A	A	A	-	B	B	B	A	A	B
543	pm6	5	165.29	100	713							pm6	0	5	A	B	A	A	A	A	B	-	A	A	B	B	B	B	A	B					579		579			A	B	A	-	B	B	B	B	A	B
544	Tps1/404+	6	0	0	714							Tps1/404+	0.001	6	A	B	A	B	A	A	B	A	B	A	B	A	B	A	B	A					580		580			B	A	B	A	B	A	B	B	-	B
545	PSAB32	6	0.49	0.370594	715							PSAB32	0	6	A	B	A	B	-	A	B	A	B	A	B	A	B	A	B	A					581		581			B	A	B	-	B	A	B	B	B	B
	PSAC31x	6.1	1.015	0.76766	716							PSAC31x			A	B	A	B	-	A	B	A	B	A	B	A	B	A	B	A					582		582			B	A	B	-	B	A	B	B	B	B
	PSAB42	6.2	1.015	0.76766	717							PSAB42			A	B	A	B	-	-	B	A	B	-	B	A	B	A	B	-					583		583			B	A	B	-	B	A	-	B	B	B
546	PSAD160	6	1.54	1.16473	718							PSAD160	0	6	A	B	A	B	-	A	B	A	B	A	B	A	B	A	B	A					584		584			B	A	B	-	B	A	B	B	B	B
547	cDNA148/5	6	2.68	2.02692	719							cDNA148/5	0	6	A	B	A	B	A	A	B	A	B	A	B	A	B	A	B	A					585		585			B	A	-	-	B	A	B	B	B	B
548	A15/4+/5+con	6	2.68	2.02692	720							A15/4+/5+con	0	6	A	B	A	B	A	A	A	A	B	A	B	A	B	A	B	A					586		586			B	A	B	-	B	A	A	B	B	B
549	Tps1/152-con	6	3.17	2.39752	721							Tps1/152-con	0.001	6	A	B	A	B	A	A	B	A	B	A	B	A	B	A	B	A					587		587			B	A	B	A	B	A	B	B	B	B
550	Tps1/144+con	6	6.18	4.67403	722							Tps1/144+con	0.003	6	A	B	A	B	A	A	B	A	B	A	B	A	B	A	B	A					588		588			B	A	B	A	B	A	B	B	B	B
551	cDNA41	6	9.55	7.22281	723							cDNA41	0.004	6	A	B	A	B	A	A	B	A	B	A	B	-	B	A	B	A					589		589			B	A	-	-	A	A	B	B	B	B
552	GS2	6	12.19	9.21948	724							GS2	0.008	6	A	B	A	B	A	A	B	A	B	A	B	B	B	A	B	B					590		590			A	A	B	-	A	A	B	B	B	B
	mtmt_GEN_00038_03_1	6.1	12.19	9.21948	725		mtmt_GEN_00038_03_1	GTAAAGGGTGGAAGTGGCAA	TAACCCCCAGATGCATGTTT	TC86359	AC146564		NA		A	B	A	B	A	A	B	A	B	A	B	B	B	-	B	B		22		22	590	15
	Pis_GEN_12_1_1	6.2	12.19	9.21948	726		Pis_GEN_12_1_1	AAAAAGCCGGAAGAGAGAGC	CAGACCTTTCCAATCCGGTA	AF276229	AF276229		NA	NA	A	B	A	B	A	A	B	A	B	A	B	B	B	A	B	B		113		113	590	16
553	O04_1400	6	12.19	9.21948	727							O04_1400	0.008	6	A	B	A	B	A	A	B	A	B	A	B	B	B	A	B	B					591		591			A	B	B	-	A	A	B	B	B	B
	PSAB211	6.1	12.315	9.31402	728							PSAB211			A	B	A	B	-	A	B	A	B	A	B	B	B	A	B	B					592		592			A	A	B	-	A	A	B	B	B	B
554	PSAC74	6	12.44	9.40856	729							PSAC74	0.005	6	A	B	A	B	-	A	B	A	B	A	B	B	B	A	B	B					593		593			A	A	B	-	A	A	B	B	B	B
555	D3/8-	6	13.25	10.0212	730							D3/8-	0.003	6	A	B	A	B	A	A	B	A	B	A	B	B	B	A	B	B					594		594			A	A	B	-	A	A	B	B	A	B
556	pPsB28	6	17.97	13.591	731							pPsB28	0.003	6	A	B	A	B	A	A	B	A	B	-	-	B	-	A	B	B					595		595			B	A	B	-	A	A	B	B	A	B
557	PsNYC	6	22.8	17.244	732							PsNYC	0.002	6	A	B	B	-	A	A	B	A	B	B	B	B	A	A	B	B					596		596			B	A	B	A	A	A	B	B	A	B
558	PSAD51	6	27.72	20.9651	733							PSAD51	0.004	6	A	B	B	B	-	A	B	A	B	B	B	B	A	A	B	B					597		597			B	A	B	-	A	A	A	B	A	B
559	C2/10--	6	32.56	24.6256	734							C2/10--	0.002	6	A	B	B	B	A	A	B	A	B	B	B	B	A	A	B	B					598		598			B	A	B	-	A	A	A	B	A	B
	mtmt_GEN_00020_02_1	6.1	34.895	26.3916	735		mtmt_GEN_00020_02_1	ACCATACGGTTTTGGAGCAG	AGCATTCCATTCTATTGGCG	TC91856	AC148176.7		NA		A	B	B	B	A	A	B	A	B	B	B	B	A	-	B	B		9		9	598	15
560	Leg201mk	6	37.23	28.1576	736							Leg201mk	0.014	6	A	A	B	B	A	A	B	A	B	B	B	B	A	A	B	B					599		599			B	A	B	A	A	A	A	B	-	B
561	A9/4-	6	37.52	28.3769	737							A9/4-	0.006	6	A	A	B	B	A	A	B	A	B	B	B	B	A	A	B	B					600		600			B	A	B	-	A	A	A	B	A	B
562	Tps1/369+	6	41.5	31.3871	738							Tps1/369+	0.016	6	A	A	B	B	A	A	B	A	B	B	B	B	A	A	A	B					601		601			A	A	B	A	A	A	A	B	-	B
563	281-X16	6	41.78	31.5989	739							281-X16	0.005	6	A	A	B	B	-	A	B	A	B	B	B	B	A	A	A	B					602		602			A	A	B	-	A	A	A	A	A	B
564	Tps1/222+	6	45	34.0342	740							Tps1/222+	0.016	6	A	A	B	B	A	A	B	A	B	B	B	B	A	A	A	B					603		603			A	A	B	A	A	A	A	B	-	A
565	F19/2+/3+con	6	45.16	34.1552	741							F19/2+/3+con	0.033	6	A	A	B	B	A	A	B	A	B	B	B	B	A	A	A	B					604		604			A	A	B	-	A	A	A	B	A	A
566	A3/2+	6	45.16	34.1552	742							A3/2+	0.033	6	A	A	B	B	A	A	B	A	B	B	B	B	A	A	A	B					605		605			A	A	B	-	A	A	A	-	A	A
567	PSAB206	6	45.16	34.1552	743							PSAB206	0.033	6	A	A	B	B	-	A	B	A	B	B	B	B	A	A	A	B					606		606			B	A	B	-	A	A	A	B	A	A
568	RbcS2	6	47.11	35.63	744							RbcS2	0.256	6	A	A	B	B	A	A	A	A	B	B	B	B	A	-	-	B					607		607			A	A	B	-	A	A	-	-	A	A
569	Cab2/6	6	47.11	35.63	745							Cab2/6	0.233	6	A	A	B	B	A	A	A	A	B	B	B	B	A	-	A	B					608		608			A	A	B	-	A	A	A	B	A	A
570	cDNA133	6	47.15	35.6603	746							cDNA133	0.187	6	A	A	B	B	A	A	A	A	B	B	B	B	A	A	A	B					609		609			A	A	-	-	A	A	A	B	A	A
571	PA1	6	47.27	35.751	747							PA1	0.119	6	A	A	B	B	A	A	A	A	B	B	B	B	A	A	A	B					610		610			A	A	B	-	A	A	A	-	A	A
572	gbsts2	6	47.48	35.9098	748							gbsts2	0.033	6	A	A	-	B	A	A	A	A	B	B	B	B	A	A	A	B					611		611			A	A	B	A	A	A	A	B	-	A
	Tps1/162-	6.1	48.98	37.0443	749							Tps1/162-			A	A	B	B	A	A	A	A	B	B	B	B	A	A	A	B					612		612			A	A	B	A	A	A	A	B	-	A
573	Tps1/198+	6	50.48	38.1788	750							Tps1/198+	0.006	6	A	A	B	B	A	A	A	A	B	B	B	B	A	A	A	B					613		613			A	A	B	A	A	A	A	B	-	A
574	F19/13-	6	54.18	40.9772	751							F19/13-	0.016	6	A	A	B	B	A	-	A	A	B	B	B	B	A	A	A	B					614		614			A	A	B	-	A	A	A	B	A	A
575	CMII_2	6	58.04	43.8965	752							CMII_2	0.025	6	A	A	B	B	A	A	A	A	B	B	B	B	A	A	A	B					615		615			A	A	B	A	A	A	A	B	-	A
576	PSAD159	6	62.07	46.9445	753							PSAD159	0.017	6	A	A	B	B	-	A	A	A	B	B	B	B	A	A	A	B					616		616			A	A	B	-	A	A	A	B	A	A
577	Tps1/127+	6	66.13	50.0151	754							Tps1/127+	0.004	6	A	A	B	B	A	A	A	A	B	B	B	B	A	A	B	B					617		617			A	A	B	A	A	A	A	B	-	A
	mtmt_GEN_00087_02_1	6.1	66.13	50.0151	755		mtmt_GEN_00087_02_1	CAAGCTGAAGAGGCAGTTCC	CCAGCAGCGTTACTAGGTCC	TC79486	AC138464.6		NA	NA	-	-	B	B	A	A	A	A	B	B	-	B	A	-	B	B		40		40	617	12
	Tps1/158-	6.2	66.13	50.0151	756							Tps1/158-			A	A	B	B	A	A	A	A	B	B	B	B	A	A	B	B					618		618			A	A	B	A	A	A	A	B	-	A
578	Tps1/159+	6	66.13	50.0151	757							Tps1/159+	0.003	6	A	A	B	B	A	A	A	A	B	B	B	B	A	A	B	B					619		619			A	A	B	-	A	A	A	B	A	A
579	Gr02	6	70.2	53.0933	758							Gr02	0.024	6	B	A	B	B	A	A	A	A	B	-	-	B	A	-	B	B					620		620			B	A	B	-	B	-	A	B	-	A
580	F19/4++	6	70.32	53.1841	759							F19/4++	0.02	6	A	A	B	B	A	A	A	A	B	B	A	B	A	A	B	B					621		621			B	A	B	-	B	A	A	B	A	A
581	PSAA374d	6	74.34	56.2245	760							PSAA374d	0.032	6	B	A	B	B	-	A	A	A	B	B	A	B	A	A	B	B					622		622			B	A	B	-	B	A	A	B	A	A
	PSAB71	6.1	74.425	56.2888	761							PSAB71			B	A	B	B	-	A	A	A	B	B	A	B	A	A	B	B					623		623			B	A	B	-	B	A	A	B	A	A
582	Tps1/83-	6	74.51	56.353	762							Tps1/83-	0.027	6	B	A	B	B	A	A	A	A	B	B	A	B	A	A	B	B					624		624			B	A	B	-	B	A	A	A	A	A
	mtmt_GEN_00781_05_1	6.1	74.51	56.353	763		mtmt_GEN_00781_05_1	TCTCTTGGGAGGTGCTGAGT	AGAAACCAAGCATGGCAAAC	TC100381	AC150846.13			NA	B	A	B	B	A	A	A	A	B	B	-	-	A	A	B	B		83		83	624	14
583	cDNA204/2	6	74.51	56.353	764							cDNA204/2	0.027	6	B	A	B	B	-	A	A	A	B	B	A	B	A	B	B	B					625		625			B	A	-	-	B	A	A	B	A	A
584	PSAD59	6	78.12	59.0833	765							PSAD59	0.017	6	B	A	B	B	-	A	A	A	A	B	A	B	A	A	B	B					626		626			B	A	B	-	B	B	A	B	A	A
585	A3/7+	6	78.49	59.3632	766							A3/7+	0.005	6	B	A	B	B	A	A	A	A	A	B	A	B	A	A	B	B					627		627			B	A	B	-	B	B	A	B	A	A
	mtmt_GEN_00020_02_1	6.1	78.61	59.4539	767	X	mtmt_GEN_00020_02_1	ACCATACGGTTTTGGAGCAG	AGCATTCCATTCTATTGGCG	TC91856	AC148176.7		NA		B	A	B	B	A	A	A	A	A	B	B	B	A	-	B	B		10		10	627	14
	mtmt_GEN_00036_02_1	6.2	78.61	59.4539	768		mtmt_GEN_00036_02_1	AATGACGGTAGCTTGGATGG	GAACCCTCTTCCTGGACCTC	TC88638	AC147497.3		NA		B	A	B	B	A	A	A	A	A	B	A	B	A	-	B	B		17		17	627	15
	Pis_GEN_16_1_1	6.3	78.61	59.4539	769		Pis_GEN_16_1_1	CCTTTCCAACACATTAGGGG	GATCACAATGAGGGCCAGTT	BQ148578	AF138704		NA	NA	B	A	B	B	A	A	A	A	A	B	A	B	A	-	A	B		114		114	627	14
586	C8/1-	6	78.73	59.5447	770							C8/1-	0.008	6	B	A	B	B	A	A	A	A	A	B	A	B	A	A	B	B					628		628			B	A	B	-	-	B	A	B	A	A
587	Tps1/367+	6	81.05	61.2993	771							Tps1/367+	0.008	6	B	A	B	B	A	A	A	A	A	B	A	B	A	A	B	B					629		629			B	A	B	A	B	B	A	B	-	A
588	Gty	6	81.42	61.5792	772							Gty	0.028	6	B	A	B	B	A	A	A	A	A	B	A	B	A	A	B	B					630		630			A	A	B	-	B	B	A	B	A	A
589	cDNA40/4	6	81.62	61.7304	773							cDNA40/4	0.039	6	B	B	A	B	A	A	A	A	A	B	A	B	A	-	B	B					631		631			A	A	-	-	B	B	A	B	A	A
590	PSAD60	6	83.2	62.9254	774							PSAD60	0.02	6	B	A	B	B	-	A	A	-	A	B	-	B	A	A	B	B					632		632			B	A	B	-	B	B	A	B	A	-
591	M16_1300	6	83.41	63.0843	775							M16_1300	0.032	6	B	A	B	-	A	A	B	A	A	B	A	A	A	A	B	B					633		633			B	B	B	-	B	B	B	B	A	A
592	MKX3/9+	6	84.99	64.2792	776							MKX3/9+	0.02	6	B	A	B	B	A	A	A	A	A	B	A	B	A	A	B	B					634		634			A	A	B	-	B	B	A	A	A	A
593	PSAA374e	6	86.58	65.4818	777							PSAA374e	0.017	6	B	A	-	B	-	A	A	A	B	B	A	B	A	A	B	B					635		635			A	A	B	-	B	B	A	A	A	A
594	G12/2-	6	88.12	66.6465	778							G12/2-	0.012	6	A	A	B	B	A	A	A	A	B	B	A	B	B	A	B	B					636		636			A	A	A	-	B	-	A	B	A	A
595	susy3	6	89.63	67.7885	779							susy3	0.024	6	A	-	-	B	-	-	A	-	-	-	B	A	-	A	-	B					637		637			-	-	-	-	B	B	A	A	-	A
596	PF1	6	89.75	67.8793	780							PF1	0.009	6	A	A	B	B	A	A	A	A	B	B	A	A	B	A	B	B					638		638			A	B	A	-	B	B	B	A	A	A
597	Tps1/43-	6	91.58	69.2633	781							Tps1/43-	0.01	6	A	A	B	B	A	A	B	A	B	B	A	A	B	-	B	A					639		639			A	B	A	-	B	B	A	B	A	A
598	Tps1/155-con	6	91.82	69.4449	782							Tps1/155-con	0.005	6	A	A	B	B	A	A	B	A	B	B	A	A	B	A	B	A					640		640			A	B	A	A	B	B	A	A	A	A
	Tps1/35+	6.1	93.18	70.4735	783							Tps1/35+			A	A	B	B	A	A	B	A	B	B	A	A	B	A	B	A					641		641			A	B	A	A	B	B	A	A	-	A
599	Tps1/146+con	6	94.54	71.502	784							Tps1/146+con	0.015	6	A	A	B	B	A	A	B	A	B	B	A	A	B	A	B	A					642		642			A	B	A	A	B	B	A	A	A	A
600	Tps1/6-con	6	97.55	73.7786	785							Tps1/6-con	0.017	6	A	A	B	B	A	A	B	A	B	B	A	A	B	A	B	A					643		643			A	B	A	A	B	B	A	A	A	A
601	A5/9+	6	100.76	76.2063	786							A5/9+	0.012	6	A	A	B	B	A	A	B	A	B	B	A	A	B	B	B	A					644		644			A	B	A	-	B	B	A	A	B	A
602	cDNA289/2	6	103.97	78.6341	787							cDNA289/2	0.003	6	-	-	B	B	B	B	-	B	B	B	-	-	B	-	B	A					645		645			A	B	B	-	B	B	A	A	B	A
603	Tps1/44-con	6	104.22	78.8232	788							Tps1/44-con	0.005	6	A	A	B	B	B	B	B	B	B	B	A	A	B	B	B	A					646		646			A	B	A	A	B	B	A	A	-	A
	Tps1/357+	6.1	105.7	79.9425	789							Tps1/357+			A	A	B	B	B	B	B	B	B	B	A	A	A	B	B	A					647		647			A	B	A	A	B	A	A	A	-	A
	mtmt_GEN_00859_06_2	6.2	105.7	79.9425	790	X	mtmt_GEN_00859_06_2	TGCTTTGCTGATGAATCTGG	CCATTAAGATGCCAGCAGGT	TC103266	AC146553				A	A	B	B	B	B	B	B	B	B	B	A	A	B	B	A		84		84	647	15
604	Tps1/405+	6	107.18	81.0619	791							Tps1/405+	0.006	6	A	A	B	B	B	B	B	B	B	B	A	A	A	B	B	A					648		648			A	B	A	A	B	A	A	A	-	A
605	5S3	6	107.18	81.0619	792							5S3	0.006	6	A	A	B	B	B	B	B	B	B	A	A	A	B	-	B	A					649		649			A	B	A	-	B	B	A	A	B	A
606	B07_1750	6	107.18	81.0619	793							B07_1750	0.006	6	A	A	B	B	B	B	B	A	B	B	A	A	A	B	B	A					650		650			A	A	A	-	B	B	B	A	A	A
607	Pskn16	6	107.35	81.1904	794							Pskn16	0.004	6	A	A	B	B	-	B	B	B	B	B	-	A	A	-	-	A					651		651			A	B	A	-	B	-	A	-	B	A
608	B7/1--	6	107.96	81.6518	795							B7/1--	0.002	6	A	A	B	B	B	B	B	B	B	B	A	A	A	B	B	A					652		652			A	B	A	-	B	B	A	B	B	A
609	GScp	6	112.35	84.972	796							GScp	0.002	6	A	A	B	B	B	B	B	B	B	B	A	A	A	B	B	A					653		653			A	B	A	-	B	B	A	B	B	A
610	HptB	6	116.74	88.2922	797							HptB	0	6	A	-	B	-	-	B	B	B	B	-	B	A	-	-	B	A					654		654			-	-	-	-	B	-	A	-	-	A
611	PSAA335	6	117.27	88.6931	798							PSAA335	0.003	6	A	A	B	B	-	B	B	B	B	B	B	A	A	B	B	A					655		655			A	B	A	-	B	B	A	A	B	A
612	D1/5+	6	117.43	88.8141	799							D1/5+	0.003	6	A	B	B	B	A	B	B	B	B	B	B	A	A	B	B	A					656		656			A	B	A	-	B	B	A	A	B	A
613	Tps1/14-con	6	117.43	88.8141	800							Tps1/14-con	0.003	6	A	A	B	B	A	B	B	B	B	B	B	A	A	B	B	A					657		657			A	B	A	A	B	B	A	A	B	A
614	95-X2	6	117.43	88.8141	801							95-X2	0.003	6	A	A	B	B	-	B	B	B	B	B	B	A	A	B	B	A					658		658			A	B	A	-	B	B	A	B	B	A
615	Tps1/18-con	6	120.64	91.2419	802							Tps1/18-con	0.001	6	A	B	B	B	A	B	B	B	B	B	B	A	B	B	B	B					659		659			A	B	A	A	B	B	A	A	B	A
	Tps1/36+	6.1	120.76	91.3326	803							Tps1/36+			A	B	B	B	A	B	B	B	B	B	B	A	B	B	B	B					660		660			A	B	A	A	B	B	A	A	-	A
616	PSAB125	6	120.88	91.4234	804							PSAB125	0.001	6	A	B	B	B	-	B	B	B	B	B	B	A	B	B	B	B					661		661			B	A	A	-	B	A	A	A	B	A
617	PSAB91	6	124.09	93.8512	805							PSAB91	0.001	6	A	B	B	B	-	B	B	B	B	B	B	A	B	B	B	B					662		662			A	B	A	-	B	B	A	A	B	A
618	Leg701	6	124.74	94.3428	806							Leg701	0.001	6	A	B	B	B	-	B	B	B	B	B	B	A	B	B	B	B					663		663			A	B	A	A	B	B	A	A	-	A
619	Tps1/192-	6	125.07	94.5923	807							Tps1/192-	0.001	6	A	B	B	B	A	B	B	B	B	B	B	A	B	B	B	B					664		664			A	B	A	A	B	B	A	A	-	A
620	MKX3/3-	6	126.7	95.8251	808							MKX3/3-	0.001	6	A	B	A	B	B	B	B	B	B	B	B	A	B	B	A	B					665		665			A	B	A	-	B	B	A	A	B	A
621	PSAC76a	6	128.93	97.5117	809							PSAC76a	0.001	6	A	B	B	B	-	B	B	B	B	B	B	A	B	B	A	B					666		666			A	B	A	-	B	B	A	A	B	B
622	PSAA103	6	130.76	98.8958	810							PSAA103	0	6	A	B	B	B	-	B	B	B	B	B	B	A	B	B	A	B					667		667			A	B	A	-	B	B	B	A	B	B
623	mt0747	6	131.21	99.2361	811							mt0747	0.001	6	A	B	B	B	B	B	B	B	B	B	B	A	B	B	A	B					668		668			A	B	A	A	B	B	B	A	-	B
	mtmt_GEN_00275_10_3	6.1	131.475	99.4365	812		mtmt_GEN_00275_10_3	GATGTCAGCCTGGGATCTTC	TTCTCATTTGCTGCCACAAG	TC95893	AC150778.8				A	B	B	B	B	B	B	B	B	B	B	A	B	B	A	B		57		57	668	16
624	CD7/5only	6	131.74	99.637	813							CD7/5only	0.001	6	A	B	B	-	B	B	B	B	B	B	-	A	B	-	A	B					669		669			A	B	A	-	B	B	B	A	B	B
625	cDNA324	6	132.22	100	814							cDNA324	0.001	6	A	B	B	B	B	B	B	B	B	B	B	A	B	B	-	B					670		670			A	B	A	-	B	B	A	A	B	B
	B5/4-	6.1	66.11	50	815							B5/4-			B	A	B	A	B	A	A	B	B	A	A	A	A	B	B	A					671		671			A	B	A	-	B	A	A	B	-	A
	mtmt_GEN_00079_01_1	6.2	66.11	50	816		mtmt_GEN_00079_01_1	TGGAAGTCCCTTGGATTCTG	GCTCCCATATCTTGGCTGAA	BG455782	AC146575		NA	NA	B	A	B	A	B	A	A	B	B	A	A	A	A	-	A	A		35		35	671	14
626	E3/11+	7	0	0	817							E3/11+	0	7	B	A	B	A	B	A	A	B	B	A	B	A	A	B	A	A					672		672			A	B	A	-	B	A	A	A	A	A
627	Tps1/270+	7	0	0	818							Tps1/270+	0	7	B	A	B	A	B	A	A	B	B	A	B	A	A	B	B	A					673		673			A	B	A	B	B	A	A	B	-	A
	mtmt_GEN_00934_02_1	7.1	0	0	819		mtmt_GEN_00934_02_1	TAGTGCATGCATCCCAATGT	TTGCTGCAGCCTCCTTAGAT	BI271781	AC144538				B	A	B	A	B	A	A	B	B	A	B	A	A	B	B	A		86		86	673	16
628	A15/6-	7	0	0	820							A15/6-	0	7	B	A	B	A	B	A	A	B	B	A	B	A	A	B	B	A					674		674			A	B	B	-	B	A	A	B	A	A
629	PsBAS	7	0.39	0.273723	821							PsBAS	0	7	B	A	B	A	B	A	A	B	B	A	B	A	A	B	B	A					675		675			A	-	A	B	B	A	A	B	A	A
630	F13/3-	7	1.97	1.38265	822							F13/3-	0	7	B	A	B	A	B	A	A	B	B	A	B	A	A	B	B	A					676		676			A	B	A	-	B	A	A	B	A	A
631	Tps1/2+con	7	3.9	2.73723	823							Tps1/2+con	0	7	B	A	A	A	B	A	A	B	B	A	B	A	A	B	B	A					677		677			A	B	A	B	B	A	A	A	A	A
	B5/6+	7.1	4.885	3.42855	824							B5/6+			A	A	A	A	B	A	A	B	B	A	B	A	A	B	B	A					678		678			A	B	A	-	B	A	A	A	-	A
632	X1-420	7	5.87	4.11988	825							X1-420	0	7	B	A	A	A	B	A	A	B	B	-	B	A	A	B	-	B					679		679			A	A	A	-	B	A	B	A	A	A
633	SNP162	7	6.16	4.32341	826							SNP162	0	7	B	A	A	A	B	A	A	B	B	A	B	A	A	B	B	B					680		680			A	B	A	B	B	A	A	A	-	A
	Pis_GEN_30_1_1	7.1	7.46	5.23582	827	X	Pis_GEN_30_1_1	AAGCTGTTGCTGTTCATTGG	ACCTGCATTGCTCAGGTCTT	TC81909	AB048714				B	-	A	A	B	A	A	B	B	B	B	A	A	B	B	B		119		119	680	14
634	cDNA148/1	7	8.76	6.14823	828							cDNA148/1	0	7	A	A	A	A	B	A	A	B	B	A	B	A	A	B	A	B					681		681			A	B	-	-	A	A	A	A	A	A
635	Tps1/23+con	7	8.99	6.30966	829							Tps1/23+con	0	7	A	A	A	A	B	A	A	B	B	A	B	A	A	B	B	B					682		682			A	B	A	B	B	A	A	A	A	A
	mtmt_GEN_00086_03_1	7.1	10.655	7.47824	830		mtmt_GEN_00086_03_1	CATTGACATGGTCTGATGGC	TCTGCATTCTCCCAATCCTC	TC89970	AC138016.1		NA	NA	A	A	A	A	B	A	A	B	B	A	B	A	A	-	B	B		39		39	682	15
636	Tps1/46+con	7	12.32	8.64683	831							Tps1/46+con	0	7	A	A	A	A	B	A	A	B	B	A	B	A	A	A	B	B					683		683			A	B	A	B	B	A	A	A	A	A
637	Tps1/151+con	7	15.8	11.0893	832							Tps1/151+con	0	7	A	A	A	A	B	A	A	A	B	A	B	A	A	A	B	B					684		684			A	B	A	B	B	A	A	A	A	B
	Pis_PR_173_1	7.1	17.515	12.293	833		Pis_PR_173_1	GACACCAAACCAAAGACCGT	ATTGGACACTCTTTCACCGC	TC79727	AC124952		NA	NA	A	A	A	A	A	A	A	A	B	A	B	A	A	A	B	B		136		136	684	15
	Pis_PR_64_1	7.2	17.515	12.293	834		Pis_PR_64_1	TGAGGCCACTGAGACTGTTG	GCCGGCACTTTCTTTTATCA	TC79209	AC137837		NA		A	A	A	A	B	A	A	A	B	-	B	A	A	A	B	B		143		143	684	15
638	E4/7+	7	19.23	13.4966	835							E4/7+	0	7	A	A	A	A	B	A	B	A	B	A	B	A	A	A	B	B					685		685			A	A	A	-	A	B	-	A	A	B
639	E4/4-	7	19.31	13.5528	836							E4/4-	0	7	A	A	A	A	B	A	A	A	B	A	B	A	A	A	B	B					686		686			A	A	A	-	B	B	-	B	A	B
640	Tps1/390+	7	19.46	13.6581	837							Tps1/390+	0	7	A	A	A	A	B	A	A	B	B	A	B	A	A	A	B	B					687		687			A	A	A	B	B	B	A	A	-	B
	Tps1/388+	7.1	21.37	14.9986	838							Tps1/388+			A	A	A	A	A	A	A	B	B	A	B	A	A	A	B	B					688		688			A	A	A	B	B	B	A	A	-	B
	mtmt_GEN_00038_03_1	7.2	21.37	14.9986	839		mtmt_GEN_00038_03_1	GTAAAGGGTGGAAGTGGCAA	TAACCCCCAGATGCATGTTT	TC86359	AC146564		NA		A	A	A	A	A	A	A	B	B	A	B	A	A	-	B	B		18		18	688	15
	mtmt_GEN_00047_01_1	7.3	21.37	14.9986	840		mtmt_GEN_00047_01_1	GCTAGAGGGAAAAACTGGGG	AAGGGAAAAAGGGGCAACTA	AJ500749	AC141113		NA		-	-	A	-	A	-	A	B	B	-	B	-	-	A	B	B		24		24	688	9
	mtmt_GEN_00258_10_1	7.4	21.37	14.9986	841		mtmt_GEN_00258_10_1	GCTAGCCAAGTTAGCGATGG	GCTGGAATAGCAAAAGCTGG	TC101046	AC126019				A	A	A	A	A	A	A	B	B	A	B	A	A	A	B	B		55		55	688	16
641	Tps1/387-	7	23.28	16.3391	842							Tps1/387-	0	7	A	A	A	A	A	A	A	B	B	A	B	A	A	A	B	B					689		689			A	A	A	B	B	B	A	A	-	B
642	Leg108mk_d	7	23.28	16.3391	843							Leg108mk_d	0	7	A	A	A	A	A	A	A	B	B	A	B	A	A	A	B	B					690		690			A	A	A	B	B	B	A	A	-	B
643	cDNA56/2	7	23.31	16.3602	844							cDNA56/2	0	7	A	A	A	A	A	A	A	B	B	A	B	A	A	A	B	B					691		691			A	A	-	-	B	B	A	A	A	B
644	D1/3+	7	27.16	19.0623	845							D1/3+	0	7	A	A	A	A	A	A	A	B	B	A	B	A	A	A	B	B					692		692			A	A	A	-	B	A	A	A	A	B
645	Tps1/399+	7	30.95	21.7223	846							Tps1/399+	0	7	A	A	A	A	A	A	A	B	A	A	B	A	A	A	A	B					693		693			A	A	A	B	B	A	A	A	-	B
646	Tps1/84+con	7	31.18	21.8838	847							Tps1/84+con	0	7	A	A	A	A	A	A	A	B	A	A	B	A	A	A	A	B					694		694			A	A	A	B	B	A	A	A	A	B
647	Leg926	7	31.31	21.975	848							Leg926	0	7	A	A	A	A	A	A	A	B	A	A	B	A	A	A	A	B					695		695			A	A	A	B	B	A	A	A	-	B
648	E3/6--	7	34.43	24.1648	849							E3/6--	0	7	A	A	A	B	A	A	A	B	A	A	B	B	A	A	A	B					696		696			A	A	A	-	B	A	A	A	A	B
649	PSAB60	7	37.76	26.502	850							PSAB60	0	7	A	A	A	B	-	B	A	B	A	A	B	B	A	A	A	B					697		697			A	A	A	-	B	A	A	A	A	B
650	CR_fpa	7	37.99	26.6634	851							CR_fpa	0	7	A	A	A	B	A	B	A	B	A	A	B	B	A	A	A	B					698		698			A	A	A	-	B	A	A	A	A	B
651	PSAA206	7	40.75	28.6005	852							PSAA206	0	7	A	A	A	B	-	B	B	A	A	A	B	B	A	A	A	B					699		699			A	A	A	-	B	A	A	A	A	B
652	p12583/12	7	41.03	28.797	853							p12583/12	0	7	A	A	A	B	-	B	B	-	A	-	B	B	-	A	A	B					700		700			A	A	A	-	B	A	A	A	A	B
653	PSAB122	7	43.4	30.4604	854							PSAB122	0	7	A	A	A	B	-	B	B	A	A	A	B	B	A	A	A	B					701		701			A	A	A	-	B	A	A	A	A	A
654	gr/8	7	43.73	30.692	855							gr/8	0	7	A	A	A	B	A	B	B	A	A	A	B	B	A	A	A	B					702		702			A	A	A	-	B	A	A	A	A	A
	mtmt_GEN_01114_05_1	7.1	45.005	31.5869	856		mtmt_GEN_01114_05_1	CTGGAGGGATGATGACTGGT	TTGTAGAGCCATTGTCACGC	TC95359	AC145289.2				A	A	A	B	A	B	B	A	A	A	B	B	A	-	A	B		102		102	702	15
	Pis_PR_165_1	7.2	45.005	31.5869	857		Pis_PR_165_1	TCTGTTGCATTTCTCATCGC	CCACCTCCAATGAGACCAGT	TC78203	AC140026		NA		A	A	A	B	A	B	B	A	A	A	B	B	A	A	A	B		134		134	702	16
	Pis_PR_64_1	7.3	45.005	31.5869	858	X	Pis_PR_64_1	TGAGGCCACTGAGACTGTTG	GCCGGCACTTTCTTTTATCA	TC79209	AC137837		NA		A	A	A	B	A	B	B	A	A	B	B	B	A	A	A	B		144		144	702	15
	PSAB151	7.4	45.005	31.5869	859							PSAB151			A	A	A	B	-	B	B	A	A	A	B	B	A	A	A	B					703		703			A	A	A	-	B	A	A	A	A	A
655	B7/3-	7	46.28	32.4818	860							B7/3-	0.076	7	A	A	A	B	A	B	B	A	A	A	B	B	A	A	A	B					704		704			A	A	A	-	B	A	A	A	A	A
656	E4/8+	7	48.65	34.1451	861							E4/8+	0	7	A	A	A	B	A	B	B	A	A	A	B	B	A	A	A	B					705		705			A	A	A	-	-	A	-	A	A	A
657	SNP179	7	48.65	34.1451	862							SNP179	0	7	A	-	A	B	A	B	B	A	A	A	B	B	A	A	A	B					706		706			A	A	A	A	B	A	A	-	-	A
658	D3/1-	7	49.06	34.4329	863							D3/1-	0	7	A	A	A	B	A	B	B	A	A	A	-	B	A	A	A	B					707		707			A	A	A	-	B	A	A	A	A	A
659	H15/3+	7	49.48	34.7277	864							H15/3+	0	7	A	A	A	B	A	B	B	A	A	A	A	B	A	A	A	B					708		708			A	A	A	-	B	-	A	A	A	A
	mtmt_GEN_00072_01_1	7.1	51.13	35.8857	865	X	mtmt_GEN_00072_01_1	GATCTTGCTTTGAGTGGGGA	CCTTCCGCACGTACATTTTT	AL381283	AC148098.1		NA	NA	A	B	A	B	A	B	B	A	A	A	A	B	A	-	A	B		31		31	708	14
660	PSAB136	7	52.78	37.0438	866							PSAB136	0	7	A	A	A	B	-	B	B	A	A	A	B	B	A	A	A	B					709		709			A	A	A	-	B	A	A	A	A	A
661	Sym29	7	55.12	38.6861	867							Sym29	0	7	A	A	A	B	A	B	B	A	A	A	B	B	A	A	A	B					710		710			A	A	A	A	B	A	A	A	-	A
662	PSAB27	7	55.45	38.9177	868							PSAB27	0	7	A	A	A	B	-	B	B	A	A	A	B	B	A	A	A	B					711		711			A	A	A	-	B	A	A	A	A	A
663	Tps1/265-	7	58.36	40.9601	869							Tps1/265-	0	7	A	A	A	B	A	A	B	A	A	A	B	B	A	A	A	B					712		712			A	A	A	A	B	A	A	A	-	A
664	Tps1/359+	7	61.46	43.1359	870							Tps1/359+	0	7	A	A	A	B	A	A	B	A	A	A	B	B	B	A	A	B					713		713			A	A	A	A	B	A	A	A	-	A
665	PSAA446	7	64.7	45.4099	871							PSAA446	0	7	A	-	A	B	-	A	B	A	A	A	B	B	B	A	A	B					714		714			A	A	A	-	A	A	-	A	A	A
666	Tps1/7-con	7	68.06	47.7681	872							Tps1/7-con	0	7	A	A	A	B	A	A	B	A	A	B	A	B	B	A	A	B					715		715			A	A	A	A	A	A	A	A	A	A
667	hst3/3	7	71.46	50.1544	873							hst3/3	0	7	A	-	-	-	-	B	B	-	A	-	A	-	-	A	-	B					716		716			-	A	A	-	A	A	A	B	A	A
668	Ppi2	7	71.46	50.1544	874							Ppi2	0	7	A	A	A	-	A	B	B	-	A	B	-	-	B	A	-	B					717		717			B	A	A	-	B	A	A	A	A	A
669	CR_max2	7	71.62	50.2667	875							CR_max2	0	7	A	A	A	B	A	B	B	A	A	-	A	B	B	A	A	B					718		718			A	A	A	-	A	A	A	A	A	A
670	G11/2+	7	75.1	52.7092	876							G11/2+	0	7	B	A	A	B	-	B	B	A	A	B	A	B	B	-	A	B					719		719			A	A	A	-	A	-	A	A	A	A
671	D3/2+	7	75.23	52.8004	877							D3/2+	0	7	B	B	A	B	A	B	B	A	A	B	B	B	B	B	A	B					720		720			A	A	A	-	A	A	A	A	A	A
672	Tps1/22-con	7	75.23	52.8004	878							Tps1/22-con	0	7	B	A	A	B	A	B	B	A	A	B	A	B	B	A	A	B					721		721			A	A	A	A	A	A	A	A	A	A
	mtmt_GEN_01124_01_1	7.1	75.41	52.9267	879		mtmt_GEN_01124_01_1	AATGAAGGGAAAAGCTGCAA	TCGGACACGTTGTATTTCCA	TC108081	AC148469.26				B	A	A	B	A	B	B	A	A	B	A	-	B	-	A	B		104		104	721	14
	psat_EST_00174_01_1	7.2	75.41	52.9267	880	X	psat_EST_00174_01_1	CAATTTCTCAGCTCCGTTCC	GTGCCTTTGCTTTGAATGGT	CD859433	At3g12260.1		NA	NA	B	A	A	B	A	B	B	A	-	B	A	B	B	B	A	B		156		156	721	14
673	Tps1/153-con	7	75.59	53.0531	881							Tps1/153-con	0	7	B	A	A	B	A	B	B	A	A	B	A	B	B	A	A	B					722		722			A	A	A	A	A	A	A	A	A	A
674	PSAA136	7	75.93	53.2917	882							PSAA136	0	7	B	A	A	B	-	B	B	A	A	B	A	B	B	A	A	B					723		723			-	A	A	-	A	A	A	-	A	A
675	cDNA136	7	76.76	53.8742	883							cDNA136	0.038	7	B	-	A	B	A	B	B	A	A	B	A	B	B	-	A	B					724		724			A	A	A	-	A	A	A	A	A	A
676	PSAA374a	7	80.14	56.2465	884							PSAA374a	0	7	B	A	A	B	-	B	B	A	A	B	A	B	B	A	A	B					725		725			A	A	A	-	A	A	A	A	A	A
	PA7	7.1	80.22	56.3026	885							PA7			B	A	A	B	-	B	B	A	A	B	A	B	B	A	A	B					726		726			A	A	A	-	A	A	A	A	A	A
677	PSAB36	7	80.3	56.3588	886							PSAB36	0	7	B	A	A	B	-	B	B	A	A	B	A	A	B	A	A	B					727		727			A	A	A	-	A	A	A	A	A	A
678	C83-88ASL	7	80.48	56.4851	887							C83-88ASL	0	7	B	A	A	B	-	B	B	A	B	B	A	B	B	A	A	B					728		728			A	A	A	B	B	A	A	A	A	A
679	CDj5	7	80.63	56.5904	888							CDj5	0	7	B	A	A	B	B	B	B	A	A	A	A	B	B	A	A	B					729		729			A	A	A	-	B	A	A	A	A	A
680	Tps1/364+	7	83.8	58.8153	889							Tps1/364+	0	7	B	A	A	B	A	B	A	A	A	B	A	B	B	A	A	B					730		730			A	A	A	A	A	A	A	A	-	A
	mtmt_GEN_00081_03_1	7.1	83.895	58.8819	890		mtmt_GEN_00081_03_1	CAAACATTCGGATTCCCATC	TTTGGTGGCAAAACTCCTTC	AW697371	AC137995.6		NA	NA	B	A	A	B	A	B	A	A	A	B	A	B	B	-	A	B		37		37	730	15
681	PD24	7	83.99	58.9486	891							PD24	0	7	B	A	A	B	-	B	A	A	A	B	A	B	B	A	A	B					731		731			-	A	A	-	A	A	A	-	A	A
682	PSAB114	7	87	61.0612	892							PSAB114	0	7	B	A	A	B	-	B	A	A	A	B	A	B	B	A	A	B					732		732			A	A	A	-	A	A	A	A	A	A
683	Tps1/31+con	7	89.96	63.1387	893							Tps1/31+con	0	7	B	A	A	B	A	B	A	A	A	B	A	A	B	A	A	B					733		733			A	A	A	B	A	A	A	A	A	A
684	H15/6+-	7	90.22	63.3212	894							H15/6+-	0	7	B	A	A	B	A	B	A	A	A	B	A	A	B	A	A	B					734		734			A	A	A	-	A	-	A	A	A	A
685	Tps1/27-con	7	92.79	65.1249	895							Tps1/27-con	0	7	B	A	A	A	A	B	A	A	A	B	A	A	B	A	A	B					735		735			A	A	A	B	A	A	A	A	A	B
	mtmt_GEN_01109_01_1	7.1	92.935	65.2267	896		mtmt_GEN_01109_01_1	CGTGGACAACAAATTCATGC	GCACTTACCGGTCAATGGAT	CA918197	AC149642				B	-	A	A	A	B	A	A	A	B	A	A	-	-	A	-		101		101	735	12
	Pis_GEN_11_2_1	7.2	92.935	65.2267	897	X	Pis_GEN_11_2_1	GGTTCTGATGTTGCTGCTGA	GCTCCCAAAGATTTCACCAA	TC82250	L41046		NA	NA	B	-	A	A	A	B	A	A	A	B	B	A	B	A	-	B		112		112	735	13
	Tps1/41con	7.3	92.935	65.2267	898							Tps1/41con			B	A	A	A	A	B	A	A	A	B	A	A	B	A	A	B					736		736			A	A	A	B	A	A	A	A	A	B
686	PSAA160	7	93.08	65.3285	899							PSAA160	0	7	B	A	A	A	-	B	A	A	A	B	A	A	B	A	A	B					737		737			A	A	A	-	A	A	A	A	A	B
	Tps1/92con	7.1	94.25	66.1496	900							Tps1/92con			B	A	A	A	A	B	A	A	A	B	A	A	B	A	A	B					738		738			A	A	A	B	A	A	A	A	A	B
	Tps1/378-	7.2	94.25	66.1496	901							Tps1/378-			A	A	A	A	A	B	A	A	A	B	A	A	B	A	A	B					739		739			A	A	A	B	A	A	A	A	-	B
	mtmt_GEN_00749_02_1	7.3	94.25	66.1496	902		mtmt_GEN_00749_02_1	GCTCTTGGAGAATGGTGCTC	GCACATCAAAATCAGCATGG	TC108577	AC124214			NA	A	A	A	A	A	B	A	A	A	B	A	A	B	A	A	B		78		78	739	16
	Tps1/394+	7.4	94.25	66.1496	903							Tps1/394+			A	A	A	A	A	B	A	A	A	B	A	A	B	A	A	B					740		740			A	A	A	B	A	A	A	A	-	B
687	Tps1/230+	7	95.42	66.9708	904							Tps1/230+	0	7	A	A	A	A	A	B	A	A	A	B	A	A	B	A	A	B					741		741			A	A	A	B	A	A	A	A	-	B
688	PSAB135	7	95.71	67.1743	905							PSAB135	0	7	B	A	A	A	-	B	A	A	A	B	A	A	B	A	A	B					742		742			A	A	A	-	A	A	A	A	B	B
689	C7/8-	7	97.89	68.7044	906							C7/8-	0	7	B	A	A	A	A	B	A	B	A	B	A	A	B	A	A	A					743		743			A	A	A	-	A	A	A	A	A	B
690	A9/5-	7	97.89	68.7044	907							A9/5-	0.012	7	B	A	A	A	A	B	B	B	A	B	A	A	B	A	A	A					744		744			A	A	A	-	A	A	A	A	A	B
691	Tps1/122-	7	98.2	68.922	908							Tps1/122-	0	7	B	A	A	A	A	B	A	B	A	B	A	A	B	A	A	A					745		745			A	A	A	-	A	A	A	A	A	B
692	Cab1	7	100.38	70.452	909							Cab1	0	7	B	A	A	A	A	B	A	B	A	B	A	-	B	A	-	A					746		746			A	A	A	-	A	A	A	A	A	B
693	PSAB65	7	100.69	70.6696	910							PSAB65	0	7	B	A	A	A	-	B	A	B	A	B	A	A	B	A	A	A					747		747			A	A	A	-	A	A	A	A	A	B
694	PSAD146	7	102.9	72.2207	911							PSAD146	0	7	B	A	A	A	-	B	A	A	A	B	A	A	B	A	A	A					748		748			A	A	A	-	A	A	A	A	A	B
695	PSAB210	7	103.22	72.4453	912							PSAB210	0	7	B	A	A	A	-	B	A	A	A	B	A	A	B	A	A	A					749		749			A	A	A	-	A	A	A	A	A	B
696	Psfim	7	105.76	74.228	913							Psfim	0	7	B	A	-	A	-	B	-	A	A	B	-	A	B	-	-	A					750		750			A	A	A	-	A	A	A	A	A	B
697	PSAD56	7	108.44	76.1089	914							PSAD56	0	7	B	A	A	A	-	B	A	A	A	B	B	A	B	A	A	A					751		751			A	A	A	-	A	A	A	A	A	B
698	PsGAI	7	111.24	78.0741	915							PsGAI	0	7	B	A	A	A	A	B	A	A	-	-	B	A	B	A	A	A					752		752			A	A	A	-	A	A	A	A	A	B
699	399-X131	7	113.92	79.9551	916							399-X131	0	7	B	A	A	A	-	B	A	A	A	B	B	A	B	A	A	A					753		753			A	A	A	-	A	A	A	A	A	B
700	Tps1/263+	7	113.92	79.9551	917							Tps1/263+	0	7	B	A	A	A	A	B	A	A	A	B	B	A	B	A	A	A					754		754			A	A	A	B	A	A	A	A	-	B
701	cDNA119	7	113.92	79.9551	918							cDNA119	0	7	B	A	A	A	A	B	A	A	A	B	B	A	B	A	A	A					755		755			A	A	A	-	A	A	A	A	A	B
702	Tps1/380-	7	114.13	80.1025	919							Tps1/380-	0	7	B	A	A	A	A	B	A	A	A	B	B	A	B	A	A	A					756		756			A	A	A	B	A	A	A	A	-	B
703	Tps1/161-	7	114.73	80.5236	920							Tps1/161-	0	7	B	A	A	A	A	B	A	A	A	B	B	A	B	A	A	A					757		757			A	A	A	B	A	A	A	A	-	B
704	A5/13-	7	114.73	80.5236	921							A5/13-	0	7	B	A	A	A	A	B	A	A	A	B	B	A	B	A	A	A					758		758			A	A	A	-	A	A	A	A	A	B
705	PSAA19	7	114.91	80.6499	922							PSAA19	0	7	B	A	A	A	-	B	A	A	A	B	B	A	B	A	A	A					759		759			A	A	A	-	A	A	A	A	A	B
706	A5/1-	7	118.52	83.1836	923							A5/1-	0	7	B	A	A	A	A	B	A	A	A	B	B	A	B	A	A	A					760		760			A	A	A	-	A	A	A	A	A	B
707	Tps1/86+con	7	122.16	85.7383	924							Tps1/86+con	0	7	B	A	A	A	A	B	A	A	A	B	B	A	B	A	A	A					761		761			A	A	A	A	A	B	A	A	A	B
708	45-X29	7	122.24	85.7945	925							45-X29	0	7	B	A	A	A	-	B	A	A	A	B	B	A	B	A	A	A					762		762			A	A	A	-	A	B	A	A	A	B
	Tps1/5+con	7.1	122.34	85.8647	926							Tps1/5+con			B	A	A	A	A	B	A	A	A	B	B	A	B	A	A	A					763		763			A	A	A	A	A	B	A	A	A	B
709	Tps1/148+con	7	122.44	85.9349	927							Tps1/148+con	0	7	B	A	A	A	A	B	A	A	A	B	B	A	B	A	A	A					764		764			A	A	A	A	A	B	A	A	A	B
710	PSAB24	7	126.21	88.5809	928							PSAB24	0	7	B	B	A	A	-	B	A	A	B	A	B	A	B	A	A	A					765		765			A	A	A	-	A	B	A	A	A	B
	mtmt_GEN_00241_05_1	7.1	126.25	88.6089	929	X	mtmt_GEN_00241_05_1	CACAATGAGTGGTGCCAAAC	TTGCCTTGGAAGCTGAAACT	TC107390	AC148758				B	B	A	A	B	-	A	A	B	A	-	A	B	A	A	A		49		49	765	13
711	cDNA38a	7	126.29	88.637	930							cDNA38a	0	7	B	B	A	A	A	B	A	-	B	A	B	A	B	A	A	A					766		766			A	A	-	-	A	B	A	A	A	B
712	PSAB133	7	130.01	91.2479	931							PSAB133	0	7	B	B	A	A	-	B	A	A	B	A	B	A	B	A	A	A					767		767			A	A	A	-	A	B	A	A	A	B
713	PSAA57	7	130.11	91.3181	932							PSAA57	0	7	B	B	A	A	-	B	A	A	B	A	B	A	B	A	A	A					768		768			A	A	A	-	A	B	A	A	A	B
714	PSAB200	7	133.62	93.7816	933							PSAB200	0	7	B	B	A	A	-	B	A	A	B	A	A	A	B	A	A	A					769		769			A	A	A	-	A	B	A	A	A	B
	mtmt_GEN_00019_02_1	7.1	135.345	94.9923	934		mtmt_GEN_00019_02_1	CAAGGTTGCAGGGTTTGAAT	GTCACAGCCAACCCTGACTT	TC86478	AC122164		NA	NA	B	B	A	A	A	B	A	A	B	A	A	A	B	A	A	A		7		7	769	15
	mtmt_GEN_00394_05_1	7.2	135.345	94.9923	935		mtmt_GEN_00394_05_1	GGAAGCCATTATTGGGGATT	AATCTTCTGGGCCATCACAC	TC101047	AC141115				B	B	A	A	A	B	A	A	B	A	A	A	B	-	A	A		66		66	769	14
715	A10/1++	7	137.07	96.203	936							A10/1++	0	7	B	B	A	A	A	B	A	A	B	A	A	A	B	A	A	B					770		770			A	A	A	-	A	B	B	A	A	B
	mtmt_GEN_00052_04_2	7.1	137.165	96.2697	937	X	mtmt_GEN_00052_04_2	TGCCTTGGGCTCATTAGACT	AGCCTCCTCATTTTTGGGTT	TC77826	AC126780.1		NA		B	A	A	A	B	B	A	A	B	A	A	A	B	A	A	B		26		26	770	14
716	Rrn2	7	137.26	96.3363	938							Rrn2	0	7	B	B	A	A	A	B	A	A	B	A	A	A	B	A	B	B					771		771			A	A	B	-	A	B	B	A	A	B
717	cDNA228	7	137.26	96.3363	939							cDNA228	0	7	B	B	A	A	A	B	A	A	B	A	A	A	-	A	A	B					772		772			A	A	A	-	A	B	A	A	A	B
718	Tps1/214+	7	137.44	96.4627	940							Tps1/214+	0	7	B	B	A	A	A	B	A	A	B	A	A	A	B	A	A	B					773		773			A	A	A	A	A	B	B	A	-	B
719	SNP165	7	137.62	96.589	941							SNP165	0	7	B	B	A	A	A	B	A	A	B	A	A	A	B	B	A	B					774		774			A	A	A	A	A	B	A	A	-	B
	psat_EST_00165_02_2	7.1	138.61	97.2838	942		psat_EST_00165_02_2	TTTTGGATATTGTTCGGGGA	GCTGCCACTGATCAAAGTGA	CD859540	At5g07360.1		NA	NA	B	B	A	A	A	B	A	A	B	A	A	A	B	B	A	B		151		151	774	16
720	CD7/3	7	139.6	97.9787	943							CD7/3	0	7	B	B	A	-	A	B	B	A	B	A	-	A	B	-	A	B					775		775			B	A	A	-	A	B	B	A	A	B
721	PSAA416	7	139.83	98.1401	944							PSAA416	0	7	B	B	A	B	-	B	B	A	B	A	A	A	B	B	A	B					776		776			A	A	A	-	A	B	B	A	A	B
	STps1/89-	7.1	140.75	98.7858	945							STps1/89-			B	B	B	B	B	B	B	A	B	A	A	B	B	A	A	B					777		777			B	A	A	-	A	B	B	B	A	B
722	gr/1/2/5/con	7	141.67	99.4315	946							gr/1/2/5/con	0	7	B	B	-	B	-	B	B	A	B	A	A	A	B	A	A	B					778		778			B	A	A	-	A	-	B	B	A	B
723	P04_860	7	141.93	99.614	947							P04_860	0	7	B	B	B	B	B	B	B	A	B	A	A	A	-	A	A	B					779		779			B	A	A	-	A	B	A	B	B	B
724	Tps1/185-	7	141.93	99.614	948							Tps1/185-	0	7	B	B	B	B	B	B	B	A	B	A	A	A	B	A	A	B					780		780			B	A	A	A	A	B	B	B	A	B
725	MKXC/2-	7	141.93	99.614	949							MKXC/2-	0	7	B	B	A	B	A	B	B	A	B	A	A	A	B	B	A	B					781		781			B	A	B	-	B	B	B	B	-	B
	mtmt_GEN_00565_01_1	7.1	142.075	99.7157	950		mtmt_GEN_00565_01_1	GCGAATTAGTGAACCTCCCA	CAAAGGAGGCCCAATTGTTA	TC103542	AC145449				B	B	A	B	A	B	B	A	B	-	A	A	B	A	A	B		71		71	781	14
726	pgm4.2	7	142.22	99.8175	951							pgm4.2	0	7	B	B	-	B	-	-	B	A	-	A	-	B	B	A	-	B					782		782			-	-	-	-	A	B	B	B	-	-
727	Chr4-6-ST	7	142.22	99.8175	952							Chr4-6-ST	0	7	B	B	B	-	B	B	B	A	B	A	A	B	B	A	A	B					783		783			B	A	A	A	A	B	B	B	A	B
728	PSAA135	7	142.48	100	953							PSAA135	0	7	B	B	A	B	-	B	B	A	B	A	A	B	B	B	A	B					784		784			A	A	A	-	A	B	B	B	A	B
729	A3/6+	7	142.48	100	954							A3/6+	0	7	B	B	B	B	B	B	B	A	B	A	A	B	B	B	A	B					785		785			B	A	A	-	A	B	B	B	A	B
													RI number		59	60	48	94	46	18	63	81	4	44	69	72	45	58	13	16
													JI Number		JI 2913	JI 2914	JI 2904	JI 2938	JI 2903	JI 2883	JI 2917	JI 2928	JI 2871	JI 2901	JI 2921	JI 2923	JI 2902	JI 2912	JI 2878	JI 2881
															Ps26	Ps27	Ps24	Ps32	Ps23	Ps20	Ps28	Ps31	Ps17	Ps21	Ps29	Ps30	Ps22	Ps25	Ps18	Ps19
															in 16 set	in 16 set	in 16 set	in 16 set	in 16 set	in 16 set	in 16 set	in 16 set	in 16 set	in 16 set	in 16 set	in 16 set	in 16 set	in 16 set	in 16 set	in 16 set
													check		0	0	0	0	0	0	0	0	0	0	0	0	0	0	0	0
															0	0	0	0	0	0	0	0	0	0	0	0	0	0	0	0
															59	60	48	94	46	18	63	81	4	44	69	72	45	58	13	16		0		#	#on map	matches
[truncated: 82 more columns]

## Sheet: data set
0	#marker	Residual	:manual	1	2	3	4	5	6	7	8	9	10	11	12	13	14	15	16	17	18	19	20	21	22	23	24	25	26	27	28	29	30	31	32	33	34	35	36	37	38	39	40	41	42	43	44	45	46
1	PSAB186	0	1	B	A	B	B	-	B	B	A	A	A	A	-	B	B	B	A	A	B	-	-	B	A	-	B	-	-	B	B	B	A	A	A	B	A	B	-	A	-	B	B	B	-	-	A	A	-
2	C2/2++--	0	1	B	A	B	B	-	B	B	A	A	A	A	-	B	B	B	A	A	B	-	-	B	A	-	B	-	-	B	B	B	A	A	A	B	A	B	-	A	-	B	B	B	-	-	A	A	B
	T4			B	A	B	B	-	B	B	B	B	A	A	-	B	B	B	A	A	B	-	-	B	B	-	B	-	-	B	B	B	A	A	A	B	A	B	-	A	-	B	B	B	-	-	A	A	B
3	pAtT4/8	0	1	B	A	-	B	-	B	B	A	A	A	A	-	B	B	B	A	A	B	-	-	B	A	-	B	-	-	B	B	-	A	-	A	B	A	A	-	A	-	B	B	B	-	-	A	A	-
4	Sym35	0	1	-	A	B	B	-	B	B	A	A	A	A	-	-	B	B	A	-	B	-	-	-	A	-	-	-	-	B	B	B	-	A	A	-	A	-	-	A	-	-	B	B	-	-	-	A	-
	Adh3			A	B	-	B	-	B	B	A	A	A	A	-	B	B	A	A	A	A	-	-	A	A	-	B	-	-	A	-	-	A	-	A	B	B	B	-	A	-	B	B	B	-	-	B	B	A
	An-Ac169666=Angustifolia			-	-	-	B	-	-	-	-	-	-	B	-	-	B	-	A	-	-	-	-	-	-	-	-	-	-	-	-	-	-	-	-	-	-	B	A	A	-	-	-	-	-	-	-	B	A
5	W19_900	0	1	A	B	B	B	-	B	B	B	A	B	B	-	B	B	B	A	B	B	-	-	B	A	-	B	-	-	B	B	B	B	A	A	B	B	B	-	A	-	B	B	B	-	-	A	B	B
6	D1/6++	0	1	A	B	B	B	-	B	B	A	A	A	A	-	B	B	B	A	A	B	-	-	B	A	-	B	-	-	B	B	B	A	A	B	B	A	B	-	A	-	B	B	B	-	-	A	B	B
7	A5/2+	0	1	A	B	-	B	-	B	B	A	A	A	A	-	-	B	B	A	A	-	-	-	B	A	-	B	-	-	B	B	A	B	A	A	B	A	A	-	A	-	B	-	B	-	-	A	B	B
8	cDNA186	0	1	A	B	B	B	-	B	B	A	A	A	A	-	B	B	B	A	A	B	-	-	B	A	-	B	-	-	B	B	B	A	-	A	B	A	B	-	A	-	B	B	B	-	-	A	B	B
9	cDNA267	0	1	A	B	-	B	-	B	B	A	B	A	B	-	B	B	B	A	A	B	-	-	B	A	-	B	-	-	B	B	B	A	-	A	B	A	B	-	A	-	A	B	A	-	-	A	B	B
10	SusII1	0	1	A	B	A	-	-	B	B	A	-	A	B	-	B	B	B	B	A	A	-	-	-	A	-	-	-	-	B	B	B	B	-	A	B	-	-	-	A	-	B	B	-	-	-	B	B	-
11	P11_600	0	1	A	B	B	A	-	B	B	B	B	A	B	-	B	B	B	B	B	B	-	-	B	A	-	B	-	-	B	B	B	B	B	A	B	A	B	-	A	-	B	B	B	-	-	B	B	B
12	PC20	0	1	A	B	B	A	-	B	B	A	B	A	B	-	B	B	B	B	A	B	-	-	B	A	-	B	-	-	B	B	B	B	A	A	B	A	B	-	A	-	A	B	A	-	-	B	B	-
13	PA2_RFLP	0	1	A	B	B	A	-	B	B	A	B	A	A	-	B	B	B	B	A	B	-	-	B	A	-	-	-	-	B	B	B	B	-	B	B	A	B	-	A	-	B	B	A	-	-	B	B	-
14	Tps1/188-	0	1	A	B	B	A	A	B	B	A	B	-	A	A	A	B	B	B	A	B	A	A	B	A	B	B	A	-	B	B	A	B	B	B	B	A	B	B	A	-	B	B	A	B	B	B	B	B
15	Leg031mk	0	1	A	B	B	A	A	B	B	A	B	-	A	A	A	B	B	B	A	B	A	-	B	A	B	B	A	-	B	B	A	B	B	B	B	A	B	B	A	-	B	B	A	B	B	B	B	B
16	K2_800	0	1	A	B	B	A	-	B	B	A	B	A	B	-	A	B	B	B	A	B	-	-	B	A	-	B	-	-	B	B	A	B	-	B	B	A	B	-	A	-	-	B	A	-	-	B	B	B
17	cDNA40/3	0	1	A	B	-	A	-	B	B	A	B	A	A	-	A	B	B	B	A	B	-	-	B	A	-	B	-	-	B	-	-	A	-	A	A	A	B	-	A	-	B	B	A	-	-	B	B	B
18	PSAB117	0	1	A	B	B	A	-	B	B	A	A	A	A	-	A	B	B	B	A	B	-	-	B	A	-	B	-	-	B	B	A	B	B	B	B	A	B	-	A	-	B	B	A	-	-	B	B	-
19	Tps1/147+con	0	1	A	B	B	A	A	B	B	A	B	A	A	A	A	B	B	B	A	B	A	A	B	A	B	B	A	-	B	B	A	B	B	B	B	A	B	B	A	-	B	B	A	B	B	B	B	B
20	A7/9--	0	1	A	B	A	A	-	B	B	A	B	A	A	-	A	B	B	B	A	B	-	-	B	A	-	B	-	-	B	A	A	B	B	A	B	A	B	-	A	-	B	-	A	-	-	B	B	B
21	B5/7-	0	1	A	B	A	A	-	B	B	A	B	-	A	-	A	B	B	B	A	B	-	-	B	A	-	B	-	-	B	A	A	B	B	A	B	A	B	-	A	-	B	B	A	-	-	B	B	B
22	cDNA44	0	1	A	B	-	A	-	B	B	A	B	A	A	-	A	B	B	B	A	B	-	-	B	A	-	B	-	-	B	A	A	-	-	A	B	A	-	-	A	-	B	B	A	-	-	B	B	B
23	cDNA164	0	1	A	B	A	A	-	B	B	A	B	A	A	-	A	B	B	B	A	B	-	-	B	A	-	B	-	-	B	A	B	A	-	A	B	A	B	-	A	-	B	B	A	-	-	B	B	B
24	Lhb1	0	1	A	B	A	A	-	B	-	A	B	A	A	-	-	B	B	B	A	B	-	-	B	A	-	A	-	-	B	A	B	A	-	A	A	A	B	-	A	-	B	B	A	-	-	B	B	B
25	PsMyb2	0	1	A	A	A	A	-	B	B	A	B	A	A	-	A	B	B	B	-	-	-	-	-	A	-	A	-	-	B	A	B	B	B	A	A	A	B	-	A	-	B	B	B	-	-	B	B	B
26	A7/3+	0	1	A	B	A	A	-	B	B	A	B	A	A	-	A	B	B	B	A	B	-	-	B	A	-	A	-	-	B	A	B	B	B	A	A	A	B	-	A	-	B	-	A	-	-	B	B	B
27	CDj1	0	1	A	B	A	A	-	-	B	A	B	A	A	-	A	B	B	B	A	B	-	-	B	A	-	A	-	-	B	A	B	B	B	A	A	A	-	-	A	-	B	B	A	-	-	B	B	B
28	F19/8-	0.007	1	A	B	A	A	-	B	B	A	B	A	A	-	A	B	B	B	A	B	-	-	B	A	-	A	-	-	B	A	B	B	B	A	A	A	B	-	A	-	A	B	B	-	-	B	B	B
	PSAB101			A	B	A	A	-	B	B	A	B	A	A	-	A	B	B	B	A	B	-	-	B	A	-	A	-	-	B	A	B	B	B	A	A	A	B	-	A	-	B	B	B	-	-	B	B	-
29	CDS2_3_con	0	1	A	B	A	A	-	B	B	A	B	A	A	-	A	B	B	B	A	B	-	-	B	A	-	A	-	-	B	A	B	A	-	A	A	A	B	-	A	-	B	B	B	-	-	B	B	B
30	GS1	0	1	A	B	A	A	-	B	B	A	B	A	A	-	A	B	B	B	A	B	-	-	B	A	-	A	-	-	-	-	-	A	-	A	A	A	B	-	A	-	B	B	B	-	-	B	B	B
31	PSAB132	0	1	A	B	A	A	-	B	B	A	B	A	A	-	A	B	B	B	A	B	-	-	B	A	-	A	-	-	B	A	B	B	B	A	A	A	B	-	A	-	B	B	B	-	-	B	B	-
32	Tps1/246-	0	1	A	B	A	A	B	B	B	A	B	-	A	B	A	B	B	B	A	B	A	A	B	A	A	A	A	-	B	A	B	B	B	A	B	B	B	B	A	-	B	B	B	B	B	B	B	B
33	F19/14-	0	1	A	A	A	A	-	B	B	A	B	A	A	-	A	B	A	B	A	-	-	-	B	A	-	A	-	-	B	A	B	B	B	A	B	B	B	-	A	-	B	B	B	-	-	B	B	B
34	Tps1/257+	0	1	A	A	A	A	B	B	B	A	B	-	A	B	A	B	A	B	A	B	A	A	B	A	A	A	A	-	B	A	B	B	B	A	B	B	B	A	A	-	B	B	B	B	B	B	B	B
35	Tps1/51+con	0	1	A	A	A	A	B	B	B	A	A	A	A	B	A	B	A	B	A	B	A	A	B	A	A	A	A	-	B	A	B	B	B	A	B	B	B	A	A	-	B	B	B	B	B	B	B	B
36	A5/10+	0	1	A	A	A	A	-	B	B	A	A	A	A	-	A	B	A	B	A	B	-	-	B	A	-	A	-	-	B	A	B	B	B	A	B	B	B	-	A	-	B	-	B	-	-	B	B	B
37	PsIAA1300	0	1	A	A	A	A	-	B	B	A	A	A	A	-	A	B	A	B	A	B	-	-	B	A	-	A	-	-	B	A	-	B	B	A	B	B	B	-	A	-	B	B	B	-	-	B	B	B
38	Tps1/4+con	0	1	A	A	A	A	B	B	B	A	A	A	A	B	A	B	A	B	B	B	A	A	B	A	A	A	A	-	B	A	B	B	B	A	B	B	B	A	A	-	B	B	B	B	B	B	B	B
39	PSAA474	0	1	A	A	A	A	-	B	B	A	A	A	A	-	A	B	A	B	B	B	-	-	B	A	-	A	-	-	B	A	B	B	B	A	B	B	B	-	A	-	B	B	B	-	-	B	B	-
40	PSAA155	0.018	1	A	A	A	A	-	B	B	A	A	A	A	-	A	B	A	B	B	B	-	-	B	A	-	A	-	-	A	A	B	B	B	A	B	B	B	-	A	-	B	B	B	-	-	B	A	-
41	PF2	0	1	A	A	A	A	-	B	B	A	A	A	A	-	A	B	A	B	B	B	-	-	B	A	-	A	-	-	A	A	B	B	B	A	B	B	B	-	A	-	B	B	B	-	-	B	B	B
42	Tps1/145+con	0	1	A	A	A	A	B	B	B	A	A	A	A	B	A	B	A	B	B	B	A	A	B	A	A	A	A	-	A	A	A	B	B	A	B	B	B	A	A	-	B	B	B	B	B	B	B	B
43	C8/5++--	0	1	A	A	A	A	-	-	B	A	A	A	A	-	A	B	A	B	B	B	-	-	B	A	-	A	-	-	A	A	A	B	A	A	B	B	B	-	A	-	B	B	B	-	-	B	B	B
	PSAB119			A	A	A	A	-	B	B	A	A	A	A	-	A	B	A	B	B	B	-	-	B	A	-	A	-	-	A	A	A	B	A	A	B	B	B	-	A	-	B	B	B	-	-	B	B	-
44	AD04_1000	0	1	A	A	A	A	-	B	B	A	A	A	A	-	A	B	A	B	A	B	-	-	B	A	-	A	-	-	A	A	A	B	A	A	B	B	B	-	A	-	B	B	B	-	-	B	B	B
45	PSAD147	0	1	A	A	A	A	-	B	B	A	A	A	A	-	A	B	A	B	B	B	-	-	B	A	-	A	-	-	A	A	A	B	A	A	B	B	B	-	A	-	B	B	B	-	-	B	B	-
46	cDNA150/1	0	1	A	A	-	A	-	B	B	A	A	A	A	-	A	B	A	B	B	B	-	-	B	A	-	A	-	-	A	A	A	A	-	A	B	B	B	-	A	-	B	B	B	-	-	B	-	B
47	PSAA339	0	1	A	A	A	A	-	B	B	A	A	A	A	-	A	B	A	B	B	B	-	-	B	A	-	A	-	-	A	A	A	B	A	A	B	B	B	-	A	-	B	B	B	-	-	B	B	-
48	PSAA67	0	1	A	A	A	A	-	B	B	A	A	A	A	-	A	B	A	B	B	B	-	-	B	A	-	A	-	-	A	A	A	B	A	A	B	B	B	-	A	-	B	B	B	-	-	B	B	-
49	c41	0	1	-	A	A	A	-	-	-	-	-	A	-	-	A	B	A	B	B	-	-	-	B	A	-	-	-	-	A	-	B	A	A	-	B	B	B	-	B	-	B	B	B	-	-	B	B	B
	MKX3/4+			A	A	A	A	-	A	B	A	A	A	A	-	A	B	A	B	B	B	-	-	A	A	-	A	-	-	A	A	A	B	A	A	B	B	B	-	A	-	B	B	B	-	-	B	B	B
50	DR/9	0	1	A	A	-	A	-	B	B	A	A	-	A	-	A	B	A	B	B	B	-	-	B	A	-	A	-	-	A	A	A	A	A	A	B	B	B	-	A	-	B	B	B	-	-	B	B	B
51	H15/5-	0	1	A	A	A	A	-	B	-	A	A	B	B	-	A	B	A	B	B	B	-	-	B	A	-	B	-	-	A	A	A	B	A	B	B	B	A	-	A	-	B	B	B	-	-	B	B	B
	Tps1/401+			A	A	A	A	B	B	B	A	A	-	A	B	A	B	A	B	B	B	A	A	B	A	A	A	A	-	A	A	A	B	A	A	B	B	B	A	A	-	B	B	B	B	B	B	B	B
52	SPDS1	0	1	A	A	A	A	B	B	B	A	A	-	A	B	A	B	A	B	B	B	A	A	B	A	A	A	A	-	A	A	A	B	A	A	B	B	B	A	A	-	B	B	B	B	B	B	B	B
53	Tps1/181-	0	1	A	A	A	A	B	B	B	A	A	-	A	B	A	B	A	B	B	B	A	A	B	A	A	A	A	-	A	A	A	B	A	A	B	B	B	A	A	-	B	B	B	B	B	B	B	B
54	PSAC6c	0	1	A	A	A	A	-	B	B	A	A	B	A	-	A	B	A	B	B	B	-	-	B	A	-	A	-	-	B	A	B	B	B	A	B	B	B	-	A	-	B	B	B	-	-	B	B	-
55	Tps1/366+	0	1	A	A	A	A	B	B	A	A	A	-	A	B	A	B	A	B	B	B	A	B	B	A	A	A	A	-	B	A	B	B	A	A	B	B	B	A	A	-	B	B	B	B	B	B	B	B
56	MO1/2	0	1	A	A	A	A	-	B	A	A	A	B	A	-	A	B	A	B	B	B	-	-	B	A	-	A	-	-	B	A	B	B	A	A	B	B	B	-	A	-	B	B	B	-	-	B	B	B
57	Tps1/34-con	0	1	A	A	A	A	B	B	A	A	A	A	A	B	A	B	A	B	B	B	A	B	B	A	A	A	A	-	B	A	B	B	A	A	B	B	B	A	A	-	B	B	B	B	B	B	B	B
58	Tps1/88+con	0	1	A	A	A	A	B	B	A	A	A	B	A	B	A	B	A	B	B	B	A	B	B	A	A	A	A	-	B	A	B	A	A	A	B	B	B	A	A	-	B	B	B	B	B	B	B	B
59	SHMT_con	0	1	A	A	A	A	B	B	A	A	A	B	A	B	A	B	A	B	B	B	A	B	B	A	A	A	A	-	B	A	B	A	A	A	B	B	B	A	B	-	B	B	A	B	B	B	B	B
60	cDNA206	0	1	A	A	-	A	-	B	A	B	A	A	A	-	A	B	A	B	B	B	-	-	B	A	-	A	-	-	-	A	B	A	-	A	B	B	A	-	B	-	B	B	A	-	-	B	B	B
61	D3/9-	0	1	A	A	A	B	-	B	A	B	A	A	A	-	A	B	B	B	B	B	-	-	B	A	-	A	-	-	B	A	B	A	A	A	B	B	A	-	B	-	B	B	A	-	-	B	B	B
62	Tps1/207-	0	1	B	A	A	B	B	B	A	B	B	-	B	B	A	B	A	B	B	B	A	A	B	A	A	A	A	-	B	A	B	A	A	A	B	B	A	A	B	-	B	B	A	B	A	B	B	B
63	Tps1/32-	0	1	B	A	A	B	-	B	A	B	B	A	-	-	A	B	A	B	B	B	-	-	B	A	-	A	-	-	B	A	A	A	A	A	B	B	A	-	B	-	B	B	A	-	-	B	B	B
64	Lox_con	0	1	B	A	A	B	-	B	A	B	B	A	B	-	A	B	A	B	B	B	-	-	B	A	-	A	-	-	B	A	B	-	A	A	B	B	-	-	B	-	-	B	A	-	-	B	B	-
65	MKX3/2-	0	1	B	A	A	B	-	B	A	B	B	A	B	-	A	B	A	B	B	B	-	-	B	A	-	A	-	-	B	A	B	A	B	A	B	B	B	-	B	-	B	B	A	-	-	B	B	B
66	PSAB56	0	1	B	A	A	-	-	B	A	-	A	A	B	-	A	B	A	B	B	B	-	-	B	A	-	A	-	-	B	A	B	A	A	A	A	-	A	-	B	-	B	B	A	-	-	A	B	-
67	Tps1/247-	0	1	B	A	A	B	B	B	A	B	B	-	B	B	A	B	A	B	B	B	A	A	B	A	B	A	A	-	B	A	B	A	A	A	A	B	A	A	B	-	B	B	A	B	A	B	B	B
68	cDNA76	0	1	B	A	-	B	-	B	A	B	B	A	B	-	A	B	A	-	B	B	-	-	B	A	-	A	-	-	B	A	B	B	-	A	A	B	A	-	B	-	B	B	A	-	-	B	B	B
	PD21			B	A	A	B	-	B	A	B	B	A	B	-	A	B	A	A	B	B	-	-	B	A	-	A	-	-	B	A	B	A	A	A	A	B	A	-	B	-	B	B	A	-	-	B	B	-
69	P7	0	1	B	A	A	B	-	B	A	B	B	A	B	-	B	B	A	A	B	B	-	-	B	A	-	A	-	-	B	A	B	B	A	A	A	B	A	-	B	-	B	B	A	-	-	B	B	B
70	PSAB82	0	1	B	A	A	B	-	B	A	B	B	A	B	-	A	B	A	A	B	B	-	-	B	A	-	A	-	-	B	A	B	A	A	A	A	B	A	-	B	-	B	B	A	-	-	B	B	-
71	MO1/3-	0	1	B	A	A	B	-	B	A	B	B	A	B	-	A	B	A	A	B	B	-	-	B	A	-	A	-	-	A	A	B	A	A	B	A	B	A	-	A	-	A	B	B	-	-	B	B	B
72	CU016515_LOB	0	1	B	A	A	B	B	-	A	-	B	-	B	B	A	B	A	A	B	B	B	A	B	A	B	A	A	-	B	A	B	A	A	B	A	B	A	A	A	-	A	B	A	B	A	B	B	B
73	GdcH_con	0	1	B	A	A	B	B	B	A	A	B	A	B	B	A	B	A	A	B	B	B	B	B	A	B	A	A	-	B	B	B	A	A	B	A	B	A	A	A	-	A	B	A	B	A	B	B	B
74	clone410_573_con	0	1	B	A	A	B	B	B	A	A	B	A	B	B	A	B	A	A	B	B	B	B	B	A	B	A	A	-	B	B	A	A	A	B	A	B	B	A	A	-	A	B	A	B	B	B	B	A
75	ps31-1	0	1	B	A	A	B	B	B	A	A	B	-	B	B	A	B	A	A	B	B	B	B	B	A	B	-	-	-	B	B	A	A	A	B	A	B	B	A	A	-	A	B	A	B	B	B	B	A
76	CHS2con	0	1	B	A	A	B	-	B	A	A	B	A	B	-	A	B	A	A	B	B	-	-	B	A	-	A	-	-	B	B	A	B	-	B	-	-	B	-	A	-	-	B	A	-	-	B	B	A
77	zg60	0	1	B	A	A	B	B	-	A	A	B	-	B	A	A	B	A	-	B	B	B	B	B	A	B	-	A	-	B	B	A	A	A	B	B	A	B	B	A	-	B	B	A	B	-	B	B	A
78	U89	0	1	B	A	-	B	B	B	A	A	B	-	-	A	A	B	A	A	B	B	B	B	B	A	B	B	A	-	B	B	A	A	A	B	B	A	B	B	A	-	B	B	A	B	B	B	B	A
79	U89CAPS	0	1	B	A	A	B	B	B	A	A	B	-	B	A	A	B	A	A	B	B	B	B	B	A	B	A	A	-	B	B	A	A	A	B	B	A	B	B	A	-	B	B	A	B	B	B	B	A
80	PSAB178	0	1	B	A	A	B	-	B	A	-	B	A	B	-	-	B	A	-	B	-	-	-	B	A	-	A	-	-	B	B	A	A	A	-	-	-	-	-	A	-	-	B	A	-	-	-	B	-
81	SAR1	0	1	-	A	A	B	B	B	A	A	B	-	B	B	A	B	A	A	B	B	B	B	B	A	B	-	A	-	B	B	A	A	A	B	A	A	B	B	A	-	B	B	A	B	B	B	B	A
82	E3/10+	0	1	B	A	A	B	-	B	A	B	B	A	B	-	A	B	A	A	B	B	-	-	B	A	-	A	-	-	B	B	A	A	A	B	A	A	B	-	A	-	B	B	A	-	-	B	B	A
83	Q20_950	0	1	B	A	A	B	-	B	A	A	B	A	B	-	A	B	A	A	A	B	-	-	B	A	-	A	-	-	B	B	A	A	A	B	B	B	B	-	A	-	A	B	A	-	-	B	B	A
84	E4/1+	0	1	B	A	A	B	-	B	A	-	A	A	B	-	A	B	A	A	B	B	-	-	B	A	-	A	-	-	B	B	A	A	A	B	B	B	B	-	A	-	A	B	A	-	-	B	B	A
85	MKXC/3+	0	1	B	A	A	B	-	B	A	A	B	-	B	-	B	B	A	A	B	B	-	-	B	A	-	A	-	-	B	B	A	A	A	B	B	A	B	-	A	-	B	A	A	-	-	B	B	A
86	c391HIII	0	1	-	A	A	B	-	B	-	A	B	A	B	-	-	B	A	A	-	B	-	-	B	A	-	A	-	-	-	-	A	A	A	B	A	A	-	-	A	-	B	B	-	-	-	-	B	-
87	PSAA179	0	1	B	A	A	B	-	B	A	A	B	A	B	-	A	B	A	A	B	B	-	-	B	A	-	A	-	-	B	B	A	A	A	B	B	B	B	-	A	-	B	B	A	-	-	B	B	-
	SGR			B	A	A	B	B	B	A	A	B	-	B	B	A	B	A	A	B	B	B	B	B	A	B	A	A	-	B	B	A	A	A	B	B	B	B	B	A	-	B	B	A	B	B	B	B	A
88	i_con	0	1	B	A	A	B	B	B	A	A	B	A	B	B	A	B	A	A	B	B	B	B	B	A	B	A	A	-	B	B	A	A	A	B	B	B	B	B	A	-	B	B	A	B	B	B	B	A
89	A15/2+	0.001	2	A	B	B	A	-	B	A	A	A	B	B	-	A	B	B	B	B	B	-	-	B	B	-	A	-	-	A	B	B	A	B	-	A	B	B	-	A	-	A	B	B	-	-	B	B	B
90	SNP176	0.001	2	A	B	A	A	-	B	A	A	A	-	B	A	A	B	B	B	B	B	A	A	B	B	B	A	B	-	A	B	B	A	B	A	A	B	A	A	B	-	A	B	B	B	A	B	A	B
91	A5/7+	0.001	2	A	B	A	A	-	B	A	A	A	B	B	-	A	B	B	A	B	B	-	-	B	B	-	A	-	-	A	B	B	A	B	A	A	B	A	-	B	-	A	-	B	-	-	B	A	B
92	Tps1/50+_con	0.001	2	A	B	A	A	B	B	A	A	A	B	B	A	A	B	B	A	B	B	A	A	B	B	B	A	B	-	A	B	B	A	B	A	A	B	A	B	B	-	A	B	B	B	A	B	A	B
93	PSAA504	0.001	2	A	B	A	A	-	B	A	A	A	B	B	-	A	B	B	A	B	B	-	-	B	B	-	A	-	-	A	B	B	A	B	A	A	B	A	-	B	-	A	B	B	-	-	B	A	-
94	C8/2+	0.001	2	A	B	A	A	-	-	A	A	A	B	B	-	A	B	B	A	B	B	-	-	B	B	-	A	-	-	A	B	B	A	B	A	A	B	A	-	B	-	A	B	B	-	-	B	A	B
95	Birte-X5	0.001	2	B	B	A	A	-	B	A	A	A	B	B	-	A	B	B	A	B	B	-	-	B	B	-	A	-	-	A	B	B	A	B	A	A	B	A	-	B	-	A	B	B	-	-	B	A	-
96	Tps1/370-	0.001	2	B	B	A	A	B	B	A	A	A	-	B	A	A	B	B	A	B	B	A	A	B	B	B	A	B	-	A	B	B	A	B	A	A	B	A	A	B	-	A	B	B	B	A	B	A	B
97	PSAA189	0.001	2	B	B	A	A	-	B	A	A	A	B	B	-	A	B	B	A	B	B	-	-	B	B	-	A	-	-	A	B	B	A	B	A	A	B	A	-	B	-	A	B	B	-	-	B	A	-
98	PSAD134	0.002	2	B	B	A	A	-	A	A	A	A	B	B	-	A	B	B	A	B	B	-	-	B	B	-	A	-	-	A	B	B	A	B	A	A	B	A	-	B	-	A	B	B	-	-	B	A	-
99	PB11	0.003	2	B	B	A	A	-	A	A	B	A	B	B	-	A	B	B	A	B	B	-	-	B	B	-	A	-	-	A	B	B	A	B	A	A	B	B	-	B	-	A	B	B	-	-	B	A	-
100	Tps1/373+	0.003	2	B	B	A	A	B	A	A	B	A	-	B	A	A	A	B	A	B	B	B	A	B	B	B	A	B	-	A	B	B	A	B	A	A	B	B	A	B	-	A	B	B	A	A	B	A	B
101	G12/3-	0.002	2	B	B	A	A	-	A	-	B	A	B	B	-	A	A	B	A	B	B	-	-	B	B	-	A	-	-	A	B	B	A	B	-	A	B	A	-	B	-	A	B	B	-	-	B	A	B
102	Tps1/258-	0.002	2	B	B	A	A	B	A	A	B	A	-	B	A	A	A	B	A	B	B	B	A	B	B	B	A	B	-	A	B	B	A	B	A	A	B	B	A	B	-	A	B	B	A	A	B	A	B
103	A3/5-	0.002	2	B	B	A	A	-	A	A	B	A	A	B	-	A	A	B	A	B	B	-	-	A	B	-	A	-	-	A	B	B	A	B	A	A	B	B	-	A	-	A	B	B	-	-	B	A	B
104	PSAD230	0.007	2	B	B	A	A	-	B	A	B	A	A	B	-	B	B	B	A	B	B	-	-	A	B	-	A	-	-	A	B	B	A	B	A	A	B	B	-	A	-	A	B	B	-	-	B	A	-
105	Tps1/356+	0.007	2	B	B	A	A	A	B	A	B	A	-	B	A	A	A	B	A	B	B	A	A	A	B	B	A	A	-	A	B	A	A	B	A	A	B	A	A	A	-	A	B	B	A	B	B	A	A
106	PSAA205	0.014	2	B	B	A	A	-	B	B	B	A	A	B	-	B	B	B	A	B	B	-	-	A	B	-	A	-	-	B	B	B	A	B	A	A	B	A	-	A	-	A	B	B	-	-	B	A	-
107	Cvc	0.018	2	B	B	A	A	-	B	B	B	A	A	B	-	B	B	B	A	B	B	-	-	A	B	-	A	-	-	B	B	B	B	-	A	-	B	A	-	-	-	A	B	B	-	-	B	A	B
108	pm3	0.015	2	B	B	A	A	-	B	B	B	A	A	B	-	B	B	B	A	B	B	-	-	A	B	-	A	-	-	B	B	B	B	B	A	A	B	A	-	A	-	A	B	B	-	-	B	-	-
109	G12/1-	0.013	2	B	B	A	A	-	B	-	B	B	A	B	-	A	B	B	A	B	B	-	-	A	B	-	A	-	-	B	B	B	B	B	-	A	B	A	-	A	-	A	B	B	-	-	B	A	B
110	281-X40	0.003	2	B	B	A	A	-	B	B	B	A	A	B	-	B	B	B	A	B	B	-	-	A	B	-	A	-	-	B	B	B	B	B	A	A	B	A	-	A	-	A	B	B	-	-	B	A	-
111	PSAB88	0.003	2	B	B	A	A	-	B	B	B	A	A	B	-	B	B	B	A	B	B	-	-	A	B	-	A	-	-	B	B	B	B	B	A	A	B	A	-	A	-	A	B	B	-	-	B	A	-
112	Tps1/91+con	0.007	2	B	B	A	A	B	B	B	B	A	A	B	A	B	B	B	A	B	B	B	A	A	B	B	A	A	-	B	B	B	B	B	A	A	B	A	A	A	-	A	B	B	A	B	B	A	B
113	rug3_10.3	0.011	2	B	B	A	A	-	B	A	B	A	A	B	-	B	B	B	A	B	-	-	-	-	B	-	-	-	-	B	B	B	B	B	A	A	B	A	-	A	-	-	B	B	-	-	B	A	B
114	PSAB40	0.011	2	B	B	A	A	-	B	B	B	A	A	B	-	B	B	B	A	B	B	-	-	A	B	-	A	-	-	B	B	B	B	B	A	A	B	A	-	A	-	A	B	B	-	-	B	A	-
115	W18_800	0.027	2	B	-	A	A	-	B	B	-	A	B	B	-	-	A	B	A	B	B	-	-	A	B	-	A	-	-	B	B	B	B	B	B	A	B	A	-	A	-	A	B	B	-	-	-	A	A
116	cDNA40/5	0.043	2	B	B	-	A	-	B	B	B	A	A	B	-	B	A	B	A	B	B	-	-	A	B	-	A	-	-	B	B	B	B	-	B	A	B	A	-	A	-	A	B	B	-	-	-	A	A
117	cDNA75	0.054	2	B	B	-	B	-	B	B	B	A	A	B	-	B	A	B	A	B	B	-	-	A	B	-	A	-	-	B	B	-	A	-	B	A	B	A	-	A	-	A	B	B	-	-	B	A	A
118	PSAB149	0.07	2	B	B	A	B	-	B	B	B	B	A	B	-	B	A	B	A	B	B	-	-	A	B	-	A	-	-	B	B	A	B	B	B	A	B	A	-	A	-	A	B	B	-	-	B	A	-
119	Leg970	0.059	2	B	B	B	B	A	B	B	B	A	-	B	A	B	A	B	A	B	B	A	B	A	B	B	A	A	-	B	B	A	B	B	B	A	B	A	A	A	-	A	B	B	A	B	B	A	A
120	Tps1/259-	0.046	2	B	B	B	B	A	B	B	B	A	-	B	A	B	A	B	A	B	B	A	B	A	B	B	A	A	-	B	B	A	B	B	B	A	B	A	A	B	-	A	B	B	A	B	B	A	A
121	d3	0.039	2	B	B	B	B	-	A	B	B	A	A	B	-	A	A	B	A	B	B	-	-	A	B	-	A	-	-	B	B	A	A	-	A	-	B	B	-	A	-	B	B	B	-	-	A	A	A
122	Tps1/234-	0.031	2	B	B	B	B	A	A	B	B	A	-	B	A	A	A	B	A	B	B	A	B	A	B	B	A	A	-	B	B	A	B	B	A	A	B	A	A	B	-	A	B	B	A	B	A	A	A
123	Tps1/25+con	0.01	2	B	B	B	B	A	A	B	B	A	A	B	A	A	A	B	A	B	B	A	B	A	B	B	A	A	-	B	B	B	B	B	A	A	B	A	A	B	-	A	B	B	A	B	A	A	A
124	E3/9-	0.009	2	B	B	B	B	-	A	B	A	A	A	B	-	A	A	B	A	B	A	-	-	A	B	-	A	-	-	B	B	B	B	B	A	A	B	A	-	B	-	A	B	B	-	-	A	A	B
125	PSAA98	0.017	2	B	B	B	B	-	A	B	B	A	A	B	-	A	A	B	A	A	A	-	-	A	B	-	A	-	-	B	B	B	B	B	A	A	B	A	-	B	-	A	B	B	-	-	A	A	-
126	Tps1/371+	0.02	2	B	B	B	B	A	A	B	B	A	-	B	A	A	A	B	A	A	A	B	B	A	B	B	A	A	-	B	B	B	B	B	A	A	B	A	A	B	-	A	B	B	A	B	A	A	B
127	PsPHYA	0.019	2	B	B	B	B	-	A	B	B	A	B	B	-	A	A	-	A	A	A	-	-	A	B	-	A	-	-	B	B	B	B	B	-	A	B	-	-	B	-	A	B	B	-	-	-	A	B
128	F15/8+	0.016	2	A	B	B	B	-	A	B	B	A	A	B	-	A	B	B	B	A	A	-	-	A	B	-	A	-	-	B	B	B	B	B	A	A	B	B	-	B	-	A	A	B	-	-	B	A	B
129	LT_31	0.012	2	A	B	B	B	-	A	B	B	A	A	B	-	A	B	B	B	A	A	-	-	A	B	-	-	-	-	B	B	B	B	B	A	A	B	A	-	B	-	A	A	B	-	-	B	A	B
130	PSAD180	0.013	2	A	B	B	B	-	A	B	B	A	A	B	-	A	B	B	B	A	A	-	-	A	B	-	A	-	-	B	B	B	B	B	A	A	B	A	-	B	-	A	A	B	-	-	B	A	-
131	PSAB202	0.014	2	A	B	B	B	-	A	A	B	A	A	B	-	A	B	B	B	A	A	-	-	A	B	-	A	-	-	B	B	B	B	B	A	A	B	A	-	B	-	A	A	B	-	-	B	A	-
	PSAB188			A	B	B	B	-	A	A	B	A	A	B	-	A	B	B	B	A	A	-	-	A	B	-	A	-	-	B	B	B	B	B	A	A	B	A	-	B	-	A	A	B	-	-	B	A	-
132	D1/8+	0.009	2	A	B	B	B	-	A	A	B	A	A	B	-	B	B	B	B	A	A	-	-	A	B	-	A	-	-	B	B	B	B	B	B	A	B	B	-	B	-	A	A	B	-	-	B	A	B
133	Tps1/45+	0.007	2	A	B	B	B	-	A	A	B	A	A	B	-	A	B	-	B	B	A	-	-	A	B	-	A	-	-	B	B	-	B	B	B	A	B	B	-	B	-	B	B	B	-	-	B	A	B
134	Tps1/212-	0.018	2	A	B	B	B	A	A	A	B	A	-	B	A	A	B	B	A	A	A	B	B	A	B	B	A	A	-	B	B	B	B	B	A	A	B	A	A	B	-	A	A	B	B	B	B	A	B
135	PSAC7	0.014	2	A	B	B	B	-	B	A	B	A	A	B	-	A	B	B	A	A	A	-	-	A	B	-	A	-	-	B	A	B	B	B	B	A	B	A	-	B	-	A	A	B	-	-	B	A	-
136	PsCry2	0.01	2	-	B	B	B	-	B	-	B	A	A	B	-	A	B	B	A	A	A	-	-	A	-	-	A	-	-	B	A	B	B	B	B	A	B	A	-	B	-	A	A	B	-	-	B	A	B
137	Chr1_NB	0.007	2	A	B	B	B	A	B	A	B	A	-	B	B	A	B	B	A	A	A	B	B	A	B	B	A	A	-	B	A	B	B	B	B	A	B	A	A	A	-	A	A	B	B	B	A	B	B
138	O07_1000	0.005	2	A	B	B	B	-	B	A	A	A	B	B	-	A	B	B	A	A	A	-	-	A	B	-	A	-	-	B	A	B	B	A	B	A	B	A	-	A	-	A	A	B	-	-	-	B	B
139	E3/5++	0.006	2	A	B	B	B	-	B	A	B	A	A	B	-	A	B	B	A	A	A	-	-	A	B	-	A	-	-	B	A	B	B	B	B	A	B	A	-	A	-	A	A	B	-	-	A	B	B
140	A9/9+	0.01	2	A	B	B	B	-	A	A	B	A	A	B	-	A	B	A	A	A	A	-	-	A	B	-	A	-	-	B	A	B	B	B	B	A	B	A	-	A	-	A	A	B	-	-	A	B	B
141	MO1/1	0.009	2	A	B	B	B	-	B	A	B	A	A	B	-	A	B	B	A	A	A	-	-	A	B	-	A	-	-	B	A	B	B	B	B	A	B	A	-	A	-	A	A	B	-	-	A	B	B
142	Tps1/184+	0.016	2	A	B	B	B	A	B	A	B	A	-	B	B	A	B	B	A	A	A	B	B	A	B	B	B	A	-	B	A	B	B	B	B	A	B	A	A	A	-	A	A	B	A	B	A	B	B
143	SNP8_63	0.024	2	A	B	B	B	A	B	A	B	A	-	B	B	A	B	B	A	A	A	B	B	A	B	B	B	A	-	B	A	B	B	B	B	A	B	A	A	A	-	A	A	B	A	B	A	B	B
144	PSAB100	0.018	2	A	B	B	B	-	B	A	B	A	A	B	-	A	B	B	A	A	A	-	-	A	B	-	B	-	-	B	A	B	B	B	B	A	B	A	-	A	-	A	A	B	-	-	B	B	-
	Tps1/395+			A	B	B	B	A	B	A	B	A	-	B	B	A	B	B	A	A	A	B	B	A	B	B	B	A	-	B	A	B	B	B	B	A	B	A	A	A	-	A	A	B	A	B	B	B	B
145	Tps1/186-	0.025	2	A	B	B	B	A	B	A	B	A	-	B	B	A	B	B	A	A	A	B	B	A	B	B	B	A	-	B	A	B	B	B	B	A	B	A	A	A	-	A	A	B	A	B	B	B	B
146	A19/2--	0.044	2	A	B	B	B	-	B	A	B	A	A	B	-	A	B	B	A	A	A	-	-	A	B	-	B	-	-	A	A	B	B	B	B	A	A	A	-	A	-	A	A	B	-	-	B	B	B
147	G11/5-	0.044	2	B	B	B	B	-	B	-	B	A	A	B	-	A	B	B	A	A	A	-	-	A	-	-	B	-	-	A	A	B	B	B	B	A	B	A	-	A	-	A	A	B	-	-	B	B	-
148	D3/3-	0.035	2	A	B	B	B	-	B	A	B	A	A	B	-	A	B	B	A	A	A	-	-	A	B	-	B	-	-	A	A	B	B	B	B	A	B	A	-	A	-	A	A	B	-	-	B	B	B
149	E4/5+	0.057	2	A	B	B	B	-	B	A	-	A	A	B	-	A	B	B	A	A	A	-	-	A	B	-	B	-	-	A	A	B	B	B	B	A	B	A	-	A	-	A	A	B	-	-	B	B	A
	Tps1/93+			A	B	B	B	A	B	A	B	A	-	B	B	A	B	B	A	A	A	B	B	A	B	B	B	A	-	A	A	B	B	B	B	A	B	A	A	A	-	A	A	B	A	A	B	B	A
	Chr1_1NT			A	B	B	B	A	B	A	B	A	-	B	B	A	B	B	A	A	A	B	B	A	B	B	B	A	-	A	A	B	B	B	B	A	B	A	A	A	-	A	A	B	A	A	B	B	A
150	Tps1/267-	0.049	2	A	B	B	B	A	B	A	B	A	A	B	B	A	B	B	A	A	A	B	B	A	B	B	B	A	-	A	A	B	B	B	B	A	B	A	A	A	-	A	A	B	A	A	B	B	A
151	PD23	0.04	2	A	B	B	B	-	B	A	B	A	A	B	-	A	B	B	A	A	A	-	-	A	B	-	B	-	-	A	A	B	B	B	B	A	B	A	-	A	-	A	A	B	-	-	B	B	-
152	PSAA1	0.04	2	A	B	B	B	-	B	A	B	-	A	B	-	A	B	B	A	A	A	-	-	A	B	-	B	-	-	A	A	B	B	B	B	A	B	A	-	A	-	A	A	B	-	-	B	B	-
153	SusII2	0.04	2	A	B	B	B	-	B	A	B	A	A	B	-	-	B	B	A	A	A	-	-	A	A	-	-	-	-	A	A	B	B	A	B	A	B	A	-	A	-	A	A	B	-	-	B	B	A
154	45-X31	0.032	2	A	B	B	B	-	B	A	B	A	A	B	-	A	B	B	A	A	A	-	-	A	B	-	B	-	-	A	A	B	B	B	B	A	B	A	-	A	-	A	A	B	-	-	B	B	-
155	C7/2+	0.005	2	A	B	B	B	-	B	A	B	A	A	B	-	A	B	B	A	A	A	-	-	A	B	-	B	-	-	A	A	B	B	B	B	A	B	A	-	A	-	A	A	B	-	-	B	B	A
156	PSAB33	0.001	2	A	B	B	B	-	B	-	B	-	A	B	-	-	B	B	-	A	-	-	-	A	B	-	B	-	-	A	A	B	B	B	B	A	B	-	-	-	-	-	A	B	-	-	B	B	-
157	CR_tfl1c	0.02	2	A	B	B	B	-	B	A	B	B	A	B	-	A	B	B	A	A	A	-	-	A	B	-	-	-	-	A	A	B	B	B	B	A	B	A	-	A	-	A	A	B	-	-	B	B	A
158	PSAD83	0.02	2	A	B	B	B	-	B	A	B	B	A	B	-	A	B	B	A	A	A	-	-	-	B	-	B	-	-	A	A	B	B	B	B	A	B	A	-	A	-	A	A	B	-	-	B	B	-
159	B5/9-	0.024	2	A	B	B	B	-	B	A	B	B	-	B	-	A	B	B	A	A	A	-	-	A	B	-	B	-	-	A	A	B	B	B	B	A	B	A	-	A	-	A	A	B	-	-	B	B	A
160	Tps1/396+	0.039	2	A	B	B	A	A	B	A	B	B	-	B	B	A	B	B	A	A	A	B	B	A	B	B	B	A	-	A	A	B	B	B	B	A	B	A	A	A	-	A	A	B	A	A	B	B	A
161	PeaPCF	0.036	2	B	B	B	A	-	B	-	B	B	A	B	-	-	B	B	A	-	A	-	-	A	B	-	B	-	-	A	A	B	-	B	B	-	-	-	-	A	-	-	A	-	-	-	-	B	-
162	PSAB112	0.036	2	A	B	B	A	-	B	A	B	B	A	B	-	A	B	B	A	A	A	-	-	A	B	-	B	-	-	A	A	B	B	B	B	A	B	A	-	A	-	A	A	A	-	-	B	B	-
163	PSAA303	0.038	2	A	B	B	A	-	B	A	B	B	A	B	-	A	B	B	A	A	A	-	-	A	B	-	B	-	-	A	A	B	B	B	B	A	B	A	-	A	-	A	A	B	-	-	B	B	-
164	AE13_1020	0.031	2	A	B	B	A	-	B	A	A	-	A	-	-	A	-	B	A	A	A	-	-	A	-	-	B	-	-	-	A	B	B	B	B	A	B	A	-	-	-	A	A	B	-	-	-	B	A
165	PSAA3721	0.017	2	A	B	B	A	-	B	A	A	B	A	B	-	A	B	A	A	A	A	-	-	A	B	-	B	-	-	A	A	B	B	B	B	A	B	A	-	A	-	A	A	B	-	-	B	B	-
166	MO1/4-	0.016	2	A	B	B	A	-	B	A	A	B	A	B	-	A	B	B	A	A	A	-	-	A	B	-	B	-	-	A	A	A	B	B	B	A	B	A	-	A	-	A	A	B	-	-	B	B	A
167	a_con	0.014	2	A	B	A	A	A	B	A	A	B	A	B	B	A	B	A	A	A	A	B	B	A	B	B	B	A	-	A	A	B	B	B	B	A	B	A	A	A	-	A	A	B	A	A	B	B	A
168	CD72	0.014	2	A	B	A	A	-	B	A	A	B	A	B	-	A	B	A	A	A	A	-	-	A	B	-	B	-	-	B	A	-	B	-	B	A	B	A	-	A	-	A	A	B	-	-	B	B	A
169	Tps1/397+	0.014	2	A	B	A	A	A	B	A	A	B	-	B	B	A	B	A	A	A	A	B	B	A	B	B	B	A	-	A	A	B	B	B	B	A	B	A	A	A	-	A	A	B	A	A	B	B	A
170	LegJ2	0.013	2	A	B	B	A	-	A	A	A	B	A	B	-	A	B	A	A	A	A	-	-	A	B	-	B	-	-	A	A	B	B	-	B	A	B	A	-	A	-	A	A	B	-	-	B	B	A
171	LegJ	0.037	2	A	B	B	A	-	A	A	A	B	A	B	-	A	B	A	A	A	A	-	-	A	B	-	B	-	-	A	A	B	B	-	B	A	B	A	-	A	-	A	A	B	-	-	B	B	A
172	Gr14	0.08	2	A	B	B	A	-	A	A	A	B	A	B	-	A	B	A	A	A	A	-	-	A	B	-	B	-	-	A	A	B	B	B	B	A	B	A	-	A	-	A	A	B	-	-	B	B	A
173	cDNA260	0.091	2	A	B	B	A	-	A	A	A	B	A	B	-	-	B	A	A	A	A	-	-	-	B	-	B	-	-	A	A	B	B	-	B	-	B	A	-	A	-	A	A	B	-	-	B	B	A
174	cDNA150/2	0.096	2	A	B	-	-	-	B	A	A	B	A	B	-	B	B	A	A	A	A	-	-	B	B	-	B	-	-	A	A	B	B	-	B	A	B	A	-	A	-	A	A	B	-	-	B	B	A
175	Tps1/272-	0.109	2	A	B	B	A	A	A	A	A	B	-	B	B	A	B	A	A	A	A	B	B	A	B	B	B	A	-	A	A	B	B	B	B	A	B	A	A	A	-	A	A	B	A	A	B	B	A
176	PA5	0.115	2	A	B	B	A	-	A	A	A	B	A	B	-	A	B	A	A	A	A	-	-	A	B	-	B	-	-	A	A	B	B	B	B	A	B	A	-	A	-	A	A	B	-	-	B	B	-
177	281-X44	0.128	2	A	B	B	A	-	A	A	A	-	A	B	-	A	B	A	A	A	A	-	-	A	B	-	B	-	-	A	A	B	B	B	B	A	B	A	-	A	-	A	A	B	-	-	B	B	-
178	Tps1/15+_con	0.031	2	A	B	B	A	A	A	A	A	B	A	B	B	A	B	A	A	A	A	B	B	B	B	B	B	A	-	A	A	B	B	A	B	A	B	A	A	A	-	A	A	B	A	A	B	B	A
179	PSAA164	0.134	2	A	B	B	A	-	A	A	A	A	A	B	-	A	B	A	A	A	A	-	-	A	B	-	B	-	-	A	A	B	A	B	B	A	B	A	-	A	-	A	A	B	-	-	B	B	-
180	PsIAA850	0.134	2	A	B	B	A	-	A	A	A	B	A	B	-	A	B	A	A	A	A	-	-	A	B	-	B	-	-	A	A	B	B	B	B	A	B	A	-	-	-	A	A	B	-	-	B	B	A
	gbsts1			A	B	B	A	A	A	A	A	B	-	B	B	A	B	A	A	A	A	B	B	B	B	B	B	A	-	A	A	B	B	A	B	A	B	A	A	A	-	A	A	B	A	A	B	B	A
181	Tps1/183-	0.026	2	A	B	B	A	A	A	A	A	B	-	B	B	A	B	A	A	A	A	B	B	B	B	B	B	A	-	A	A	B	B	A	B	A	B	A	A	A	-	A	A	B	A	A	B	B	A
182	CMII_7	0.03	2	A	B	B	A	A	A	A	A	B	-	B	B	A	B	A	A	A	A	B	B	B	B	B	B	A	-	A	A	B	B	A	B	A	B	A	A	A	-	A	A	B	A	A	B	B	A
183	p12583/11	0.02	2	A	B	B	A	-	A	A	A	B	A	B	-	A	B	A	A	A	A	-	-	B	B	-	B	-	-	A	A	B	B	A	B	A	B	B	-	A	-	A	A	B	-	-	B	B	-
184	PSAB109	0.019	2	A	B	B	A	-	A	A	A	B	A	B	-	A	B	A	A	A	A	-	-	B	B	-	B	-	-	A	A	B	B	A	B	A	B	B	-	A	-	A	A	B	-	-	B	B	-
185	PSAB72	0.024	2	A	B	B	A	-	A	A	A	B	A	B	-	A	B	A	A	A	-	-	-	B	B	-	B	-	-	-	A	B	B	A	B	A	B	B	-	A	-	-	A	-	-	-	B	B	-
186	cDNA125/5	0.025	2	A	B	-	A	-	A	A	A	B	A	B	-	A	B	A	A	A	A	-	-	A	B	-	B	-	-	-	-	-	B	-	-	-	-	B	-	A	-	A	A	B	-	-	B	B	A
187	Tps1/19+con	0.02	2	A	B	B	A	A	A	A	A	B	A	B	B	A	B	A	A	A	A	B	B	B	B	B	B	A	-	A	A	B	B	A	B	A	B	B	A	A	-	A	A	B	A	A	B	B	A
188	A5/6-	0.022	2	A	B	B	A	-	A	A	B	B	A	B	-	A	B	A	A	A	A	-	-	B	B	-	B	-	-	A	A	B	B	A	B	A	B	B	-	A	-	A	-	B	-	-	B	B	A
189	cDNA24	0.03	2	A	B	-	A	-	A	A	B	B	A	B	-	-	B	A	A	A	A	-	-	B	B	-	A	-	-	A	A	B	B	-	B	A	B	B	-	A	-	A	A	B	-	-	B	B	A
190	PSAD148	0.026	2	A	B	B	A	-	A	A	B	B	A	B	-	A	B	A	A	A	A	-	-	B	B	-	A	-	-	A	A	B	B	A	B	A	B	B	-	A	-	A	A	B	-	-	B	B	-
191	cDNA56/1	0.042	2	A	B	-	A	-	A	A	B	B	A	B	-	A	B	A	A	A	A	-	-	B	B	-	A	-	-	A	A	B	B	-	B	A	B	B	-	A	-	A	A	B	-	-	A	B	A
192	CMII_8	0.042	2	A	B	B	A	A	A	A	B	B	-	B	B	A	B	A	A	A	A	B	B	B	B	B	A	A	-	A	A	B	B	A	B	A	B	B	A	A	-	A	A	B	A	A	A	B	A
193	A10/4-	0.039	2	A	B	B	A	-	A	A	B	B	A	B	-	A	B	A	A	A	A	-	-	B	B	-	A	-	-	A	A	B	B	A	B	A	B	B	-	A	-	A	A	B	-	-	A	B	A
194	PSAA238	0.027	2	A	B	B	A	-	A	A	B	B	A	B	-	A	B	A	A	A	A	-	-	B	B	-	A	-	-	A	A	B	B	A	B	A	B	B	-	A	-	A	A	B	-	-	A	B	-
195	PSAA486.2	0.019	2	A	B	B	A	-	A	A	B	B	A	B	-	A	B	A	A	A	A	-	-	A	B	-	A	-	-	A	A	B	B	A	B	A	B	B	-	A	-	A	A	B	-	-	A	B	-
196	PSAB19a	0.013	2	A	B	B	A	-	A	A	B	A	A	B	-	A	B	A	A	A	A	-	-	B	B	-	A	-	-	A	A	B	A	A	B	A	B	B	-	A	-	A	A	B	-	-	A	B	-
197	PSAA18	0.01	2	-	B	B	A	-	A	A	B	B	A	B	-	A	B	A	A	A	A	-	-	B	B	-	A	-	-	B	A	B	A	A	A	A	B	B	-	A	-	A	A	B	-	-	A	B	-
198	PSAA332	0.011	2	A	B	B	A	-	A	A	B	B	A	B	-	A	B	A	B	A	A	-	-	B	B	-	A	-	-	B	A	B	A	A	A	A	B	B	-	A	-	A	A	B	-	-	A	B	-
199	Leg176	0.014	2	A	B	B	A	A	A	A	B	B	-	B	B	A	B	A	B	A	A	B	B	B	B	B	-	A	-	B	A	B	A	A	A	A	B	B	A	A	-	A	-	B	A	A	A	B	A
200	SNP190	0.017	2	A	B	B	A	A	A	A	B	B	-	B	B	A	B	A	B	A	B	B	B	B	B	B	A	A	-	B	A	B	A	-	A	A	B	B	A	A	-	A	A	B	A	A	A	B	A
201	PSAC6b	0.018	2	A	B	B	A	-	A	A	B	B	A	B	-	A	A	A	B	A	B	-	-	B	B	-	A	-	-	B	A	B	B	A	B	A	B	B	-	A	-	A	A	B	-	-	A	B	-
202	cDNA39	0.016	2	A	B	B	A	-	A	A	B	B	A	B	-	A	A	A	A	A	A	-	-	B	B	-	A	-	-	B	A	B	B	-	B	-	-	A	-	A	-	A	A	B	-	-	A	B	A
203	Gpx1	0.02	2	A	B	B	A	-	A	-	B	B	A	B	-	A	A	A	B	A	B	-	-	B	B	-	-	-	-	-	A	B	B	A	B	-	B	B	-	-	-	A	A	B	-	-	-	B	-
204	PSAB113y	0.019	2	A	B	B	A	-	A	A	B	B	A	B	-	A	A	A	B	A	B	-	-	B	B	-	A	-	-	B	A	B	B	A	B	B	B	B	-	A	-	A	A	B	-	-	A	B	-
205	PSAA473	0.017	2	A	B	B	A	-	A	A	B	B	A	B	-	A	A	A	B	A	B	-	-	-	B	-	A	-	-	B	A	B	B	A	B	B	B	B	-	A	-	A	A	B	-	-	A	B	-
206	GdcP	0.015	2	-	-	-	-	-	-	-	-	-	-	B	-	A	A	A	B	A	B	-	-	B	B	-	A	-	-	B	A	B	A	A	B	B	B	B	-	A	-	A	A	B	-	-	A	B	B
207	PF3	0.015	2	A	B	B	A	-	A	A	B	B	A	B	-	A	A	A	B	A	B	-	-	B	B	-	A	-	-	B	A	B	B	A	B	B	B	B	-	A	-	A	A	B	-	-	A	B	B
208	Tps1/190-	0.014	2	A	B	B	A	A	A	A	B	B	-	B	B	A	A	A	B	A	B	B	B	B	B	A	A	A	-	B	A	B	B	A	B	B	B	B	A	A	-	A	A	B	A	B	A	B	B
209	Pskn28	0.01	2	A	B	B	A	-	A	A	B	B	A	B	-	-	A	A	B	-	B	-	-	B	B	-	B	-	-	B	B	B	-	A	B	B	B	-	-	A	-	-	A	B	-	-	A	B	-
210	CDS1	0.004	2	A	B	B	A	-	A	A	B	B	A	B	-	A	A	A	B	A	B	-	-	A	B	-	A	-	-	B	B	B	B	-	B	B	B	B	-	A	-	A	B	B	-	-	A	B	A
211	Tps1/368+	0.003	2	A	B	B	A	A	A	A	B	B	-	B	B	A	A	A	B	A	B	B	B	A	B	A	A	B	-	B	B	B	B	A	B	B	B	B	A	A	-	A	B	B	A	B	A	B	A
212	C7/7-	0.009	2	A	B	B	A	-	A	A	B	B	A	B	-	A	A	A	B	A	B	-	-	A	B	-	A	-	-	B	B	B	B	A	B	B	B	B	-	A	-	A	B	B	-	-	A	B	A
213	Pscen	0.015	2	A	B	B	A	-	A	-	A	B	A	B	-	A	A	A	B	A	B	-	-	A	B	-	-	-	-	B	B	B	B	A	A	B	B	B	-	A	-	A	B	B	-	-	-	B	-
214	Tps1/154-con	0.019	2	A	B	B	A	A	A	A	A	B	A	B	B	A	A	A	B	A	B	A	B	B	B	B	B	B	-	B	B	B	B	A	A	B	B	B	A	A	-	A	B	B	A	B	A	B	A
215	G11/9-	0.021	2	A	B	B	A	-	A	-	A	A	A	A	-	A	A	A	B	A	B	-	-	B	-	-	B	-	-	B	B	B	B	A	A	B	B	B	-	A	-	A	B	B	-	-	A	B	-
216	rb	0	3	B	B	B	B	-	B	B	B	B	B	B	-	B	B	B	B	B	B	-	-	B	B	-	A	-	-	A	B	A	-	A	B	A	A	A	-	A	-	A	B	A	-	-	B	A	A
217	Tps1/383+	0	3	B	B	B	B	B	B	B	B	B	-	B	B	B	B	B	B	A	B	B	B	B	B	B	A	A	-	A	B	A	B	A	B	A	A	B	A	A	-	A	B	A	A	A	B	B	A
218	Tps1/11-con	0	3	B	B	B	B	B	B	B	B	B	B	B	B	B	B	B	B	B	B	B	B	B	B	B	A	A	-	A	B	A	B	A	B	A	A	A	A	A	-	A	B	A	A	A	B	A	A
219	cDNA53	0	3	B	B	B	B	-	B	B	B	B	B	B	-	B	B	B	B	B	B	-	-	B	B	-	A	-	-	A	B	A	-	-	B	A	A	A	-	A	-	A	B	A	-	-	B	A	A
220	CD126/1	0	3	B	B	B	B	-	B	B	B	B	B	B	-	B	B	B	B	B	B	-	-	B	B	-	A	-	-	A	B	A	B	-	-	A	-	A	-	A	-	A	B	A	-	-	B	A	A
221	B7/4-	0	3	A	B	B	B	-	B	B	B	B	B	B	-	B	B	B	B	B	B	-	-	B	B	-	A	-	-	A	A	A	B	A	B	A	A	A	-	A	-	A	B	A	-	-	B	A	A
222	LT18	0	3	B	B	B	B	-	B	B	B	B	B	B	-	B	B	B	B	B	B	-	-	B	B	-	A	-	-	A	B	A	-	-	B	A	A	A	-	A	-	A	B	A	-	-	B	A	A
223	E3/2+--	0	3	A	B	A	B	-	B	B	B	B	B	B	-	B	B	B	B	B	B	-	-	B	B	-	A	-	-	A	B	A	B	A	B	A	B	A	-	A	-	A	B	A	-	-	B	A	A
224	H15/2+	0	3	A	B	A	B	-	B	-	B	B	B	B	-	B	B	B	B	B	B	-	-	B	B	-	A	-	-	A	B	A	B	A	B	B	B	A	-	B	-	A	B	A	-	-	B	A	A
225	Tps1/42+con	0	3	A	B	A	B	B	B	B	B	B	B	B	B	B	B	B	B	B	B	B	B	B	B	B	A	A	-	A	B	A	B	A	B	B	B	A	A	B	-	A	B	A	A	A	B	A	A
226	Vc5	0	3	A	B	B	B	-	B	B	B	B	B	B	-	B	B	B	B	B	B	-	-	B	B	-	A	-	-	A	A	A	A	-	B	B	B	A	-	A	-	A	B	A	-	-	B	A	B
227	C2/8-	0	3	A	B	A	B	-	B	B	B	B	B	B	-	B	B	B	B	B	B	-	-	B	B	-	A	-	-	A	A	A	B	A	B	B	B	A	-	B	-	A	B	A	-	-	B	A	B
228	CMIII_1	0	3	A	B	A	B	B	B	B	B	B	-	B	B	B	B	B	B	B	B	A	B	A	B	B	A	A	-	A	A	A	B	A	B	B	B	A	A	B	-	A	B	A	A	B	B	A	B
229	Tps1/48+con	0	3	A	B	A	B	B	B	B	B	B	B	B	B	B	B	B	B	B	B	A	B	A	B	B	A	A	-	A	A	A	B	A	B	-	B	A	A	B	-	A	B	A	A	B	A	A	B
230	CMIII_8	0	3	A	B	A	B	B	B	B	B	B	-	B	B	B	B	B	B	B	B	A	B	A	B	B	A	A	-	A	A	A	B	A	B	B	B	A	A	B	-	A	B	A	A	B	A	A	B
231	E16_650	0	3	A	A	A	B	-	B	B	B	B	B	B	-	B	B	B	B	B	B	-	-	A	B	-	A	-	-	A	A	A	B	A	B	B	B	A	-	B	-	A	B	A	-	-	A	A	B
232	Tps1/49+con	0	3	A	B	A	B	B	B	B	B	B	B	B	B	B	B	B	B	B	B	A	B	A	B	B	A	A	-	A	A	B	B	A	B	B	B	A	A	B	-	A	B	A	A	A	A	A	B
233	Tps1/16+con	0	3	A	A	A	B	B	B	B	B	B	B	B	B	B	B	B	B	B	B	A	B	A	B	B	A	B	-	A	A	B	B	A	B	B	B	A	A	B	-	A	B	A	A	A	A	A	B
	DR/4			A	A	-	B	-	A	B	B	B	B	B	-	B	B	B	B	B	B	-	-	A	B	-	A	-	-	B	A	B	A	A	A	B	B	A	-	A	-	A	B	A	-	-	A	A	B
	DR/10			A	A	-	B	-	B	B	B	B	B	B	-	B	B	B	B	B	B	-	-	A	B	-	A	-	-	A	A	B	A	A	A	B	B	A	-	A	-	A	B	A	-	-	A	A	B
234	PSAB190b	0	3	A	A	A	B	-	B	B	B	B	B	B	-	B	A	B	B	B	B	-	-	A	B	-	A	-	-	A	A	B	B	A	B	B	B	A	-	B	-	A	B	A	-	-	A	A	-
235	PSAA175	0	3	A	A	A	B	-	B	B	B	B	B	B	-	B	A	B	B	B	B	-	-	A	B	-	A	-	-	A	A	B	B	A	B	B	B	A	-	B	-	A	B	A	-	-	A	A	-
236	A19/4-	0	3	A	A	A	B	-	B	B	B	B	B	B	-	B	A	B	B	B	B	-	-	A	B	-	A	-	-	A	A	B	B	A	B	B	B	A	-	B	-	A	B	A	-	-	A	A	B
237	Tps1/9-con	0	3	A	A	A	B	B	B	B	B	B	B	B	B	B	A	B	B	B	B	A	A	A	B	B	A	B	-	A	A	B	B	A	B	B	B	A	A	B	-	A	B	A	A	A	A	A	B
238	CMIII_3	0	3	A	B	A	B	B	B	B	B	B	-	B	B	B	A	A	B	B	B	A	A	A	B	B	A	B	-	A	A	B	B	A	B	B	B	A	A	B	-	B	B	B	A	A	A	A	B
239	A7/4-	0	3	A	B	A	B	-	B	B	B	B	B	B	-	B	A	A	B	B	B	-	-	A	B	-	A	-	-	A	A	B	B	A	B	B	B	A	-	B	-	B	-	B	-	-	A	A	B
240	cDNA331	0	3	A	B	A	B	-	B	B	B	B	B	B	-	B	A	A	B	B	B	-	-	A	B	-	A	-	-	A	A	B	A	-	B	B	B	A	-	A	-	B	B	B	-	-	A	A	B
241	PSAB175	0	3	-	A	A	B	-	B	B	B	B	B	B	-	B	A	A	B	B	B	-	-	A	B	-	A	-	-	A	A	B	A	A	B	B	B	A	-	A	-	B	B	B	-	-	A	A	-
242	C2/1+	0	3	A	A	A	B	-	B	B	A	B	B	B	-	B	A	A	B	A	B	-	-	A	B	-	A	-	-	B	A	B	A	A	B	B	B	A	-	A	-	B	B	B	-	-	A	A	B
243	uni	0	3	A	A	-	B	-	B	B	A	A	-	B	-	B	A	A	B	A	B	-	-	A	B	-	A	-	-	B	A	B	A	A	B	B	B	A	-	B	-	B	B	B	-	-	-	-	-
244	SNP139709	0	3	A	A	A	B	B	B	B	A	A	-	B	B	B	A	A	B	A	B	A	A	A	B	A	A	A	-	B	A	B	A	A	B	B	B	A	A	B	-	B	B	B	A	-	A	A	B
245	SNP197	0	3	A	A	A	B	B	B	B	A	-	-	B	B	B	A	A	B	A	B	A	A	A	B	A	A	A	-	B	A	-	A	A	B	B	B	A	B	B	-	B	B	B	A	A	A	A	B
246	D1/7--	0	3	A	A	A	B	-	B	B	A	A	B	B	-	B	A	A	B	A	B	-	-	A	B	-	A	-	-	B	B	B	A	A	B	B	B	A	-	B	-	B	B	B	-	-	A	A	A
247	PSAB70	0	3	A	A	A	B	-	B	B	A	B	B	B	-	B	A	A	B	A	B	-	-	A	B	-	A	-	-	B	B	B	A	A	B	B	B	A	-	B	-	B	B	B	-	-	A	A	-
	PsTTG1=a2			-	-	-	B	-	-	-	-	-	-	-	-	B	-	-	B	-	B	-	-	-	-	-	-	-	-	-	-	-	-	-	-	-	-	-	-	-	-	-	-	-	-	-	A	A	A
248	Tps1/8-con	0	3	A	A	A	B	B	B	B	A	A	B	B	B	B	A	A	B	A	B	A	A	A	B	A	B	A	-	B	B	B	A	A	B	B	B	A	B	B	-	B	B	B	A	A	A	A	A
249	F13/2+	0	3	A	A	A	B	-	B	B	A	A	B	B	-	B	A	A	B	A	B	-	-	A	B	-	B	-	-	A	B	B	A	A	B	B	B	A	-	B	-	B	B	B	-	-	A	A	A
250	E4/3+-	0	3	A	A	A	B	-	B	B	-	A	B	B	-	B	A	A	B	A	B	-	-	A	B	-	B	-	-	A	B	B	A	A	B	B	B	A	-	B	-	B	B	B	-	-	A	A	A
251	136pcr	0	3	A	A	A	B	-	B	B	A	A	B	B	-	B	A	A	B	A	B	-	-	B	B	-	-	-	-	B	B	B	A	A	B	B	B	A	-	B	-	B	B	B	-	-	A	A	A
252	Tps1/120-	0	3	A	A	A	B	B	B	B	A	A	-	B	B	B	A	A	B	A	B	A	A	B	B	A	B	A	-	B	B	B	A	A	B	B	B	A	A	B	-	B	B	B	A	A	A	A	A
253	D3/6-	0	3	A	A	A	B	-	B	B	A	B	B	B	-	B	A	A	B	A	B	-	-	B	B	-	B	-	-	B	B	B	A	A	B	B	B	B	-	B	-	B	A	B	-	-	A	A	A
254	PSAB81	0	3	A	A	A	B	-	A	B	A	A	B	B	-	B	A	A	B	A	B	-	-	B	B	-	B	-	-	B	B	B	A	A	B	B	B	A	-	B	-	B	B	B	-	-	A	A	-
255	STps1/120-	0	3	A	A	A	B	-	B	B	A	A	B	A	-	B	A	A	B	A	B	-	-	B	B	-	B	-	-	A	B	A	A	A	B	B	B	A	-	B	-	B	B	A	-	-	A	A	A
256	DR/14	0	3	A	A	-	B	-	B	B	A	A	A	B	-	B	A	A	B	A	B	-	-	B	B	-	B	-	-	B	B	B	A	A	B	B	B	A	-	B	-	B	B	B	-	-	A	A	A
257	cDNA194/1	0.115	3	A	A	A	B	-	B	B	A	A	B	B	-	B	A	A	B	A	B	-	-	B	B	-	B	-	-	B	B	B	A	-	A	B	B	A	-	B	-	B	B	B	-	-	A	A	A
258	MS1/2-	0	3	A	A	A	B	-	A	B	A	B	B	B	-	B	A	A	B	A	B	-	-	A	B	-	B	-	-	B	B	B	A	A	B	B	B	A	-	B	-	B	-	B	-	-	A	A	A
259	PSAD57	0	3	A	A	A	B	-	A	B	A	A	B	B	-	B	A	A	B	A	B	-	-	A	B	-	B	-	-	B	B	B	A	A	B	B	B	A	-	B	-	B	A	B	-	-	A	A	-
260	Adh/1	0	3	A	A	-	B	-	A	B	A	A	B	B	-	B	A	A	B	A	B	-	-	A	B	-	B	-	-	B	B	B	A	-	B	B	B	A	-	B	-	B	A	B	-	-	A	A	A
261	D1/11-	0	3	A	A	A	B	-	A	B	A	B	B	B	-	B	A	A	B	A	B	-	-	B	B	-	B	-	-	B	B	B	A	A	B	B	B	A	-	B	-	B	A	B	-	-	A	A	A
262	C8/3--	0	3	A	A	A	B	-	-	B	A	A	A	B	-	B	A	A	B	A	B	-	-	B	B	-	B	-	-	B	B	B	A	A	B	B	B	A	-	B	-	B	A	B	-	-	B	A	A
263	SGR-2	0	3	A	A	A	B	B	A	B	A	A	B	B	B	B	A	A	B	A	B	A	A	B	B	A	B	A	-	B	B	B	A	A	B	B	B	A	A	B	-	B	A	B	A	A	A	A	A
264	Leg219	0	3	A	A	A	A	B	A	B	A	A	-	B	B	B	A	A	B	A	B	A	A	B	B	A	B	A	-	B	B	B	B	A	B	B	B	A	A	B	-	B	A	B	A	A	B	A	A
265	A15/1-	0	3	A	A	A	A	-	A	A	B	B	B	B	-	B	B	A	B	A	B	-	-	B	B	-	B	-	-	B	B	B	B	A	A	B	B	A	-	B	-	B	A	A	-	-	B	A	A
266	D1/4+	0	3	A	A	A	A	-	A	A	A	A	A	B	-	B	A	A	B	A	B	-	-	B	B	-	B	-	-	A	B	B	B	A	B	B	B	A	-	B	-	B	A	A	-	-	B	A	A
267	F15/6-	0	3	A	A	A	A	-	A	A	A	B	A	B	-	B	A	A	B	A	B	-	-	B	B	-	B	-	-	B	B	B	B	A	B	B	B	A	-	B	-	B	A	B	-	-	B	A	A
268	Tps1/13-con	0	3	A	A	A	A	B	A	A	A	A	A	B	B	B	A	A	B	A	B	A	A	B	B	A	B	A	-	B	B	B	B	A	B	B	B	A	A	B	-	B	A	A	A	B	B	A	A
269	cDNA40/7	0	3	A	A	-	B	-	A	A	B	A	A	B	-	A	A	A	B	A	B	-	-	A	B	-	B	-	-	B	B	B	A	-	B	B	B	A	-	B	-	B	A	B	-	-	B	B	B
270	Chs1	0	3	A	A	B	B	-	A	A	A	A	A	B	-	B	A	A	B	A	B	-	-	B	B	-	B	-	-	B	B	B	A	-	B	B	B	A	-	B	-	B	A	A	-	-	B	A	B
271	Tps1/269-	0	3	A	A	A	B	B	A	A	A	A	-	B	B	B	A	A	B	A	B	A	A	B	B	A	B	A	-	A	B	B	B	A	B	B	B	A	A	B	-	B	A	A	A	B	B	A	B
272	G11/3-	0	3	B	B	B	A	-	B	-	A	B	A	B	-	B	A	A	A	A	B	-	-	B	-	-	B	-	-	B	B	B	B	A	B	B	B	-	-	B	-	B	A	A	-	-	B	B	-
273	STps1/21-	0	3	A	A	A	B	-	A	A	-	B	A	B	-	B	A	A	B	A	B	-	-	B	B	-	B	-	-	B	B	B	B	A	B	B	B	A	-	B	-	B	A	A	-	-	B	B	B
274	D1/1-	0	3	A	A	A	B	-	A	A	A	B	A	B	-	B	A	A	B	A	B	-	-	B	B	-	B	-	-	A	B	B	B	A	B	B	B	A	-	B	-	B	A	A	-	-	B	B	B
275	F15/3+	0	3	A	A	A	B	-	A	A	A	A	A	B	-	B	A	A	B	A	B	-	-	B	B	-	B	-	-	B	B	B	B	A	B	B	B	A	-	B	-	B	A	A	-	-	B	B	B
276	Tps1/52-con	0	3	A	A	A	B	B	A	A	A	A	B	B	B	B	A	A	B	A	B	A	A	B	B	A	B	A	-	B	B	B	B	A	B	B	B	A	A	B	-	B	A	A	A	B	B	B	B
277	E16_550	0	3	A	A	A	B	-	A	A	-	A	B	B	-	B	A	A	B	B	B	-	-	B	B	-	A	-	-	B	B	B	B	A	B	B	B	A	-	B	-	B	A	B	-	-	B	B	B
278	PSAB171	0	3	A	A	A	B	-	A	A	B	A	A	B	-	B	A	A	B	A	B	-	-	B	B	-	A	-	-	B	B	B	B	A	B	B	B	A	-	B	-	B	A	B	-	-	B	B	-
279	CMIII_6	0	3	A	A	A	B	B	A	A	B	A	-	B	B	B	A	A	B	A	B	A	A	B	B	A	A	A	-	B	B	B	B	A	B	B	B	A	A	B	-	B	A	B	A	B	B	B	B
	SNP198			A	A	A	B	B	A	A	B	A	-	B	B	B	A	A	B	A	B	A	A	B	B	A	A	A	-	B	B	B	B	A	B	B	B	A	A	B	-	B	A	B	A	B	B	B	B
	rfs			A	A	A	B	-	A	A	-	A	A	-	-	-	A	A	B	A	-	A	A	-	-	A	A	A	-	-	-	-	B	A	-	-	-	-	A	-	-	-	A	B	A	-	-	-	-
280	PSAA491	0	3	A	A	A	B	-	A	A	B	-	A	B	-	B	A	A	B	A	B	-	-	B	B	-	A	-	-	B	B	B	B	A	B	B	B	B	-	B	-	B	-	B	-	-	B	B	-
281	PSAC18	0	3	A	A	A	B	-	A	A	B	B	A	B	-	B	A	A	B	A	B	-	-	B	B	-	A	-	-	B	B	B	B	A	B	B	B	B	-	B	-	B	A	B	-	-	B	B	-
282	PSAB124	0	3	A	A	A	B	-	A	A	B	A	A	B	-	B	A	A	B	A	B	-	-	B	B	-	A	-	-	B	B	B	B	A	B	B	B	B	-	B	-	B	A	B	-	-	B	B	-
283	Tps1/393+	0	3	A	A	A	B	B	A	A	B	A	-	B	B	B	A	A	B	A	B	A	A	B	B	B	A	A	-	B	B	B	B	A	B	B	B	B	A	B	-	B	A	B	A	B	A	B	B
284	Tps1/196-	0	3	A	A	A	B	B	A	A	B	A	-	B	B	B	A	A	B	A	B	A	A	B	B	B	A	A	-	B	B	B	B	A	B	B	B	B	A	B	-	B	A	B	A	B	A	B	B
285	cDNA67a	0.005	3	A	A	-	B	-	A	A	B	A	A	B	-	B	A	A	B	A	B	-	-	B	B	-	B	-	-	B	B	A	A	-	B	B	B	B	-	B	-	B	A	B	-	-	A	B	B
286	A001	0	3	A	A	A	B	B	A	A	B	A	-	B	B	B	A	B	B	A	B	A	A	B	B	B	B	A	-	B	B	A	B	A	B	B	B	B	A	B	-	B	A	B	A	B	A	B	B
287	R12_320	0	3	A	A	A	B	-	A	A	B	A	B	B	-	B	A	A	B	B	B	-	-	B	B	-	B	-	-	B	B	A	B	A	B	B	B	B	-	B	-	B	A	B	-	-	A	B	B
288	J12_1280	0.005	3	A	A	A	B	-	A	A	B	-	B	B	-	B	-	A	B	B	B	-	-	B	B	-	B	-	-	B	B	A	B	B	B	B	B	B	-	B	-	B	A	B	-	-	-	A	A
289	F15/9-	0.005	3	A	A	A	B	-	A	A	B	B	A	B	-	A	A	A	B	A	B	-	-	B	B	-	B	-	-	B	B	A	B	A	A	B	B	-	-	B	-	B	A	B	-	-	A	B	B
290	F15/10++	0	3	A	A	A	B	-	A	A	B	A	A	B	-	B	A	A	B	A	B	-	-	B	B	-	B	-	-	B	B	A	B	A	B	B	B	-	-	B	-	B	A	B	-	-	A	B	B
291	PSAB19c	0	3	A	A	A	B	-	A	A	B	A	A	B	-	B	A	A	B	A	B	-	-	B	B	-	B	-	-	B	B	A	B	A	B	B	B	B	-	B	-	B	A	B	-	-	A	B	-
292	PSAB183	0	3	A	A	A	B	-	A	A	B	A	A	B	-	B	A	A	B	A	B	-	-	B	B	-	B	-	-	B	B	A	B	A	B	B	B	B	-	B	-	B	A	B	-	-	A	B	-
293	PSAA278	0	3	A	A	A	B	-	A	A	B	A	A	B	-	B	A	A	B	A	B	-	-	B	B	-	B	-	-	B	B	A	B	A	B	B	B	B	-	B	-	B	A	B	-	-	A	B	-
294	PSAB77	0	3	A	A	A	B	-	A	A	B	A	A	B	-	B	A	A	B	A	B	-	-	B	B	-	B	-	-	B	B	A	B	A	B	B	B	B	-	B	-	B	A	B	-	-	A	B	-
295	Tps1/201-	0	3	A	A	A	B	B	A	A	B	A	-	B	B	B	A	A	B	A	B	A	A	B	B	B	B	A	-	B	B	A	B	A	B	B	B	B	A	B	-	B	A	B	A	B	A	B	B
296	PSAD141	0	3	A	A	A	B	-	A	A	B	A	A	B	-	B	A	A	A	A	B	-	-	B	B	-	B	-	-	B	A	A	B	A	B	B	B	B	-	B	-	B	A	B	-	-	A	B	-
297	1006-X19	0	3	A	A	A	B	-	A	A	B	B	B	B	-	B	A	A	A	A	B	-	-	B	B	-	B	-	-	B	A	A	B	A	B	B	B	B	-	B	-	B	A	B	-	-	A	B	-
298	A9/2-	0	3	A	A	A	B	-	A	A	B	B	A	B	-	B	A	A	A	A	B	-	-	B	B	-	B	-	-	B	A	A	B	A	B	B	B	B	-	B	-	B	A	B	-	-	A	B	B
299	A7/11++	0	3	A	A	A	B	-	A	A	B	A	A	B	-	B	A	A	A	A	B	-	-	B	B	-	B	-	-	B	A	A	B	A	B	B	B	B	-	B	-	B	-	B	-	-	A	B	B
300	Tps1/176-	0	3	A	A	A	B	B	A	A	B	A	-	A	B	B	A	A	A	A	B	A	A	B	B	B	B	A	-	B	B	A	B	A	B	B	B	B	A	A	-	A	A	B	B	B	A	B	B
301	Tps1/30+con	0	3	A	A	A	B	B	A	A	B	A	A	A	B	B	A	A	A	A	B	A	A	B	B	B	B	A	-	B	B	A	B	A	B	B	B	B	A	A	-	A	A	B	B	B	A	B	B
302	PSAB187b	0	3	A	A	A	A	-	A	A	B	A	A	A	-	B	A	A	A	A	B	-	-	B	B	-	B	-	-	B	B	A	B	A	B	B	B	B	-	A	-	A	A	B	-	-	A	B	-
303	Y15_1050	0	3	A	A	A	A	-	A	A	B	A	B	A	-	B	A	A	A	B	B	-	-	B	B	-	B	-	-	B	B	A	B	A	B	B	B	B	-	A	-	A	A	B	-	-	A	B	B
304	PSAB187a	0	3	A	A	A	A	-	A	A	B	A	A	A	-	B	A	A	A	A	B	-	-	B	B	-	B	-	-	B	B	A	B	A	A	B	B	B	-	A	-	A	B	B	-	-	A	B	-
305	Tps1/384+	0	3	A	A	A	A	B	A	A	B	A	-	A	B	B	A	A	A	A	B	A	A	B	B	B	B	A	-	B	B	A	B	A	A	B	B	B	A	A	-	A	B	B	B	B	A	B	B
306	PSAB113x	0	3	A	A	A	A	-	A	A	B	A	B	A	-	A	A	A	A	A	B	-	-	B	B	-	B	-	-	B	B	A	B	A	A	B	B	B	-	A	-	A	B	B	-	-	A	B	-
307	CMIII_11	0	3	A	A	A	A	B	A	A	B	A	-	A	B	A	A	A	A	A	B	A	A	B	B	A	B	A	-	B	B	A	B	A	A	B	B	B	A	A	-	A	B	B	B	B	A	B	B
308	PSAB111	0	3	A	A	A	A	-	A	A	B	A	B	A	-	A	A	A	A	A	B	-	-	B	B	-	B	-	-	B	B	A	B	A	A	B	B	B	-	A	-	A	B	B	-	-	A	B	-
309	45-X15	0	3	A	A	A	A	-	A	A	B	-	B	A	-	A	A	A	A	A	B	-	-	B	B	-	B	-	-	B	B	A	B	A	A	B	B	B	-	A	-	A	B	B	-	-	A	B	-
310	PSAD73	0.008	3	A	A	A	A	-	A	A	B	A	B	A	-	A	A	A	A	A	B	-	-	B	B	-	B	-	-	B	B	A	B	A	A	B	B	B	-	A	-	A	B	B	-	-	A	B	-
311	E3/8+	0	3	A	A	A	A	-	A	A	B	A	B	A	-	A	A	A	A	A	B	-	-	B	B	-	B	-	-	B	B	A	B	A	A	B	B	B	-	A	-	A	B	B	-	-	A	B	B
312	MKX3/6-	0	3	A	A	A	A	-	B	B	B	A	B	A	-	A	A	A	B	A	B	-	-	B	B	-	B	-	-	B	B	A	B	A	A	B	B	B	-	A	-	A	B	B	-	-	B	B	B
313	PSAB54	0	3	A	A	A	A	-	A	A	B	A	B	A	-	A	A	A	A	A	B	-	-	B	B	-	B	-	-	B	B	A	B	A	A	B	B	B	-	A	-	A	B	B	-	-	A	B	-
	PSAA484			A	A	A	A	-	A	A	B	A	B	A	-	A	A	A	A	A	B	-	-	B	B	-	B	-	-	B	B	A	B	A	A	B	B	B	-	A	-	A	B	B	-	-	A	B	-
314	Tps1/20-	0	3	A	A	A	A	-	A	A	-	A	B	A	-	A	A	A	A	A	B	-	-	B	B	-	B	-	-	B	B	A	B	A	A	B	B	B	-	A	-	A	B	B	-	-	A	B	B
315	Tps1/377+	0	3	A	A	A	A	B	A	A	B	A	-	A	B	A	A	A	A	A	B	A	B	B	B	A	B	A	-	B	B	B	B	A	A	B	B	B	A	A	-	A	B	B	B	B	A	B	B
316	Tps1/29+con	0	3	A	A	A	A	A	A	A	B	A	B	A	B	A	A	A	A	A	B	A	B	B	B	A	B	A	-	B	B	B	B	A	A	B	B	B	A	A	-	A	B	B	B	B	A	B	B
317	MKXC/4-	0	3	A	A	A	A	-	A	A	B	A	-	A	-	A	A	A	A	A	B	-	-	B	B	-	B	-	-	B	B	B	B	A	B	B	B	B	-	A	-	A	B	B	-	-	A	B	B
318	PSAA170	0	3	A	A	A	A	-	A	A	B	A	B	A	-	A	A	A	A	A	B	-	-	B	B	-	B	-	-	B	B	B	B	A	A	B	B	B	-	A	-	A	B	B	-	-	A	B	-
319	C7/6+	0	3	A	A	B	A	-	A	A	B	A	B	A	-	A	A	A	A	A	B	-	-	B	B	-	B	-	-	B	B	B	B	A	A	B	B	B	-	A	-	A	B	B	-	-	A	B	B
320	cDNA34	0.089	3	A	A	B	A	-	A	B	B	A	B	A	-	A	A	A	A	A	B	-	-	B	B	-	B	-	-	A	B	B	A	-	A	-	B	B	-	-	-	A	B	-	-	-	A	B	B
321	cDNA40/2	0	3	A	A	-	A	-	A	A	B	A	B	A	-	B	A	A	A	A	B	-	-	B	B	-	B	-	-	B	B	B	A	-	B	B	B	B	-	A	-	A	A	B	-	-	A	B	B
322	5S2	0	3	A	A	A	A	-	A	A	B	A	B	A	-	A	A	A	-	A	B	-	-	B	B	-	B	-	-	B	B	-	A	A	A	B	B	B	-	A	-	A	B	B	-	-	A	B	B
323	cDNA125/1	0	3	A	A	B	-	-	A	B	B	A	B	A	-	A	A	A	-	A	B	-	-	B	B	-	B	-	-	A	B	B	A	-	A	B	B	B	-	A	-	A	B	B	-	-	A	B	B
324	cDNA23	0	3	A	A	-	A	-	A	A	B	A	B	A	-	A	A	A	-	A	B	-	-	B	B	-	B	-	-	A	B	B	A	-	A	B	B	B	-	A	-	A	B	B	-	-	A	B	-
325	Vc3	0	3	A	A	-	A	-	A	A	B	A	B	A	-	A	A	A	A	A	B	-	-	B	B	-	B	-	-	A	B	B	A	-	A	B	B	B	-	A	-	A	B	B	-	-	A	B	B
326	Tps1/37-con	0	3	A	A	A	A	A	A	A	B	A	B	A	B	A	A	A	A	A	B	A	B	B	B	B	B	A	-	A	B	B	B	A	A	B	B	B	A	A	-	A	B	B	B	B	A	B	B
327	Tps1/195-	0	3	A	A	B	A	A	A	A	B	A	-	A	B	A	A	A	A	A	B	A	B	B	B	B	B	A	-	A	B	B	B	A	A	B	B	B	A	A	-	A	B	B	B	B	A	B	B
328	G12/4+	0	3	A	A	B	B	-	A	-	B	A	B	A	-	A	A	A	A	A	B	-	-	B	B	-	B	-	-	A	B	B	B	A	-	B	B	B	-	A	-	A	B	B	-	-	A	B	B
329	Tps1/391+	0	3	A	A	B	B	A	A	B	B	A	-	A	B	A	A	A	A	A	B	A	B	B	B	B	B	A	-	A	B	B	B	A	A	B	B	B	A	A	-	A	B	B	B	B	A	B	B
330	PSAD174	0	3	A	A	B	B	-	A	B	B	A	B	A	-	A	A	A	A	A	A	-	-	B	B	-	B	-	-	A	B	B	B	A	A	B	B	B	-	A	-	A	B	B	-	-	A	B	-
331	STps1/39+	0.004	3	A	A	B	B	-	A	B	B	A	B	-	-	A	A	A	A	A	A	-	-	B	B	-	B	-	-	A	B	B	B	A	A	B	B	B	-	A	-	A	B	B	-	-	A	B	B
332	Tps1/362+	0	3	A	A	B	B	A	A	B	B	A	-	A	B	A	A	A	A	A	A	A	B	B	B	B	B	A	-	A	B	B	B	A	A	B	B	B	A	A	-	A	B	B	B	B	A	B	B
333	PSAA374b	0	3	A	A	B	B	-	A	B	B	A	B	A	-	B	A	A	B	A	A	-	-	B	B	-	B	-	-	A	B	B	B	B	A	B	B	B	-	A	-	B	B	B	-	-	B	B	-
334	Tps1/47+con	0	3	A	A	B	B	A	A	A	B	A	B	A	B	B	A	B	B	A	A	A	B	B	B	B	B	A	-	A	B	B	B	B	A	B	B	B	A	A	-	A	B	B	B	B	B	B	A
335	PSAB140	0	3	A	A	A	B	-	A	A	B	B	B	A	-	B	A	B	B	A	A	-	-	B	B	-	B	-	-	A	B	B	B	B	A	B	B	B	-	A	-	A	B	B	-	-	B	A	-
336	C2/7+	0	3	A	A	A	B	-	A	A	B	B	B	A	-	B	A	B	B	A	A	-	-	B	B	-	B	-	-	A	B	B	B	B	A	A	B	B	-	A	-	A	B	B	-	-	B	A	A
337	SNP7	0	3	A	A	A	B	A	A	A	B	B	-	A	B	B	A	B	B	A	A	A	B	B	B	B	B	A	-	A	B	B	B	B	A	A	B	B	B	A	-	A	B	B	B	B	B	A	A
338	PSAB68	0	3	A	A	A	B	-	A	A	B	B	B	A	-	B	B	B	B	A	A	-	-	B	B	-	B	-	-	A	B	B	B	B	A	A	B	B	-	A	-	A	B	A	-	-	B	A	-
339	PsZf18	0	3	A	A	-	B	-	A	A	B	B	B	A	-	B	B	B	B	A	A	-	-	B	B	-	B	-	-	A	B	B	B	B	A	-	B	A	-	A	-	A	B	B	-	-	B	-	A
340	DR/11	0	3	A	A	-	B	-	A	A	B	B	B	A	-	B	B	B	B	A	A	-	-	B	B	-	A	-	-	A	A	B	B	A	A	A	B	A	-	A	-	A	B	B	-	-	B	A	A
341	C7/1-	0	3	A	A	A	B	-	A	A	B	B	B	A	-	B	B	B	B	A	A	-	-	B	B	-	B	-	-	A	B	B	B	B	A	A	B	A	-	A	-	A	B	B	-	-	B	A	A
342	Tps1/226-	0	3	A	A	A	B	A	A	A	B	B	-	A	B	B	B	B	B	A	A	A	A	B	B	A	B	A	-	A	B	B	B	B	A	A	B	A	A	A	-	A	B	B	B	B	B	A	A
343	cDNA148/2	0	3	A	A	-	B	-	B	A	B	B	B	A	-	B	B	B	B	A	A	-	-	B	B	-	B	-	-	-	B	-	B	-	A	A	B	A	-	A	-	A	B	B	-	-	B	A	A
344	CR_tfl1b	0	3	A	A	A	B	-	A	A	B	B	B	A	-	B	B	A	B	A	A	-	-	-	B	-	B	-	-	A	B	-	B	B	A	A	B	A	-	A	-	A	B	-	-	-	B	A	A
345	CMIII_12	0	3	A	A	A	B	A	A	A	B	B	-	B	B	B	B	A	B	A	A	A	A	B	B	A	B	A	-	A	A	B	A	B	A	A	B	A	A	A	-	A	B	B	B	B	B	A	A
346	Tps1/178+	0	3	B	A	A	B	A	A	A	B	B	-	B	B	B	B	A	B	A	A	A	A	B	B	A	B	A	-	B	A	B	A	B	A	A	B	A	A	A	-	A	B	B	B	B	B	A	A
347	PSAD270	0	3	B	A	A	B	-	A	A	B	B	B	B	-	B	B	A	B	A	A	-	-	B	B	-	B	-	-	B	A	B	A	B	A	A	B	A	-	A	-	A	B	B	-	-	B	A	-
348	CDj3	0	3	B	A	A	B	-	-	A	B	B	B	A	-	B	B	A	B	A	A	-	-	B	A	-	B	-	-	A	A	B	A	B	A	A	B	A	-	A	-	A	B	B	-	-	B	A	A
349	PSAD123	0	3	B	A	A	B	-	A	A	B	B	B	B	-	B	B	A	B	A	A	-	-	B	B	-	B	-	-	B	A	B	A	B	A	A	B	A	-	A	-	A	B	B	-	-	B	A	-
350	Tps1/385-	0	3	B	A	A	B	A	A	A	B	B	-	B	B	B	B	B	B	A	A	A	A	B	B	A	B	B	-	B	A	B	A	B	A	A	B	A	B	A	-	A	B	B	B	B	B	A	A
351	Sbp	0	3	B	A	A	-	-	A	A	B	B	B	B	-	B	B	B	B	A	A	-	-	B	B	-	B	-	-	B	A	B	A	B	A	A	B	A	-	A	-	A	B	B	-	-	B	A	-
352	Tps1/24-con	0	3	B	A	A	B	A	B	A	B	B	A	B	B	A	B	B	B	A	A	A	A	B	B	A	B	B	-	B	A	B	A	B	A	A	B	A	B	A	-	A	B	B	B	B	B	A	A
	PSAB139			B	A	A	B	-	B	A	B	B	A	B	-	A	B	B	B	A	A	-	-	B	B	-	B	-	-	B	A	B	A	B	A	A	B	A	-	A	-	A	B	B	-	-	B	A	-
353	PSAB53	0	3	B	A	A	B	-	B	A	B	B	A	B	-	A	B	B	B	A	A	-	-	B	B	-	B	-	-	B	A	B	A	B	A	A	B	A	-	A	-	A	B	B	-	-	B	A	-
354	A5/19+	0	3	B	A	A	B	-	B	A	B	A	B	B	-	A	B	B	B	A	A	-	-	B	B	-	B	-	-	B	A	B	A	B	A	A	B	A	-	A	-	A	B	B	-	-	B	A	A
355	Lox10	0	3	B	B	A	B	-	B	A	B	B	A	B	-	A	B	B	B	A	A	-	-	B	B	-	B	-	-	B	-	A	A	-	A	-	-	A	-	-	-	-	B	B	-	-	B	-	A
356	Tps1/121-con	0	3	B	B	A	B	B	B	A	B	B	A	B	B	A	B	B	B	A	A	A	A	B	B	B	B	B	-	B	A	A	A	B	A	A	B	A	B	A	-	A	B	B	B	B	B	B	A
357	A9/3-	0	3	B	A	A	B	-	B	A	B	B	A	B	-	A	B	B	B	A	A	-	-	B	B	-	B	-	-	B	A	A	A	B	A	A	B	A	-	A	-	A	B	B	-	-	B	A	A
358	Tps1/189-	0	3	B	B	A	B	B	B	A	B	B	-	B	B	A	B	B	B	A	A	A	A	B	B	B	B	B	-	B	A	A	A	B	A	A	B	A	B	A	-	A	B	B	B	B	B	B	A
359	DR/1	0	3	B	B	-	B	-	B	A	B	B	A	B	-	A	B	B	B	A	A	-	-	B	B	-	B	-	-	B	A	A	A	B	A	A	B	A	-	A	-	A	B	B	-	-	B	B	A
360	A7/7--	0	3	B	A	A	B	-	B	A	B	B	A	B	-	A	B	B	B	A	A	-	-	B	B	-	B	-	-	B	A	A	A	B	A	A	B	A	-	A	-	A	-	B	-	-	B	B	A
361	GS3	0	3	B	A	B	B	-	B	A	B	B	A	B	-	B	B	B	B	A	A	-	-	B	B	-	B	-	-	-	A	-	A	-	A	A	B	A	-	A	-	A	B	B	-	-	B	B	A
362	PSAB64	0.002	3	B	B	A	B	-	B	A	B	B	A	B	-	A	B	B	B	A	A	-	-	B	B	-	B	-	-	B	A	A	A	B	B	A	A	A	-	A	-	A	B	B	-	-	B	B	-
363	PSAB141	0	3	B	B	A	B	-	B	A	B	B	A	B	-	A	B	B	B	A	A	-	-	B	B	-	B	-	-	B	A	A	A	B	B	A	B	A	-	A	-	A	B	B	-	-	B	B	-
364	Tps1/260-	0	3	B	B	A	B	B	B	A	B	B	-	B	B	A	B	B	B	A	A	A	A	B	B	B	B	B	-	B	A	A	A	B	B	A	B	A	B	A	-	A	B	B	B	B	B	B	A
365	le	0	3	B	B	A	B	-	B	A	B	B	A	B	-	A	B	B	B	A	A	-	-	B	A	-	B	-	-	B	A	A	A	B	B	A	A	A	-	A	-	A	B	B	-	-	B	B	A
366	PSAB85	0	3	B	B	A	B	-	B	A	B	B	A	B	-	A	B	B	B	A	-	-	-	B	A	-	B	-	-	B	A	A	A	B	B	A	A	-	-	A	-	-	B	B	-	-	B	B	-
	Tps1/374-			B	B	A	B	A	B	A	B	B	-	B	B	A	B	B	B	A	A	A	A	B	A	B	B	B	-	B	A	A	A	B	B	A	A	A	B	A	-	A	B	B	B	B	B	B	A
367	Leg238	0	3	B	B	A	B	A	B	A	B	B	-	B	B	A	B	B	B	A	A	A	A	B	A	B	B	B	-	B	A	A	A	B	B	A	A	A	B	A	-	A	B	B	B	B	B	B	A
368	A3/4-	0	3	B	B	A	B	-	B	A	B	B	A	B	-	A	B	B	B	A	A	-	-	B	A	-	B	-	-	B	A	A	A	B	B	A	A	A	-	A	-	B	B	B	-	-	B	B	A
369	F15/7+	0	3	B	B	A	B	-	B	A	B	A	A	B	-	A	B	B	A	A	A	-	-	B	A	-	B	-	-	B	A	A	A	B	B	A	A	A	-	A	-	B	B	B	-	-	B	B	A
370	Tps1/379+	0	4	A	A	A	A	B	B	B	A	A	-	A	B	A	A	A	A	B	B	A	A	A	B	A	A	A	-	B	A	A	B	A	B	B	A	B	B	B	-	B	A	A	A	A	B	A	A
371	Tps1/264+	0	4	A	A	A	A	B	B	B	A	A	-	B	B	A	A	A	A	B	B	A	A	A	B	A	A	A	-	B	A	A	B	A	B	B	A	B	B	A	-	B	A	A	A	A	B	A	A
372	N20_550	0	4	A	A	A	A	-	B	B	A	A	A	B	-	A	B	A	A	A	B	-	-	B	B	-	A	-	-	B	A	A	B	A	B	B	A	B	-	A	-	B	A	A	-	-	B	A	A
373	Tps1/392+	0	4	A	A	A	A	B	B	B	A	A	-	B	B	A	B	A	A	B	B	A	A	A	B	A	A	A	-	B	A	A	B	A	B	B	A	B	B	A	-	B	A	A	A	A	B	A	A
374	DR/19	0	4	A	A	-	A	-	B	B	-	A	-	B	-	A	B	A	A	B	B	-	-	A	B	-	A	-	-	A	A	A	B	A	-	B	A	A	-	A	-	B	B	A	-	-	B	A	A
375	Tps1/149+con	0	4	A	A	A	A	B	B	B	A	A	B	B	B	A	B	A	A	B	B	A	A	A	B	A	A	A	-	A	A	A	B	A	B	B	A	B	B	A	-	B	B	A	B	A	B	A	A
	Tps1/12con			A	A	A	A	B	B	B	A	A	B	B	B	A	B	A	A	B	B	A	A	A	B	A	A	A	-	A	A	A	B	A	B	B	A	B	B	A	-	B	B	A	B	A	B	A	A
376	Tps1/33+	0	4	A	A	A	A	-	B	B	A	A	B	-	-	A	B	B	A	B	B	-	-	A	B	-	A	-	-	A	A	B	B	A	B	B	A	B	-	A	-	B	B	A	-	-	B	A	A
	Tps1/197+			A	A	A	A	B	B	B	A	A	-	B	B	A	B	A	A	B	B	A	A	A	B	A	A	A	-	A	A	A	B	A	B	B	A	B	B	A	-	B	B	A	B	A	B	A	A
377	Tps1/169-	0	4	A	A	A	A	B	B	B	A	A	B	B	B	A	B	A	A	B	B	A	A	A	B	A	A	A	-	A	A	A	B	A	B	B	A	B	B	A	-	B	B	A	B	A	B	A	A
378	PSAB52	0	4	A	A	B	A	-	B	B	A	A	B	B	-	A	A	A	A	B	B	-	-	A	B	-	A	-	-	A	A	A	B	A	B	B	A	A	-	B	-	A	B	A	-	-	A	A	-
379	PSAD61	0	4	B	B	B	A	-	B	B	A	A	B	B	-	A	A	A	A	A	B	-	-	-	B	-	B	-	-	A	A	A	B	A	B	B	A	A	-	B	-	A	B	A	-	-	A	A	-
380	Tps1/166+	0	4	B	B	B	A	B	B	B	A	A	-	B	B	A	A	A	A	A	B	A	A	A	B	A	B	A	-	A	A	A	B	A	B	B	A	A	A	B	-	A	B	A	B	A	A	A	A
381	Lox9/3	0	4	B	B	B	A	-	B	B	A	A	B	B	-	A	A	A	A	A	B	-	-	A	B	-	B	-	-	-	-	-	-	-	-	-	-	-	-	-	-	-	-	-	-	-	-	-	-
382	PSAA315	0	4	B	B	B	A	-	B	B	A	A	B	B	-	A	A	A	A	A	B	-	-	A	B	-	B	-	-	A	A	A	B	A	B	B	A	A	-	B	-	A	B	A	-	-	A	A	-
383	Tps1/90+con	0	4	B	B	A	A	A	B	B	A	A	B	B	B	A	A	A	A	A	B	A	A	A	B	A	B	A	-	A	A	A	B	A	B	B	A	A	A	B	-	A	B	A	B	A	A	A	A
384	E4/2+	0	4	B	B	A	A	-	B	B	-	A	B	B	-	A	A	B	A	A	A	-	-	B	B	-	B	-	-	A	A	A	B	A	B	B	A	A	-	B	-	A	B	A	-	-	A	A	B
385	C2/6-	0	4	B	B	B	A	-	B	B	A	A	B	B	-	A	A	B	A	A	A	-	-	B	B	-	B	-	-	A	A	A	B	A	B	B	A	A	-	B	-	B	B	A	-	-	A	A	B
386	A19/1+	0	4	B	B	B	A	-	B	B	A	A	B	B	-	A	A	B	A	A	A	-	-	B	B	-	B	-	-	A	A	A	A	A	A	B	A	A	-	A	-	A	B	A	-	-	A	A	B
387	E3/7+	0	4	B	B	B	A	-	B	B	A	A	B	B	-	A	A	B	A	A	A	-	-	B	B	-	B	-	-	A	A	A	B	A	B	B	A	B	-	B	-	A	B	A	-	-	A	A	B
388	H15/1++	0	4	B	B	B	A	-	B	-	A	A	B	B	-	A	A	B	A	A	A	-	-	B	B	-	B	-	-	A	A	A	B	A	B	B	A	B	-	B	-	A	B	A	-	-	A	A	B
389	A15/3+	0	4	B	B	A	A	-	A	B	A	A	B	B	-	A	A	B	A	A	A	-	-	A	B	-	A	-	-	A	A	A	B	A	B	B	A	A	-	A	-	A	B	A	-	-	A	A	B
390	PSAC32	0	4	B	B	A	A	-	B	B	A	A	B	B	-	A	A	B	A	A	A	-	-	B	B	-	B	-	-	A	A	A	B	A	B	B	A	B	-	B	-	A	B	A	-	-	A	A	-
391	F13/1+	0	4	B	B	B	A	-	B	B	A	A	B	B	-	A	A	B	A	A	A	-	-	B	B	-	B	-	-	A	A	A	B	B	B	B	B	A	-	B	-	A	B	A	-	-	A	A	B
392	PSAC22	0	4	B	B	B	A	-	B	B	A	A	B	B	-	A	A	B	A	A	B	-	-	B	B	-	B	-	-	A	A	A	B	B	B	B	B	A	-	B	-	A	B	A	-	-	A	A	-
393	pm5	0	4	B	B	B	A	-	-	B	A	A	-	-	-	A	-	-	A	A	B	-	-	B	A	-	B	-	-	A	A	A	B	B	B	B	B	A	-	B	-	A	B	A	-	-	A	A	-
394	PSAB45y	0	4	B	B	B	B	-	B	B	A	A	B	B	-	A	A	B	A	A	B	-	-	B	A	-	B	-	-	A	A	B	B	B	B	B	B	A	-	B	-	A	B	A	-	-	A	A	-
	PSAB167b			B	B	B	B	-	B	B	A	A	B	B	-	A	A	B	A	A	B	-	-	B	A	-	B	-	-	A	A	B	B	B	B	B	B	A	-	B	-	A	B	A	-	-	A	A	-
395	F19/1-	0	4	B	B	B	B	-	B	B	A	A	B	B	-	A	A	B	A	B	B	-	-	B	A	-	B	-	-	A	A	B	B	B	B	B	B	A	-	B	-	A	B	A	-	-	A	A	B
396	A08_1250	0	4	B	B	B	B	-	B	B	A	-	A	A	-	A	-	B	A	A	B	-	-	B	A	-	B	-	-	A	A	B	B	B	B	B	B	A	-	B	-	A	B	A	-	-	A	A	B
397	cDNA125/10	0	4	B	B	-	B	-	B	B	A	A	B	B	-	A	A	B	A	A	B	-	-	B	A	-	B	-	-	-	-	-	A	-	-	-	-	A	-	-	-	A	-	A	-	-	A	A	B
398	cDNA243	0	4	B	B	B	B	-	B	B	A	A	B	B	-	-	A	B	A	A	B	-	-	B	A	-	B	-	-	A	A	B	A	-	B	B	B	A	-	B	-	A	B	B	-	-	A	A	B
399	Tps1/38+con	0	4	B	B	B	B	A	B	B	A	A	B	B	B	A	B	B	A	A	B	A	B	B	A	A	B	A	-	A	A	B	B	A	B	B	B	A	A	B	-	A	B	B	A	B	A	A	B
400	PSAD126	0	4	B	B	B	B	-	B	B	A	A	B	B	-	A	B	B	A	A	B	-	-	B	A	-	B	-	-	A	A	B	B	A	B	B	B	A	-	B	-	A	B	B	-	-	A	A	-
401	A5/16+	0	4	B	B	B	B	-	B	B	A	A	B	B	-	A	B	B	A	A	B	-	-	B	A	-	B	-	-	A	A	B	B	A	B	B	B	A	-	B	-	A	-	B	-	-	A	A	B
	PSAA122			B	B	B	B	-	B	B	A	A	B	B	-	A	B	B	A	A	B	-	-	B	A	-	B	-	-	A	A	B	B	A	B	B	B	A	-	B	-	A	B	B	-	-	A	A	-
402	A5/14+-	0	4	B	B	B	B	-	B	B	A	A	B	B	-	A	B	B	A	A	B	-	-	B	A	-	B	-	-	A	A	B	B	A	B	B	B	A	-	B	-	A	-	B	-	-	A	A	B
403	desat2	0	4	B	B	B	B	-	B	B	A	A	B	B	-	A	B	B	A	A	B	-	-	B	A	-	B	-	-	A	A	B	B	A	B	B	A	A	-	-	-	-	B	B	-	-	A	-	-
404	Pssqua	0	4	B	B	B	B	-	B	B	A	A	B	B	-	A	B	B	A	A	B	-	-	B	A	-	B	-	-	A	A	B	B	A	B	B	B	A	-	B	-	A	B	B	-	-	A	A	-
405	cDNA148/3	0.015	4	B	B	-	B	-	B	B	A	A	B	B	-	A	B	B	A	A	B	-	-	B	A	-	B	-	-	A	A	A	A	-	A	B	B	A	-	B	-	A	B	B	-	-	A	A	B
406	Tps1/53-	0	4	B	B	B	B	-	B	B	A	A	B	B	-	A	B	B	A	A	B	-	-	B	B	-	B	-	-	A	A	-	B	A	B	B	B	A	-	B	-	A	B	B	-	-	A	A	B
407	F13/4++con	0	4	B	B	B	B	-	B	B	A	A	B	B	-	A	B	B	A	A	B	-	-	B	A	-	B	-	-	A	A	B	B	A	B	B	B	A	-	B	-	A	B	B	-	-	A	A	B
	Tps1/26con			B	B	B	B	A	B	B	A	A	B	B	B	A	B	B	A	A	B	A	B	B	A	A	B	A	-	A	A	B	B	A	B	B	B	A	A	B	-	A	B	B	A	B	A	A	B
408	PSAB45x	0	4	B	B	B	B	-	B	B	A	A	B	B	-	A	B	B	A	A	B	-	-	B	A	-	A	-	-	A	A	B	B	A	B	B	B	A	-	B	-	A	B	B	-	-	A	A	-
	PSAB137			B	B	B	B	-	B	B	A	A	B	B	-	A	B	B	A	A	B	-	-	B	A	-	B	-	-	A	A	B	B	A	B	B	B	A	-	B	-	A	B	B	-	-	A	A	-
409	Tps1/168-	0	4	B	B	B	B	A	B	B	A	A	-	B	B	B	B	B	A	A	B	A	B	A	A	A	A	A	-	A	A	B	B	A	B	B	B	B	B	B	-	A	B	A	A	B	A	A	B
410	A5/5-	0	4	B	B	B	B	-	B	B	A	B	B	B	-	B	B	B	A	A	B	-	-	A	A	-	A	-	-	A	A	B	B	A	B	B	B	B	-	B	-	A	-	A	-	-	A	A	B
411	A5/11+-	0	4	B	B	A	B	-	B	B	A	B	B	B	-	B	B	A	A	A	B	-	-	A	A	-	A	-	-	A	A	A	B	B	B	B	B	B	-	B	-	A	B	A	-	-	A	A	B
412	B5/2-	0	4	B	B	A	B	-	B	B	A	B	-	B	-	B	B	A	A	A	A	-	-	A	B	-	A	-	-	A	A	A	B	B	B	B	A	B	-	B	-	A	B	B	-	-	A	A	B
413	PSAA92	0	4	-	B	A	B	-	B	B	-	-	B	B	-	B	B	A	A	A	A	-	-	A	B	-	A	-	-	A	A	A	B	B	B	B	A	B	-	B	-	-	B	B	-	-	A	A	-
414	PSAB49	0	4	B	B	A	B	-	B	B	A	B	B	B	-	B	B	A	A	A	A	-	-	A	B	-	A	-	-	A	A	A	B	B	B	B	A	B	-	B	-	B	B	B	-	-	A	A	-
415	Tps1/94-con57	0	4	B	B	A	B	A	B	B	A	B	B	B	B	B	B	A	A	A	A	A	B	A	B	B	A	A	-	A	A	A	B	B	B	B	A	B	B	B	-	B	B	B	A	B	A	A	A
416	cDNA194/2	0	4	B	B	A	B	-	B	B	A	B	B	B	-	-	B	A	A	A	A	-	-	A	B	-	A	-	-	A	A	A	B	-	B	B	A	B	-	B	-	B	B	A	-	-	A	A	A
417	A9/7-	0.019	4	B	B	A	B	-	B	B	A	B	B	B	-	B	B	A	A	A	A	-	-	A	B	-	A	-	-	B	A	A	B	B	B	B	A	B	-	B	-	B	B	B	-	-	B	A	A
418	Tps1/194-	0	4	B	B	A	B	A	B	B	A	B	-	B	B	B	B	A	A	A	A	A	B	A	B	B	B	A	-	A	A	A	B	B	B	A	A	B	B	B	-	B	B	B	B	B	A	A	A
419	Tps1/389-	0	4	B	B	A	B	A	B	B	A	B	-	B	B	B	B	A	A	A	A	A	B	A	B	B	B	A	-	A	A	A	B	B	B	A	A	B	B	B	-	B	B	B	B	B	A	A	A
420	D1/2-	0	4	B	B	A	B	-	B	B	A	B	A	B	-	B	B	A	A	A	A	-	-	A	B	-	B	-	-	A	A	A	B	B	B	A	A	B	-	B	-	B	B	B	-	-	A	A	A
421	Tps1/376+	0.039	4	B	B	A	B	A	B	B	A	B	-	B	B	B	B	A	A	A	A	A	B	A	B	B	B	A	-	A	A	A	B	B	B	A	A	B	B	B	-	B	B	B	B	B	A	A	A
422	PSAB31	0	4	B	B	A	B	-	B	B	A	B	A	B	-	B	B	B	A	A	A	-	-	A	B	-	B	-	-	B	A	A	A	A	B	A	A	B	-	B	-	B	B	B	-	-	A	A	-
423	PA9	0	4	B	B	A	B	-	B	B	A	B	A	B	-	B	B	B	A	A	A	-	-	A	B	-	A	-	-	B	A	A	A	A	B	A	A	B	-	B	-	B	B	B	-	-	A	A	-
424	PSAB145	0	4	B	B	B	B	-	B	B	A	B	A	B	-	A	B	B	A	A	A	-	-	A	B	-	A	-	-	B	A	A	A	A	B	A	A	B	-	B	-	B	B	B	-	-	A	A	-
	ASL4-BG-AC147878			-	-	-	B	-	-	-	-	-	-	-	-	A	-	-	A	-	A	-	-	-	-	-	-	-	-	-	-	-	-	-	-	-	-	-	-	-	-	-	-	-	-	-	A	A	A
425	F19/12-	0	4	B	B	B	B	-	B	B	A	B	A	B	-	A	B	B	A	A	A	-	-	A	B	-	A	-	-	A	A	A	A	A	B	A	A	B	-	B	-	A	B	A	-	-	A	A	A
426	SNP203	0	4	B	B	B	B	A	B	B	A	A	-	A	B	A	B	B	-	A	A	A	A	A	B	B	A	A	-	B	A	A	A	A	B	A	A	B	B	B	-	A	-	A	B	B	-	A	A
427	Tps1/10+con	0	4	B	B	B	B	A	B	B	A	A	A	A	B	A	B	B	A	A	A	A	A	A	B	B	A	A	-	B	A	A	A	A	B	A	A	B	B	B	-	A	B	A	B	B	A	A	A
428	Tps1/372-	0	4	B	B	A	B	A	B	B	A	A	-	A	B	A	B	B	A	B	A	A	A	B	B	B	A	A	-	B	A	A	A	A	B	A	A	B	B	B	-	A	B	A	B	B	A	A	B
429	Tps1/381-	0	4	B	B	A	B	A	B	B	A	A	-	A	B	A	B	B	A	B	A	A	A	B	B	B	A	A	-	B	A	A	A	A	B	A	A	B	B	B	-	A	B	A	B	B	A	A	B
430	PSAA7	0	4	B	B	A	B	-	B	B	A	A	A	A	-	A	B	B	A	B	A	-	-	B	B	-	A	-	-	B	A	A	A	A	B	A	A	B	-	B	-	A	B	A	-	-	A	A	-
431	SNP163	0	4	B	B	A	B	A	A	B	A	A	-	A	B	A	B	B	A	B	A	A	B	B	B	B	A	A	-	B	A	A	A	A	B	A	A	B	B	B	-	A	B	A	B	B	A	A	A
432	PSAB86	0	4	B	B	A	A	-	A	B	A	A	A	A	-	A	B	B	A	B	A	-	-	B	B	-	A	-	-	B	A	A	A	A	B	A	A	B	-	B	-	A	B	A	-	-	A	A	-
	PSAD186			B	B	A	A	-	A	B	A	A	A	A	-	A	B	B	A	B	A	-	-	B	B	-	A	-	-	B	A	A	A	A	B	A	A	B	-	B	-	A	B	A	-	-	A	A	-
433	A7/1+-	0	4	B	B	A	A	-	A	B	A	A	A	A	-	A	B	B	A	B	A	-	-	B	B	-	A	-	-	B	A	A	A	A	B	A	A	B	-	B	-	A	-	A	-	-	A	A	A
434	Tps1/227-	0	4	B	B	A	A	A	A	B	A	A	-	A	B	A	B	B	A	B	A	A	A	B	B	B	A	A	-	B	A	A	A	A	B	A	A	B	B	B	-	A	B	A	B	B	A	A	A
435	A5/3+	0	4	B	B	A	A	-	A	B	A	A	A	A	-	B	A	B	A	B	A	-	-	B	B	-	A	-	-	B	A	A	A	A	B	A	A	B	-	B	-	A	-	A	-	-	A	A	A
436	N13_600	0	4	B	A	A	A	-	A	B	A	A	A	-	-	A	A	B	A	A	A	-	-	B	B	-	A	-	-	B	A	A	A	A	B	A	A	B	-	B	-	A	B	A	-	-	-	A	A
437	SNP191	0	4	B	B	A	A	A	A	B	-	A	-	A	A	B	A	B	A	B	A	A	A	B	B	B	A	A	-	A	A	A	A	A	B	A	A	B	A	B	-	A	B	A	B	A	A	A	A
438	GdcL	0	4	B	-	A	A	-	A	B	A	A	A	A	-	-	A	B	A	B	A	-	-	B	B	-	A	-	-	-	A	A	B	-	-	A	A	B	-	B	-	A	B	A	-	-	A	A	A
439	susy1	0	4	B	B	-	A	-	A	-	A	A	A	A	-	-	A	B	A	-	A	-	-	B	B	-	A	-	-	A	A	A	-	A	B	-	-	-	-	B	-	-	B	-	-	-	-	A	-
440	SNP185	0	4	B	B	A	A	A	A	B	A	A	-	A	A	B	A	B	A	B	A	A	A	B	B	B	A	A	-	A	A	A	A	A	B	A	A	B	A	B	-	A	B	A	B	B	A	A	A
441	A9/1+	0	4	B	B	A	A	-	A	B	A	A	A	A	-	B	A	B	A	B	A	-	-	B	B	-	A	-	-	A	A	A	A	A	B	B	A	B	-	B	-	A	B	A	-	-	A	A	A
442	Tps1/255+	0	4	B	B	A	B	A	A	B	A	A	-	A	A	B	A	B	A	B	A	B	A	B	B	B	A	A	-	A	A	A	A	A	B	B	A	B	A	B	-	A	B	A	B	B	A	A	A
443	PSAB208	0	4	B	B	A	A	-	A	B	A	A	A	A	-	B	A	B	A	B	A	-	-	B	B	-	A	-	-	A	A	A	B	A	B	B	A	B	-	B	-	B	B	A	-	-	A	A	-
444	Rrn1con82	0	4	B	B	A	A	-	A	B	A	A	A	A	-	B	A	B	A	B	A	-	-	B	B	-	A	-	-	A	A	A	B	A	B	B	A	B	-	B	-	B	B	A	-	-	A	A	A
445	Tps1/224+	0	4	B	B	A	A	A	A	B	A	A	-	A	B	B	A	B	B	B	A	B	A	B	B	A	A	A	-	A	A	A	B	A	B	B	A	B	A	B	-	B	B	A	B	A	B	A	B
446	Tps1/248-	0	4	B	B	A	A	A	A	B	A	A	-	A	B	B	A	B	B	B	A	B	A	B	B	A	A	A	-	A	A	A	B	A	B	B	A	B	A	B	-	B	B	A	B	A	B	A	B
447	SNP5	0	4	B	B	A	A	A	A	B	A	A	-	A	B	B	A	B	B	B	A	B	A	B	B	A	A	A	-	A	A	A	B	-	A	B	A	B	A	B	-	B	B	A	-	-	B	A	B
448	Tps1/358+	0	4	B	B	A	B	A	A	B	B	A	-	A	B	B	A	B	B	B	A	B	A	B	B	A	A	A	-	A	A	A	B	A	A	B	A	B	A	B	-	B	B	A	B	A	B	A	B
449	cDNA289/1	0	4	B	B	A	A	-	A	B	A	A	A	A	-	B	A	B	B	B	A	-	-	B	B	-	A	-	-	A	A	A	B	A	A	B	A	B	-	B	-	B	B	A	-	-	B	A	B
450	GdcT	0	4	B	B	A	A	-	A	B	A	A	A	A	-	B	A	B	B	B	A	-	-	-	B	-	A	-	-	A	A	-	B	-	A	B	A	B	-	B	-	B	B	A	-	-	B	A	B
451	C8/6++	0	4	B	B	A	A	-	-	B	A	A	A	A	-	B	A	B	B	B	A	-	-	B	B	-	A	-	-	A	A	A	B	A	A	B	A	B	-	B	-	B	B	A	-	-	B	A	B
452	CDj4	0	5	B	B	B	A	-	B	B	B	A	A	A	-	A	B	A	A	B	B	-	-	A	A	-	A	-	-	A	B	A	A	B	A	B	A	A	-	A	-	B	A	B	-	-	B	B	B
453	Chr7-3-ST	0	5	B	-	-	A	A	B	B	A	-	-	-	-	A	B	B	A	B	B	A	A	-	A	A	A	B	-	A	B	A	-	B	A	-	A	A	A	-	-	B	A	B	-	A	B	-	A
454	Tps1/382-	0	5	B	B	B	A	A	B	B	A	A	-	A	A	A	B	A	A	B	B	A	A	A	A	A	A	B	-	A	B	A	B	B	A	B	A	A	A	B	-	A	A	B	B	A	B	B	A
455	cDNA2a	0	5	B	B	B	A	-	B	B	A	A	A	A	-	-	-	B	A	B	B	-	-	A	A	-	A	-	-	A	B	A	B	-	A	-	A	B	-	-	-	A	A	B	-	-	B	B	A
456	Tps1/140-con	0	5	B	B	B	A	A	B	B	A	A	A	A	A	A	B	B	A	B	B	B	A	A	A	A	A	B	-	A	B	A	B	B	A	A	A	A	A	A	-	A	A	B	B	A	B	B	A
457	F19/6++	0	5	B	B	B	A	-	B	B	A	A	A	A	-	A	B	B	A	B	B	-	-	A	A	-	A	-	-	A	B	A	B	B	A	A	A	A	-	A	-	A	A	B	-	-	B	B	A
458	cDNA200	0	5	B	B	-	A	-	B	B	A	A	A	A	-	A	-	B	A	B	B	-	-	A	A	-	A	-	-	A	B	A	B	-	A	A	A	A	-	A	-	A	A	B	-	-	B	B	A
459	Tps1/28-con	0	5	B	B	B	A	A	B	B	A	A	A	A	A	A	B	B	A	B	B	B	A	A	A	B	A	B	-	A	B	A	B	A	A	A	A	A	A	A	-	A	A	B	B	A	B	B	A
460	AB07_800	0	5	B	B	B	A	-	B	B	A	B	A	A	-	A	B	B	A	A	A	-	-	A	A	-	A	-	-	A	B	B	B	A	A	A	A	A	-	A	-	A	A	A	-	-	B	A	A
461	Lhb4	0	5	B	B	B	A	-	B	-	A	A	A	A	-	A	A	B	B	B	A	-	-	A	B	-	A	-	-	A	B	B	B	-	A	A	A	A	-	A	-	A	B	B	-	-	B	A	A
462	cDNA187	0	5	B	B	B	A	-	B	B	A	A	A	A	-	B	-	B	B	B	A	-	-	B	B	-	A	-	-	A	B	B	B	-	A	A	A	A	-	A	-	A	B	B	-	-	B	A	A
463	A5/17+	0	5	B	B	B	A	-	B	B	A	A	A	A	-	A	B	B	B	B	A	-	-	A	B	-	A	-	-	A	B	B	B	A	A	A	A	A	-	A	-	A	B	B	-	-	B	A	A
464	Tps1/203-con	0	5	B	B	B	A	A	B	B	A	B	A	A	A	A	B	B	B	B	A	B	A	A	B	B	A	A	-	A	B	B	B	A	A	-	A	A	A	A	-	A	B	B	B	A	B	A	B
465	F15/4-	0	5	B	B	A	A	-	B	B	A	B	A	A	-	A	B	B	B	B	A	-	-	B	B	-	A	-	-	A	B	B	B	A	A	B	A	B	-	A	-	A	B	A	-	-	B	A	B
466	PSAB23	0	5	B	B	A	A	-	B	B	A	B	A	A	-	A	B	B	B	B	A	-	-	B	B	-	A	-	-	A	B	B	B	A	A	B	A	B	-	A	-	A	B	A	-	-	B	A	-
467	cDNA280	0	5	B	B	A	A	-	B	B	A	-	A	A	-	A	B	B	B	-	A	-	-	B	B	-	A	-	-	A	B	B	B	A	A	B	A	B	-	A	-	A	B	A	-	-	B	A	-
468	DR/26	0	5	-	B	-	A	-	B	-	-	A	-	A	-	A	B	B	B	B	A	-	-	A	B	-	A	-	-	A	B	B	B	A	-	B	B	B	-	A	-	A	-	A	-	-	B	A	A
469	3c/15	0.014	5	-	B	A	A	-	-	B	A	-	A	-	-	A	-	B	B	-	A	-	-	B	B	-	B	-	-	A	-	-	B	-	-	B	B	B	-	A	-	A	B	A	-	-	B	A	-
470	A5/18+	0	5	B	B	A	A	-	B	B	A	A	A	A	-	A	B	B	B	B	A	-	-	B	B	-	A	-	-	A	B	B	B	A	A	B	B	B	-	A	-	A	-	A	-	-	B	A	B
471	3c/21	0	5	-	B	A	A	-	-	B	A	B	A	-	-	A	B	B	B	-	A	-	-	B	B	-	A	-	-	A	-	-	B	B	-	B	B	B	-	A	-	A	B	A	-	-	B	A	-
472	B7/7+-	0	5	B	B	A	A	-	B	B	A	B	A	A	-	A	B	B	B	B	A	-	-	B	B	-	A	-	-	A	B	B	B	A	A	B	B	B	-	A	-	A	B	A	-	-	B	A	B
	Sbe1			-	-	-	-	-	-	-	-	-	-	-	-	-	-	-	-	-	-	-	-	-	-	-	A	-	-	A	B	B	-	A	B	-	B	-	-	A	-	A	B	-	-	-	-	B	-
	CR_ld			B	A	A	A	-	B	A	A	B	A	A	-	A	B	B	B	A	A	-	-	B	B	-	A	-	-	A	B	B	B	A	A	B	A	B	-	A	-	A	B	A	-	-	B	A	B
473	CTCCA34	0	5	B	B	A	A	B	B	A	A	B	-	A	A	A	B	B	B	B	A	A	A	B	B	B	-	A	-	A	B	B	B	A	B	B	A	B	B	B	-	A	B	A	B	A	B	A	B
474	cDNA189a	0	5	B	B	-	A	-	B	A	A	-	A	A	-	A	B	B	B	A	A	-	-	B	B	-	A	-	-	A	-	-	-	-	-	-	-	-	-	-	-	-	-	-	-	-	B	A	B
475	F15/2+	0	5	B	B	A	A	-	B	A	A	A	A	A	-	A	B	B	B	A	A	-	-	B	B	-	A	-	-	A	B	B	B	A	B	B	A	B	-	B	-	A	A	A	-	-	B	A	B
476	PSAB47	0	5	B	B	A	A	-	B	A	A	B	A	A	-	A	B	B	B	A	A	-	-	B	B	-	A	-	-	A	B	B	B	A	B	B	A	B	-	B	-	A	A	A	-	-	B	A	-
477	PSAB185	0	5	B	B	A	B	-	B	A	A	B	A	A	-	B	B	B	B	A	A	-	-	B	B	-	A	-	-	B	A	B	B	A	B	B	A	B	-	B	-	A	A	A	-	-	B	A	-
478	Leg259	0	5	B	B	A	B	B	B	A	A	B	-	A	B	B	B	B	B	A	A	B	A	B	B	A	A	A	-	B	A	B	B	A	B	B	A	B	B	B	-	A	A	A	B	A	B	A	B
479	MKX3/7/8/con	0	5	B	B	A	B	-	B	A	A	B	A	A	-	B	B	B	B	A	A	-	-	B	B	-	A	-	-	B	A	B	B	A	B	B	A	B	-	A	-	A	A	A	-	-	B	A	B
480	PSAC21	0	5	B	B	B	-	-	B	A	A	B	A	A	-	B	B	B	B	A	A	-	-	B	B	-	A	-	-	B	A	B	B	A	B	B	A	B	-	B	-	A	A	A	-	-	B	A	-
481	Tps1/1+	0	5	B	B	B	B	-	B	A	A	B	A	A	-	B	B	B	B	A	A	-	-	B	B	-	A	-	-	B	A	B	B	A	B	B	A	B	-	B	-	A	A	A	-	-	B	A	B
482	Tps1/375+	0	5	B	B	B	B	B	B	A	A	B	-	A	B	B	B	B	B	A	A	A	A	B	B	A	A	A	-	B	A	B	B	A	B	B	A	B	A	B	-	A	A	A	B	A	B	A	B
483	cDNA286	0	5	B	B	B	B	-	B	A	A	-	A	A	-	B	B	B	B	A	A	-	-	B	B	-	A	-	-	B	A	B	B	-	B	B	A	B	-	B	-	A	A	A	-	-	B	A	B
484	Lg1	0	5	B	-	-	B	-	B	A	A	-	A	A	-	B	B	B	B	A	A	-	-	B	B	-	A	-	-	B	A	B	B	A	B	B	A	B	-	B	-	A	A	B	-	-	B	A	B
485	A9/6+	0	5	A	A	B	B	-	B	A	A	B	A	A	-	B	A	A	B	A	A	-	-	B	B	-	A	-	-	B	A	B	B	A	B	B	A	A	-	B	-	A	A	B	-	-	B	A	B
486	SusII3	0	5	B	B	B	B	-	B	A	A	B	A	A	-	B	B	B	B	A	A	-	-	B	B	-	-	-	-	B	A	B	B	A	B	B	A	B	-	B	-	A	A	B	-	-	B	B	B
487	A7/5+	0	5	A	B	B	B	-	B	A	A	B	A	A	-	B	A	B	B	A	A	-	-	B	B	-	A	-	-	B	A	B	B	A	B	B	A	B	-	B	-	A	-	B	-	-	B	A	B
	DR/3			B	B	-	A	-	A	A	A	A	A	A	-	B	A	B	B	A	A	-	-	B	B	-	A	-	-	B	A	B	B	A	B	B	A	B	-	B	-	A	A	B	-	-	B	A	B
488	cDNA148/4	0.014	5	B	B	-	B	-	B	A	A	B	A	A	-	-	A	B	B	A	A	-	-	B	B	-	A	-	-	B	-	-	B	-	B	B	A	B	-	B	-	A	A	B	-	-	B	A	B
489	Tps1/360+	0	5	B	B	B	B	B	B	A	A	B	-	A	B	B	A	B	B	A	A	A	B	B	B	A	A	A	-	B	A	B	B	A	B	B	A	B	A	B	-	A	A	B	B	A	B	A	B
490	B5/5-	0	5	B	B	B	B	-	B	A	A	B	-	A	-	B	A	B	B	A	A	-	-	B	B	-	A	-	-	B	A	B	B	A	B	B	A	B	-	A	-	A	A	B	-	-	B	A	B
491	R03_2000	0	5	B	A	A	B	-	B	A	A	-	A	A	-	A	-	B	B	B	A	-	-	-	B	-	A	-	-	B	A	B	A	A	B	B	A	B	-	-	-	A	A	B	-	-	-	B	B
492	PSAA99	0	5	B	B	B	B	-	B	A	A	B	A	A	-	B	A	B	B	A	A	-	-	B	B	-	A	-	-	B	A	B	B	A	B	B	A	B	-	B	-	A	A	B	-	-	B	B	-
493	G11/6+	0	5	B	B	A	B	-	B	-	A	A	A	B	-	B	A	B	B	A	A	-	-	B	-	-	A	-	-	B	B	B	B	B	B	B	A	B	-	B	-	A	A	A	-	-	B	B	-
494	Tps1/361+	0	5	B	B	A	B	A	B	A	A	A	-	A	A	B	A	B	B	A	A	A	B	B	B	A	A	A	-	B	A	B	B	B	B	B	A	B	A	B	-	A	A	A	A	B	B	B	A
495	Tps1/85-	0	5	B	B	A	B	A	B	A	A	A	-	A	A	B	A	B	B	A	A	A	B	B	B	A	A	B	-	B	B	B	B	B	B	B	A	B	A	B	-	A	A	A	A	B	B	B	A
496	C7/4+-	0	5	B	B	A	B	-	B	A	A	A	A	A	-	B	A	B	B	A	A	-	-	B	B	-	A	-	-	B	B	B	B	B	B	B	A	B	-	B	-	A	A	A	-	-	B	B	A
	PSAB83			B	B	A	B	-	B	A	A	B	A	A	-	B	A	B	B	A	A	-	-	B	B	-	A	-	-	B	B	B	B	B	B	B	A	B	-	B	-	A	A	A	-	-	B	B	-
497	PSAB130	0.006	5	B	B	A	B	-	B	A	A	B	A	A	-	B	A	B	B	A	A	-	-	B	B	-	A	-	-	B	B	B	B	B	B	B	A	B	-	B	-	A	A	A	-	-	B	B	-
498	Tps1/386-	0	5	B	B	A	B	A	B	A	A	A	-	A	A	B	A	B	B	A	A	A	B	B	B	A	A	B	-	B	B	B	B	B	B	B	A	B	A	B	-	A	A	A	A	B	B	B	A
499	PSAD79	0	5	B	B	A	B	-	B	A	A	A	A	A	-	B	A	B	B	A	A	-	-	B	B	-	A	-	-	B	B	B	B	B	B	B	A	B	-	B	-	A	A	A	-	-	B	B	-
500	d2	0	5	B	B	A	B	-	B	B	A	A	A	A	-	B	A	B	B	A	A	-	-	B	B	-	A	-	-	B	A	B	A	-	B	-	A	B	-	A	-	A	A	A	-	-	B	B	B
501	cDNA373	0	5	B	B	A	B	-	B	A	A	A	A	A	-	B	A	B	B	A	A	-	-	B	B	-	B	-	-	B	B	B	A	-	B	B	A	B	-	B	-	A	A	A	-	-	B	B	A
502	Vc2	0	5	B	B	-	B	-	B	A	A	B	A	A	-	A	A	B	B	A	A	-	-	B	B	-	A	-	-	-	-	-	A	-	B	B	B	B	-	B	-	A	A	A	-	-	B	B	A
503	SNP28	0	5	B	B	A	B	A	B	A	A	A	-	A	A	B	A	B	B	A	A	A	B	B	B	A	A	B	-	B	B	B	A	A	B	B	A	B	A	B	-	A	B	A	A	B	B	B	A
504	Tri	0	5	B	B	A	B	-	B	A	A	A	A	A	-	B	A	B	B	B	A	-	-	B	B	-	A	-	-	B	B	B	B	B	B	B	A	B	-	B	-	A	A	A	-	-	B	B	A
505	PSAB163	0	5	B	B	A	B	-	B	A	A	A	A	B	-	B	A	B	B	A	A	-	-	B	B	-	A	-	-	B	B	B	B	B	B	B	B	A	-	B	-	A	A	B	-	-	B	B	-
506	cDNA231	0	5	B	B	A	B	-	B	A	A	A	A	B	-	B	A	B	B	A	A	-	-	B	B	-	A	-	-	B	B	B	A	-	B	-	B	B	-	-	-	A	A	B	-	-	B	B	A
507	PSAB167a	0	5	B	B	A	B	-	B	A	A	B	A	B	-	B	A	B	B	A	A	-	-	B	B	-	A	-	-	B	A	B	B	B	B	B	B	A	-	B	-	A	A	B	-	-	B	B	-
508	PSAD280	0	5	B	B	A	B	-	B	A	A	B	A	B	-	B	A	B	B	A	A	-	-	B	B	-	A	-	-	B	A	B	B	B	B	B	B	A	-	B	-	A	A	B	-	-	B	B	-
509	Tps1/363+	0	5	B	B	A	B	A	B	A	A	B	-	B	A	B	A	B	B	A	A	A	B	B	B	A	A	B	-	B	A	B	B	B	B	B	B	A	B	B	-	A	A	B	A	B	B	B	A
510	SNP178	0	5	B	B	A	A	A	B	A	A	B	-	B	A	B	A	B	B	A	A	A	B	B	B	A	A	B	-	B	A	B	B	B	B	B	B	B	B	B	-	A	A	B	A	B	B	B	A
511	Tps1/150+con	0	5	B	B	A	A	A	B	A	A	B	A	B	A	B	A	B	B	A	A	A	B	B	B	A	A	B	-	B	A	B	B	B	B	B	B	B	B	B	-	A	A	B	A	B	B	B	A
512	B5/1+	0.017	5	B	B	A	A	-	B	A	A	B	-	B	-	B	A	B	B	A	A	-	-	B	B	-	A	-	-	B	A	B	B	B	B	B	B	B	-	B	-	A	A	B	-	-	B	B	A
513	399-80-46	0	5	B	B	A	A	-	B	A	A	B	A	B	-	B	A	B	B	A	A	-	-	B	B	-	A	-	-	B	A	B	B	B	B	B	B	B	-	B	-	A	A	B	-	-	B	B	-
514	Tps1/156-con	0	5	B	B	A	A	A	B	A	A	B	A	B	A	B	A	B	B	A	A	A	B	B	B	A	A	B	-	B	A	B	B	B	B	B	B	B	B	B	-	A	A	B	A	B	B	B	A
515	A3/3+	0	5	B	B	A	A	-	B	A	A	B	A	B	-	B	A	B	B	A	A	-	-	B	B	-	A	-	-	B	A	B	B	B	B	B	B	B	-	B	-	A	A	B	-	-	B	B	A
516	PSAB146	0	5	B	B	A	A	-	B	A	A	B	A	B	-	B	A	B	B	A	A	-	-	B	B	-	A	-	-	B	A	B	B	B	B	B	B	B	-	B	-	A	A	B	-	-	B	B	-
517	Tps1/17+con	0	5	B	B	A	A	A	B	A	A	B	A	B	A	B	A	B	B	A	A	A	B	B	B	A	A	B	-	B	A	B	B	B	B	A	B	B	B	B	-	A	A	B	A	A	B	B	A
518	PSAC31y	0	5	B	B	A	B	-	B	A	A	B	A	B	-	B	A	B	B	A	A	-	-	B	B	-	A	-	-	B	B	B	B	B	B	B	B	B	-	B	-	A	A	B	-	-	B	B	-
519	Psphan	0	5	-	B	A	A	-	B	-	A	-	A	-	-	-	A	-	-	-	-	-	-	B	B	-	-	-	-	-	B	B	-	B	B	-	-	-	-	B	-	-	-	-	-	-	-	B	-
520	Tps1/3+con	0	5	B	B	A	A	B	B	A	A	B	A	B	A	B	A	B	B	A	A	A	B	B	B	A	A	B	-	B	B	B	B	B	B	B	B	B	B	B	-	A	A	B	B	A	B	B	A
521	PSAA374c	0	5	B	B	A	A	-	B	A	A	B	A	B	-	B	A	B	B	A	A	-	-	B	B	-	A	-	-	B	B	B	B	B	B	B	B	B	-	B	-	A	A	B	-	-	B	B	-
	PSAB142			B	B	A	A	-	B	A	A	B	A	B	-	B	A	A	B	A	A	-	-	B	B	-	A	-	-	B	B	B	B	B	B	B	B	B	-	B	-	A	A	B	-	-	B	B	-
	PSAC6a			B	B	A	A	-	B	A	A	B	A	B	-	B	A	A	B	A	A	-	-	B	B	-	A	-	-	B	B	B	B	B	B	B	B	B	-	B	-	A	A	B	-	-	B	B	-
522	PSAD155	0	5	B	B	A	A	-	B	A	A	B	A	B	-	B	A	A	B	A	A	-	-	B	B	-	A	-	-	B	B	B	B	B	B	B	B	B	-	B	-	A	A	B	-	-	B	B	-
523	Tps1/40-con	0	5	B	B	A	A	B	B	A	A	B	A	B	A	B	A	A	B	A	A	A	B	B	B	A	A	B	-	B	B	B	B	B	B	B	B	B	A	B	-	A	A	B	B	A	B	B	A
524	F15/1-	0	5	B	B	A	A	-	B	A	A	B	A	B	-	B	A	A	B	A	A	-	-	B	B	-	A	-	-	B	B	B	B	B	A	B	B	A	-	B	-	A	A	B	-	-	B	B	A
525	G09_650	0	5	B	A	A	A	-	B	A	B	B	A	B	-	B	A	A	B	A	A	-	-	B	B	-	A	-	-	B	B	B	B	B	A	A	B	A	-	A	-	A	A	B	-	-	B	B	A
526	PSAC58	0	5	B	B	A	A	-	B	A	A	B	A	B	-	B	A	A	B	A	A	-	-	B	B	-	A	-	-	B	B	B	B	B	A	B	A	A	-	B	-	A	A	B	-	-	B	B	-
527	A10/3/5+-	0	5	B	B	A	A	-	B	A	A	B	A	B	-	B	A	A	B	A	A	-	-	B	B	-	A	-	-	B	B	B	B	B	A	B	A	B	-	B	-	A	A	B	-	-	B	B	A
528	Tps1/398-	0	5	B	B	A	A	B	B	A	A	B	-	B	A	B	A	A	B	A	A	A	B	B	B	A	A	B	-	B	B	B	B	B	B	B	A	B	A	B	-	A	A	B	B	A	B	B	A
529	Pscyc	0	5	B	B	A	A	-	B	-	A	B	A	B	-	B	A	A	B	A	A	-	-	B	B	-	-	-	-	B	B	B	B	B	-	B	A	B	-	B	-	A	A	B	-	-	-	B	-
530	5S1	0	5	B	B	A	A	-	B	A	A	B	A	B	-	B	A	A	-	A	-	-	-	B	B	-	A	-	-	B	B	-	A	B	B	B	A	B	-	B	-	A	A	B	-	-	B	B	A
531	PF4	0	5	B	B	A	A	-	B	A	A	B	A	B	-	B	A	A	B	A	A	-	-	B	B	-	A	-	-	B	B	B	B	B	A	B	A	A	-	B	-	-	-	B	-	-	B	B	A
532	Tps1/87-con	0	5	B	B	A	A	A	B	A	A	B	A	B	A	A	A	A	B	A	A	B	B	B	B	A	A	B	-	B	B	B	B	B	A	B	A	A	A	B	-	A	A	B	B	B	B	B	A
533	E3/4+	0	5	B	B	A	A	-	B	A	A	A	A	B	-	A	A	A	B	A	A	-	-	B	B	-	A	-	-	B	B	B	B	B	A	B	A	A	-	B	-	A	A	B	-	-	B	B	A
534	SNP196	0	5	B	B	A	A	A	B	A	A	B	-	B	A	A	A	A	B	A	A	B	B	B	B	A	A	B	-	B	B	B	B	B	A	B	A	A	A	B	-	B	A	B	B	A	A	B	A
535	Fs	0	5	A	-	A	A	-	-	A	B	-	A	-	-	A	-	A	B	A	A	-	-	B	-	-	-	-	-	B	B	-	-	-	A	B	-	A	-	B	-	B	A	-	-	-	-	-	A
536	B20_300	0	5	A	B	A	A	-	B	-	-	-	A	-	-	A	A	A	B	A	A	-	-	B	B	-	A	-	-	B	A	B	B	-	A	B	A	A	-	B	-	-	A	B	-	-	-	B	A
537	PSAA460	0	5	A	B	A	A	-	B	B	A	A	A	B	-	A	A	B	B	A	A	-	-	B	B	-	B	-	-	B	B	A	A	B	A	A	A	A	-	B	-	B	A	B	-	-	A	B	-
538	hst3/1	0	5	-	B	A	A	-	B	A	A	B	A	B	-	A	A	B	B	B	A	-	-	B	B	-	B	-	-	-	-	-	-	-	-	-	-	-	-	-	-	-	-	-	-	-	-	-	-
539	2055NR51	0	5	A	B	A	A	-	B	B	A	A	A	B	-	A	A	A	A	A	A	-	-	B	B	-	B	-	-	B	B	A	B	A	A	A	A	A	-	A	-	B	A	B	-	-	A	A	-
540	1006NR9	0	5	A	A	A	B	-	B	B	B	A	A	B	-	A	A	B	B	A	A	-	-	B	B	-	B	-	-	B	B	A	A	B	A	A	A	A	-	B	-	B	A	B	-	-	A	B	-
541	Tps1/365-	0	5	A	A	A	B	A	B	B	B	A	-	B	A	A	A	B	B	A	A	B	A	B	B	A	B	B	-	B	B	A	A	B	A	A	A	A	A	B	-	B	A	B	B	A	A	B	A
542	RbcS1	0	5	A	A	A	A	-	B	B	B	A	A	B	-	A	A	B	B	A	A	-	-	B	B	-	B	-	-	B	B	A	B	-	A	A	A	A	-	B	-	B	A	B	-	-	A	B	A
543	pm6	0	5	A	B	A	A	-	B	B	B	B	A	B	-	A	A	B	B	A	A	-	-	B	B	-	B	-	-	B	B	A	A	B	A	A	A	A	-	B	-	B	A	B	-	-	A	B	A
544	Tps1/404+	0.001	6	B	A	B	B	A	B	A	B	B	-	B	A	B	B	B	A	A	A	A	A	B	B	A	B	A	-	B	B	B	B	A	B	B	B	A	A	B	-	A	A	B	A	A	A	B	A
545	PSAB32	0	6	B	A	B	B	-	B	A	B	B	B	B	-	B	B	B	A	A	A	-	-	B	B	-	B	-	-	B	B	B	B	A	B	B	B	A	-	B	-	A	A	B	-	-	A	B	-
	PSAC31x			B	A	B	B	-	B	A	B	B	B	B	-	B	B	B	A	A	A	-	-	B	B	-	B	-	-	B	B	B	B	A	B	B	B	A	-	B	-	A	A	A	-	-	A	B	-
	PSAB42			B	A	B	B	-	B	A	-	B	B	B	-	B	B	B	-	A	-	-	-	B	B	-	B	-	-	B	B	B	B	A	B	B	B	-	-	B	-	-	A	-	-	-	-	B	-
546	PSAD160	0	6	B	A	B	B	-	B	A	B	B	B	B	-	B	B	B	A	A	A	-	-	B	B	-	B	-	-	B	B	B	B	A	B	B	B	A	-	B	-	A	A	A	-	-	A	B	-
547	cDNA148/5	0	6	B	A	-	B	-	B	A	B	B	B	B	-	B	B	B	A	A	A	-	-	B	B	-	B	-	-	A	-	-	B	-	-	B	B	A	-	B	-	A	A	A	-	-	A	B	A
548	A15/4+/5+con	0	6	B	A	B	B	-	B	A	A	B	B	B	-	B	B	B	A	A	A	-	-	B	B	-	B	-	-	B	B	B	B	A	B	B	B	A	-	B	-	A	A	A	-	-	A	B	A
549	Tps1/152-con	0.001	6	B	A	B	B	A	B	A	B	B	B	B	A	B	B	B	A	A	A	A	A	B	B	A	B	A	-	B	B	B	B	A	B	B	B	A	A	B	-	A	A	A	A	A	A	B	A
550	Tps1/144+con	0.003	6	B	A	B	B	A	B	A	B	B	B	B	A	B	B	A	A	A	A	A	A	B	B	A	B	A	-	B	B	B	B	A	B	B	B	A	A	B	-	A	A	A	A	A	A	B	A
551	cDNA41	0.004	6	B	A	-	B	-	A	A	B	B	B	B	-	B	B	A	A	A	A	-	-	A	B	-	B	-	-	B	B	B	B	-	-	B	B	A	-	B	-	A	A	A	-	-	A	B	A
552	GS2	0.008	6	A	A	B	B	-	A	A	B	B	B	B	-	B	A	A	B	A	A	-	-	B	A	-	A	-	-	A	B	B	A	-	B	B	B	A	-	B	-	A	B	A	-	-	A	B	A
553	O04_1400	0.008	6	A	B	B	B	-	A	A	B	B	B	B	-	B	A	A	B	B	A	-	-	B	A	-	A	-	-	A	B	B	B	A	B	B	B	A	-	B	-	A	B	A	-	-	A	B	A
	PSAB211			A	A	B	B	-	A	A	B	B	B	B	-	B	A	A	B	A	A	-	-	B	A	-	A	-	-	A	B	B	B	A	B	B	B	A	-	B	-	A	B	A	-	-	A	B	-
554	PSAC74	0.005	6	A	A	B	B	-	A	A	B	B	B	B	-	B	A	A	B	A	A	-	-	B	A	-	A	-	-	A	B	B	B	A	B	B	B	A	-	B	-	A	B	A	-	-	A	B	-
555	D3/8-	0.003	6	A	A	B	B	-	A	A	B	B	A	B	-	B	A	A	B	A	A	-	-	B	A	-	A	-	-	A	B	B	B	A	B	B	B	A	-	B	-	A	B	A	-	-	A	B	A
556	pPsB28	0.003	6	B	A	B	B	-	A	A	B	B	A	B	-	B	A	A	B	A	A	-	-	-	A	-	-	-	-	A	B	B	B	A	B	B	A	-	-	B	-	A	B	A	-	-	-	-	A
557	PsNYC	0.002	6	B	A	B	B	A	A	A	B	B	A	B	A	B	A	A	B	A	A	B	A	B	A	A	A	A	-	A	B	B	B	A	B	B	A	A	A	B	-	A	B	A	B	A	B	A	A
558	PSAD51	0.004	6	B	A	B	B	-	A	A	A	B	A	B	-	B	A	A	B	A	A	-	-	B	A	-	A	-	-	A	B	B	B	A	B	B	A	A	-	B	-	A	B	A	-	-	B	A	-
559	C2/10--	0.002	6	B	A	B	B	-	A	A	A	B	A	B	-	B	A	A	B	A	A	-	-	B	A	-	A	-	-	A	B	B	B	A	B	B	A	A	-	B	-	A	B	A	-	-	B	A	A
560	Leg201mk	0.014	6	B	A	B	B	A	A	A	A	B	-	B	A	B	A	A	B	A	A	B	B	B	A	A	A	A	-	A	B	B	B	A	B	B	A	A	A	B	-	A	B	A	B	A	B	A	A
561	A9/4-	0.006	6	B	A	B	B	-	A	A	A	B	A	B	-	B	A	A	B	A	A	-	-	B	A	-	A	-	-	A	B	B	B	A	B	B	A	A	-	B	-	A	B	A	-	-	B	A	A
562	Tps1/369+	0.016	6	A	A	B	B	A	A	A	A	B	-	B	A	A	A	A	B	A	A	B	B	B	A	A	A	A	-	A	B	B	B	A	B	B	A	A	A	B	-	A	B	A	B	A	B	A	A
563	281-X16	0.005	6	A	A	B	B	-	A	A	A	A	A	B	-	A	A	A	B	A	A	-	-	B	A	-	A	-	-	A	B	B	B	A	B	B	A	A	-	B	-	A	B	A	-	-	B	A	-
564	Tps1/222+	0.016	6	A	A	B	B	A	A	A	A	B	-	A	A	A	A	A	B	A	A	B	B	B	A	A	A	A	-	A	B	B	B	B	B	B	A	A	A	B	-	A	B	A	B	A	B	A	A
565	F19/2+/3+con	0.033	6	A	A	B	B	-	A	A	A	B	A	A	-	A	A	A	B	A	A	-	-	B	A	-	A	-	-	A	B	B	B	B	B	B	A	B	-	B	-	A	B	A	-	-	B	A	A
566	A3/2+	0.033	6	A	A	B	B	-	A	A	A	-	A	A	-	A	A	A	B	A	A	-	-	B	A	-	A	-	-	A	B	B	B	B	B	A	A	A	-	B	-	A	B	A	-	-	B	A	A
567	PSAB206	0.033	6	B	A	B	B	-	A	A	A	B	A	A	-	A	A	A	B	A	A	-	-	B	A	-	A	-	-	A	B	B	B	B	B	B	A	A	-	B	-	A	B	A	-	-	B	A	-
568	RbcS2	0.256	6	A	A	B	B	-	A	A	-	-	A	A	-	-	A	A	B	A	A	-	-	B	A	-	A	-	-	A	A	B	A	-	B	A	B	B	-	B	-	A	B	A	-	-	B	A	A
569	Cab2/6	0.233	6	A	A	B	B	-	A	A	A	B	A	A	-	A	A	A	B	A	A	-	-	B	A	-	A	-	-	A	A	B	A	-	B	A	B	B	-	B	-	A	B	A	-	-	B	A	A
570	cDNA133	0.187	6	A	A	-	B	-	A	A	A	B	A	A	-	A	A	-	B	A	A	-	-	B	A	-	A	-	-	A	A	B	A	-	B	A	B	B	-	B	-	A	B	A	-	-	B	A	A
571	PA1	0.119	6	A	A	B	B	-	A	A	A	-	A	A	-	A	A	B	B	A	A	-	-	B	A	-	A	-	-	A	B	B	B	B	B	A	B	B	-	B	-	A	B	A	-	-	B	A	A
572	gbsts2	0.033	6	A	A	B	B	A	A	A	A	B	-	A	A	A	A	A	B	A	A	B	B	B	A	A	A	A	-	A	B	B	B	B	B	A	B	B	A	B	-	A	-	A	B	A	B	A	A
	Tps1/162-			A	A	B	B	A	A	A	A	B	-	A	A	A	A	A	B	A	A	B	B	B	A	A	A	A	-	A	B	B	B	B	B	A	B	B	A	B	-	A	B	A	B	A	B	A	A
573	Tps1/198+	0.006	6	A	A	B	B	A	A	A	A	B	-	A	A	A	A	A	B	A	A	B	B	B	A	A	A	A	-	A	B	B	B	B	B	A	B	B	A	B	-	A	B	A	B	A	B	A	A
574	F19/13-	0.016	6	A	A	B	B	-	A	A	A	B	A	A	-	A	A	A	B	A	-	-	-	B	A	-	A	-	-	A	B	B	B	B	B	A	B	B	-	B	-	A	B	A	-	-	B	A	A
575	CMII_2	0.025	6	A	A	B	B	A	A	A	A	B	-	A	A	A	A	A	B	A	A	B	B	B	A	A	A	A	-	A	B	B	B	B	B	A	B	B	A	B	-	A	B	A	B	A	B	A	A
576	PSAD159	0.017	6	A	A	B	B	-	A	A	A	B	A	A	-	A	A	A	B	A	A	-	-	B	A	-	A	-	-	A	B	B	B	B	B	A	B	B	-	B	-	A	B	A	-	-	B	A	-
577	Tps1/127+	0.004	6	A	A	B	B	A	A	A	A	B	-	A	A	B	A	A	B	A	A	B	B	B	A	A	A	B	-	A	B	B	B	B	B	A	B	B	A	B	-	A	B	A	A	B	B	A	A
	Tps1/158-			A	A	B	B	A	A	A	A	B	-	A	A	B	A	A	B	A	A	B	B	B	A	A	A	B	-	A	B	B	B	B	B	A	B	B	A	B	-	A	B	A	A	B	B	A	A
578	Tps1/159+	0.003	6	A	A	B	B	-	A	A	A	B	A	A	-	B	A	A	B	A	A	-	-	B	A	-	A	-	-	A	B	B	B	B	B	A	B	B	-	B	-	A	B	A	-	-	B	A	A
579	Gr02	0.024	6	B	A	B	B	-	B	-	A	B	-	A	-	B	A	A	B	A	A	-	-	B	A	-	-	-	-	A	B	B	B	B	B	-	B	B	-	B	-	A	B	A	-	-	-	A	A
580	F19/4++	0.02	6	B	A	B	B	-	B	A	A	B	A	A	-	B	A	A	B	A	A	-	-	B	A	-	A	-	-	A	B	B	B	B	B	A	B	B	-	B	-	A	B	A	-	-	B	A	A
581	PSAA374d	0.032	6	B	A	B	B	-	B	A	A	B	A	A	-	B	B	A	B	A	A	-	-	B	A	-	A	-	-	A	B	B	B	B	B	A	B	B	-	B	-	A	B	A	-	-	B	A	-
	PSAB71			B	A	B	B	-	B	A	A	B	A	A	-	B	B	A	B	A	A	-	-	B	A	-	A	-	-	A	B	B	B	B	B	A	B	B	-	B	-	A	B	A	-	-	B	A	-
582	Tps1/83-	0.027	6	B	A	B	B	-	B	A	A	A	A	A	-	B	B	A	B	A	A	-	-	B	A	-	A	-	-	A	B	B	B	B	B	A	B	B	-	B	-	A	B	A	-	-	B	A	A
583	cDNA204/2	0.027	6	B	A	-	B	-	B	A	A	B	A	A	-	B	B	A	B	A	A	-	-	B	A	-	A	-	-	-	-	-	A	-	B	B	B	B	-	B	-	A	B	A	-	-	B	A	-
584	PSAD59	0.017	6	B	A	B	A	-	B	B	A	B	A	A	-	B	B	A	B	A	A	-	-	B	A	-	A	-	-	A	B	B	B	B	B	A	B	B	-	B	-	A	B	A	-	-	B	A	-
585	A3/7+	0.005	6	B	A	B	A	-	B	B	A	B	A	A	-	B	B	A	B	A	A	-	-	B	A	-	A	-	-	A	B	B	B	B	B	A	B	B	-	B	-	A	B	A	-	-	B	A	A
586	C8/1-	0.008	6	B	A	B	A	-	-	B	A	B	A	A	-	B	B	A	B	A	A	-	-	B	A	-	A	-	-	A	B	B	B	B	B	A	B	B	-	B	-	A	B	A	-	-	B	A	A
587	Tps1/367+	0.008	6	B	A	B	A	A	B	B	A	B	-	A	A	B	B	A	B	A	A	A	A	B	A	A	A	B	-	A	B	B	B	B	B	A	B	B	A	B	-	A	B	A	A	B	B	A	A
588	Gty	0.028	6	A	A	B	A	-	B	B	A	B	A	A	-	B	B	A	B	A	A	-	-	B	A	-	A	-	-	A	B	B	A	B	B	A	B	B	-	B	-	A	-	A	-	-	B	A	A
589	cDNA40/4	0.039	6	A	A	-	A	-	B	B	A	B	A	A	-	B	B	A	B	A	A	-	-	B	A	-	A	-	-	A	-	-	A	-	B	A	B	B	-	B	-	A	B	A	-	-	B	A	A
590	PSAD60	0.02	6	B	A	B	A	-	B	B	A	B	A	-	-	B	B	-	B	-	A	-	-	B	A	-	A	-	-	A	B	B	B	B	B	A	B	B	-	B	-	-	B	-	-	-	B	A	-
591	M16_1300	0.032	6	B	B	B	A	-	B	B	B	B	A	A	-	B	B	A	B	B	A	-	-	B	A	-	A	-	-	A	B	B	B	B	A	A	B	B	-	B	-	-	B	A	-	-	B	A	A
592	MKX3/9+	0.02	6	A	A	B	A	-	B	B	A	A	A	A	-	B	B	B	B	A	A	-	-	B	A	-	A	-	-	A	B	B	B	B	B	A	B	B	-	B	-	A	B	A	-	-	B	A	A
593	PSAA374e	0.017	6	A	A	B	B	-	B	B	A	A	A	A	-	B	B	A	B	A	A	-	-	B	A	-	A	-	-	A	A	B	B	B	B	A	B	B	-	B	-	A	B	A	-	-	B	A	-
594	G12/2-	0.012	6	A	A	A	B	-	B	-	A	B	A	A	-	B	B	A	B	A	A	-	-	B	A	-	A	-	-	A	A	B	B	B	-	A	B	B	-	B	-	A	B	A	-	-	B	B	A
595	susy3	0.024	6	-	-	-	-	-	B	B	A	A	-	A	-	-	-	A	B	B	-	-	-	-	A	-	A	-	-	A	A	B	B	B	B	-	-	-	-	B	-	A	B	-	-	-	-	-	-
596	PF1	0.009	6	A	B	A	B	-	B	B	B	A	A	A	-	B	B	A	B	A	A	-	-	B	A	-	A	-	-	A	A	A	B	B	B	A	B	B	-	B	-	A	B	A	-	-	B	B	A
597	Tps1/43-	0.01	6	A	B	A	B	-	B	B	A	B	A	A	-	B	B	-	A	A	A	-	-	B	B	-	A	-	-	A	A	-	B	B	B	A	B	B	-	B	-	A	B	A	-	-	B	B	A
598	Tps1/155-con	0.005	6	A	B	A	B	A	B	B	A	A	A	A	A	B	B	A	A	A	A	A	A	B	B	B	A	B	-	A	A	A	B	B	B	A	B	B	A	B	-	A	B	A	A	B	B	B	A
	Tps1/35+			A	B	A	B	A	B	B	A	A	-	A	A	B	B	A	A	A	A	A	A	B	B	B	A	B	-	A	A	A	B	B	B	A	B	B	A	B	-	A	B	A	A	B	B	B	A
599	Tps1/146+con	0.015	6	A	B	A	B	A	B	B	A	A	A	A	A	B	B	A	A	A	A	A	A	B	B	B	A	B	-	A	B	A	B	B	B	A	B	B	A	B	-	A	A	A	A	B	B	B	A
600	Tps1/6-con	0.017	6	A	B	A	B	A	B	B	A	A	A	A	A	B	B	A	A	A	A	A	B	B	B	B	A	B	-	A	B	A	B	B	B	A	B	B	A	B	-	A	B	A	A	B	B	B	A
601	A5/9+	0.012	6	A	B	A	B	-	B	B	A	A	B	A	-	B	B	A	A	A	A	-	-	A	B	-	A	-	-	A	B	A	B	A	B	A	B	B	-	B	-	A	-	A	-	-	B	B	A
602	cDNA289/2	0.003	6	A	B	B	B	-	B	B	A	A	B	A	-	B	B	A	A	A	B	-	-	A	B	-	A	-	-	-	B	-	-	-	-	-	B	B	-	B	-	A	B	A	-	-	B	B	B
603	Tps1/44-con	0.005	6	A	B	A	B	A	B	B	A	A	-	A	A	B	B	A	A	A	B	A	B	A	B	B	A	B	-	A	B	A	B	A	B	A	B	B	A	B	-	A	B	A	A	B	B	B	B
	Tps1/357+			A	B	A	B	A	B	A	A	A	-	A	A	B	B	A	A	A	B	A	B	A	B	B	A	B	-	A	B	A	B	A	B	A	B	B	A	B	-	A	B	A	A	B	B	A	B
604	Tps1/405+	0.006	6	A	B	A	B	A	B	A	A	A	-	A	A	B	B	A	A	A	B	A	B	A	B	B	A	B	-	A	B	A	B	A	B	A	B	B	A	B	-	A	B	A	A	B	B	A	B
605	5S3	0.006	6	A	B	A	B	-	B	B	A	A	B	A	-	B	B	A	A	A	B	-	-	A	B	-	A	-	-	A	B	A	A	A	B	A	B	B	-	B	-	A	B	A	-	-	A	B	B
606	B07_1750	0.006	6	A	A	A	B	-	B	B	B	A	A	A	-	B	B	A	A	B	B	-	-	A	B	-	A	-	-	A	B	A	B	A	B	A	B	B	-	B	-	A	B	A	-	-	B	A	B
607	Pskn16	0.004	6	A	B	A	B	-	B	-	A	-	B	A	-	-	B	A	A	-	B	-	-	A	B	-	A	-	-	A	B	A	-	A	B	A	B	-	-	B	-	-	B	A	-	-	B	A	-
608	B7/1--	0.002	6	A	B	A	B	-	B	B	A	B	B	A	-	B	B	A	A	A	B	-	-	A	B	-	A	-	-	A	B	A	B	A	B	A	B	B	-	B	-	A	B	A	-	-	B	A	B
609	GScp	0.002	6	A	B	A	B	-	B	B	A	B	B	A	-	B	B	A	A	A	B	-	-	A	B	-	-	-	-	A	B	A	B	A	B	A	B	B	-	B	-	A	B	B	-	-	B	A	B
610	HptB	0	6	-	-	-	B	-	B	-	A	-	-	A	-	B	B	B	A	A	B	-	-	A	B	-	-	-	-	A	B	A	B	A	B	A	B	B	-	-	-	A	B	B	-	-	-	-	-
611	PSAA335	0.003	6	A	B	A	B	-	B	B	A	A	B	A	-	B	B	B	A	A	B	-	-	A	A	-	A	-	-	A	B	A	B	A	B	A	B	B	-	B	-	A	B	B	-	-	B	A	-
612	D1/5+	0.003	6	A	B	A	B	-	B	B	A	A	B	A	-	B	B	B	A	A	B	-	-	A	A	-	A	-	-	A	B	A	B	A	B	A	B	B	-	B	-	A	B	B	-	-	B	A	A
613	Tps1/14-con	0.003	6	A	B	A	B	A	B	B	A	A	B	A	A	B	B	B	A	A	B	A	B	A	A	B	A	A	-	A	B	A	B	A	B	A	B	B	A	B	-	A	B	B	A	B	B	A	A
614	95-X2	0.003	6	A	B	A	B	-	B	B	A	B	B	A	-	B	B	B	A	A	B	-	-	A	A	-	A	-	-	A	B	A	B	A	B	A	B	B	-	B	-	A	B	B	-	-	B	A	-
615	Tps1/18-con	0.001	6	A	B	A	B	A	B	B	A	A	B	A	A	B	B	B	B	A	B	A	A	A	B	B	A	A	-	A	B	A	B	A	B	A	B	B	A	B	-	A	B	A	A	B	B	B	A
	Tps1/36+			A	B	A	B	A	B	B	A	A	-	A	A	B	B	B	B	A	B	A	A	A	B	B	A	A	-	A	B	A	B	A	B	A	B	B	A	B	-	A	B	A	A	B	B	B	A
616	PSAB125	0.001	6	B	A	A	B	-	B	A	A	A	B	A	-	B	B	B	B	A	B	-	-	A	A	-	A	-	-	A	B	A	B	B	B	A	B	B	-	B	-	A	B	A	-	-	B	B	-
617	PSAB91	0.001	6	A	B	A	B	-	B	B	A	A	B	A	-	B	B	B	B	A	B	-	-	A	B	-	A	-	-	A	A	A	B	B	B	A	B	B	-	B	-	A	B	A	-	-	B	B	-
618	Leg701	0.001	6	A	B	A	B	A	B	B	A	A	-	A	A	B	B	B	B	A	B	A	A	A	B	B	A	A	-	A	A	A	B	B	B	A	B	B	A	B	-	A	B	A	A	A	B	B	-
619	Tps1/192-	0.001	6	A	B	A	B	A	B	B	A	A	-	A	A	B	B	B	B	A	B	A	A	A	B	B	A	A	-	A	A	A	B	B	B	A	B	B	A	B	-	A	B	A	A	A	B	B	A
620	MKX3/3-	0.001	6	A	B	A	B	-	B	B	A	A	B	A	-	A	B	B	B	A	B	-	-	A	B	-	A	-	-	A	A	A	B	B	B	A	B	B	-	A	-	A	B	A	-	-	B	B	B
621	PSAC76a	0.001	6	A	B	A	B	-	B	B	A	A	B	B	-	A	B	B	B	A	B	-	-	A	B	-	A	-	-	A	A	A	B	B	B	A	B	B	-	A	-	A	B	A	-	-	B	B	-
622	PSAA103	0	6	A	B	A	B	-	B	B	B	A	B	B	-	A	B	B	B	A	B	-	-	A	B	-	A	-	-	A	A	B	B	B	B	A	B	B	-	A	-	A	B	A	-	-	B	B	-
623	mt0747	0.001	6	A	B	A	B	A	B	B	B	A	-	B	A	A	B	B	B	A	B	A	A	A	B	B	A	A	-	A	A	B	B	B	B	A	A	B	A	A	-	A	B	A	A	A	B	B	B
624	CD7/5only	0.001	6	A	B	A	B	-	B	B	B	A	B	B	-	A	B	-	B	A	B	-	-	A	B	-	A	-	-	A	-	-	A	-	B	-	B	B	-	-	-	A	B	A	-	-	B	B	B
625	cDNA324	0.001	6	A	B	A	B	-	B	B	A	A	B	B	-	-	B	B	B	A	B	-	-	-	B	-	A	-	-	A	A	A	A	-	B	A	A	B	-	A	-	A	B	A	-	-	B	B	B
	B5/4-			A	B	A	B	-	B	A	A	B	-	A	-	B	B	B	A	A	A	-	-	A	B	-	B	-	-	B	A	B	A	B	B	A	B	A	-	B	-	B	A	B	-	-	A	A	B
626	E3/11+	0	7	A	B	A	B	-	B	A	A	A	A	A	-	A	B	B	A	A	A	-	-	A	B	-	-	-	-	B	A	B	A	B	B	A	B	A	-	B	-	B	A	B	-	-	A	A	B
627	Tps1/270+	0	7	A	B	A	B	B	B	A	A	B	-	A	A	B	B	B	A	A	A	B	B	A	B	B	B	A	-	B	A	B	A	B	B	A	B	A	A	B	-	B	A	B	A	B	A	A	B
628	A15/6-	0	7	A	B	B	B	-	B	A	A	B	A	A	-	B	B	B	A	A	A	-	-	A	B	-	B	-	-	B	A	B	A	B	B	A	B	A	-	B	-	B	A	B	-	-	A	A	B
629	PsBAS	0	7	A	-	A	B	B	B	A	A	B	A	A	A	B	B	B	A	A	A	B	B	A	B	B	B	A	-	B	A	B	A	B	B	A	B	A	A	B	-	B	A	B	A	B	A	A	B
630	F13/3-	0	7	A	B	A	B	-	B	A	A	B	A	A	-	B	B	B	A	A	A	-	-	A	A	-	B	-	-	B	A	B	A	B	B	A	B	A	-	B	-	B	A	B	-	-	A	A	B
631	Tps1/2+con	0	7	A	B	A	B	B	B	A	A	A	A	A	A	B	B	A	A	A	A	B	B	A	A	B	B	B	-	B	A	B	A	B	B	A	A	A	A	B	-	B	A	B	A	B	A	A	B
	B5/6+			A	B	A	B	-	B	A	A	A	-	A	-	B	B	B	A	A	A	-	-	A	B	-	A	-	-	B	A	B	A	B	B	A	A	A	-	A	-	B	A	B	-	-	A	A	B
632	X1-420	0	7	A	A	A	B	-	B	A	B	A	A	A	-	-	B	A	B	B	A	-	-	A	A	-	A	-	-	B	A	B	A	B	B	-	A	A	-	B	-	B	A	B	-	-	-	A	B
633	SNP162	0	7	A	B	A	B	B	B	A	A	A	-	A	B	B	B	A	B	A	A	B	B	A	A	B	-	B	-	B	A	B	B	B	B	A	A	A	A	B	-	B	A	B	A	B	A	A	B
634	cDNA148/1	0	7	A	B	-	B	-	A	A	A	A	A	A	-	A	B	B	B	A	A	-	-	A	A	-	A	-	-	B	A	-	B	-	A	A	A	A	-	B	-	B	A	B	-	-	A	A	B
635	Tps1/23+con	0	7	A	B	A	B	B	B	A	A	A	A	A	B	B	B	B	B	A	A	B	B	A	A	B	A	B	-	B	A	B	A	B	A	A	A	A	A	B	-	B	A	B	A	B	A	A	B
636	Tps1/46+con	0	7	A	B	A	B	B	B	A	A	A	A	A	B	B	A	B	B	A	A	B	B	A	A	B	A	A	-	B	A	B	A	B	A	A	A	A	A	B	-	B	A	B	A	B	A	A	B
637	Tps1/151+con	0	7	A	B	A	B	B	B	A	A	A	A	B	B	B	A	B	B	A	A	B	B	A	A	B	A	A	-	B	A	B	A	B	A	A	A	A	A	B	-	B	A	B	A	B	A	A	B
638	E4/7+	0	7	A	A	A	B	-	A	B	-	A	A	B	-	B	A	B	B	A	A	-	-	A	A	-	A	-	-	B	A	B	A	B	B	A	A	A	-	B	-	B	A	B	-	-	A	A	B
639	E4/4-	0	7	A	A	A	B	-	B	B	-	B	A	B	-	B	A	B	B	A	A	-	-	A	A	-	A	-	-	B	A	B	A	B	A	A	A	A	-	B	-	B	A	B	-	-	A	A	B
640	Tps1/390+	0	7	A	A	A	B	B	B	B	A	A	-	B	B	B	A	B	B	A	A	B	B	A	A	B	A	A	-	B	A	B	A	B	A	A	A	A	A	B	-	B	A	B	A	B	A	A	B
	Tps1/388+			A	A	A	B	B	B	B	A	A	-	B	B	B	A	B	B	A	A	B	B	A	A	B	A	A	-	A	A	B	A	B	A	A	A	A	A	B	-	B	A	B	A	B	A	A	A
641	Tps1/387-	0	7	A	A	A	B	B	B	B	A	A	-	B	B	B	A	B	B	A	A	B	B	A	A	B	A	A	-	A	A	B	A	B	A	A	A	A	A	B	-	B	A	B	A	B	A	A	A
642	Leg108mk_d	0	7	A	A	A	B	B	B	B	A	A	-	B	B	B	A	B	B	A	A	B	B	A	A	B	A	A	-	B	A	B	A	B	A	A	A	A	A	B	-	B	A	B	A	B	A	A	A
643	cDNA56/2	0	7	A	A	-	B	-	B	B	A	A	A	B	-	B	A	B	B	A	A	-	-	A	A	-	A	-	-	-	-	-	A	-	A	A	A	A	-	B	-	B	A	B	-	-	A	A	A
644	D1/3+	0	7	A	A	A	B	-	B	A	A	A	A	B	-	B	B	B	B	A	A	-	-	A	A	-	A	-	-	A	A	A	A	B	B	A	A	A	-	B	-	B	A	B	-	-	A	A	A
645	Tps1/399+	0	7	A	A	A	A	B	B	A	A	A	-	B	B	A	B	B	B	A	A	B	B	A	A	B	A	A	-	A	A	A	A	B	A	A	A	A	A	B	-	B	A	B	A	B	A	A	A
646	Tps1/84+con	0	7	A	A	A	A	B	B	A	A	A	A	B	B	A	B	B	B	A	A	B	B	A	A	B	A	A	-	A	A	-	A	B	A	A	A	A	A	A	-	B	A	B	A	B	A	A	A
647	Leg926	0	7	A	A	A	A	B	B	A	A	A	-	B	B	A	B	B	B	A	A	B	B	A	A	B	A	A	-	A	A	A	A	B	A	-	A	A	A	A	-	B	A	B	A	B	A	A	A
648	E3/6--	0	7	A	A	A	A	-	B	A	A	A	A	B	-	A	B	B	B	B	A	-	-	B	A	-	A	-	-	A	A	A	A	B	A	A	A	A	-	B	-	B	A	B	-	-	A	A	A
649	PSAB60	0	7	A	A	A	A	-	B	A	A	A	A	B	-	A	B	B	B	B	B	-	-	B	A	-	A	-	-	A	A	B	A	B	A	A	A	A	-	B	-	B	A	B	-	-	A	A	-
650	CR_fpa	0	7	A	A	A	A	-	B	A	A	A	A	B	-	A	B	A	B	B	B	-	-	B	A	-	A	-	-	A	A	B	A	B	A	A	A	A	-	B	-	B	A	B	-	-	A	A	A
651	PSAA206	0	7	A	A	A	A	-	B	A	A	A	A	B	-	A	A	B	B	B	B	-	-	B	A	-	A	-	-	A	A	B	A	B	A	A	A	A	-	B	-	B	A	B	-	-	A	A	-
652	p12583/12	0	7	A	A	A	A	-	B	A	A	A	A	B	-	A	A	A	B	B	B	-	-	B	A	-	A	-	-	A	B	B	A	B	A	-	-	A	-	B	-	B	A	B	-	-	-	-	-
653	PSAB122	0	7	A	A	A	A	-	B	A	A	A	A	A	-	A	A	B	B	B	B	-	-	B	A	-	A	-	-	A	A	B	A	B	A	A	A	A	-	B	-	B	A	B	-	-	A	A	-
654	gr/8	0	7	A	A	A	A	-	B	A	A	A	A	A	-	A	A	A	B	B	B	-	-	B	A	-	A	-	-	A	A	B	A	-	A	A	A	A	-	B	-	B	A	B	-	-	A	A	A
	PSAB151			A	A	A	A	-	B	A	A	A	A	A	-	A	A	B	B	B	B	-	-	B	A	-	A	-	-	A	A	B	A	B	A	A	A	A	-	B	-	B	A	B	-	-	A	A	-
655	B7/3-	0.076	7	A	A	A	A	-	B	A	A	A	A	A	-	A	A	B	B	B	B	-	-	B	A	-	A	-	-	A	A	B	A	B	A	A	A	A	-	B	-	B	A	B	-	-	A	A	A
656	E4/8+	0	7	A	A	A	A	-	-	A	-	A	A	A	-	A	A	B	B	B	B	-	-	B	A	-	A	-	-	A	A	B	A	B	A	A	A	A	-	B	-	B	A	B	-	-	A	A	A
657	SNP179	0	7	A	A	A	A	A	B	A	A	-	-	A	A	A	-	B	B	B	B	B	A	B	A	B	A	A	-	A	A	B	A	B	A	A	A	A	A	B	-	B	A	B	A	B	A	A	A
658	D3/1-	0	7	A	A	A	A	-	B	A	A	A	A	A	-	A	A	B	B	B	B	-	-	B	A	-	A	-	-	A	A	B	B	B	B	B	A	A	-	B	-	B	-	B	-	-	A	A	A
659	H15/3+	0	7	A	A	A	A	-	B	-	A	A	A	A	-	A	B	B	B	B	B	-	-	B	A	-	A	-	-	A	A	A	B	B	B	A	A	A	-	B	-	A	A	B	-	-	A	A	A
660	PSAB136	0	7	A	A	A	A	-	B	A	A	A	A	A	-	A	A	B	B	B	B	-	-	B	A	-	A	-	-	A	A	B	A	B	A	A	A	A	-	B	-	B	A	B	-	-	A	A	-
661	Sym29	0	7	A	A	A	A	A	B	A	A	A	-	A	B	A	A	B	B	B	B	B	A	B	A	B	A	A	-	A	B	B	A	B	A	A	A	A	A	B	-	B	A	B	A	B	A	A	A
662	PSAB27	0	7	A	A	A	A	-	B	A	A	A	A	A	-	A	A	B	B	B	B	-	-	B	A	-	A	-	-	A	B	B	A	B	A	A	A	A	-	B	-	B	A	B	-	-	A	A	-
663	Tps1/265-	0	7	A	A	A	A	A	B	A	A	A	-	A	B	A	A	B	B	B	A	B	A	B	A	A	A	A	-	A	B	B	A	B	A	A	A	A	A	A	-	B	A	B	A	B	A	A	A
664	Tps1/359+	0	7	A	A	A	A	A	B	A	A	A	-	A	B	A	A	B	B	B	A	B	A	B	A	A	A	A	-	A	B	B	A	B	A	A	A	A	A	A	-	B	A	B	A	B	A	B	A
665	PSAA446	0	7	A	A	A	A	-	A	A	-	A	A	A	-	A	A	B	B	B	A	-	-	B	A	-	B	-	-	A	B	B	A	B	A	-	A	-	-	A	-	B	A	B	-	-	A	B	-
666	Tps1/7-con	0	7	A	A	A	A	A	A	A	A	A	A	A	B	A	A	B	B	B	A	B	A	B	A	A	B	A	-	A	B	B	A	B	A	A	A	A	A	A	-	B	A	B	B	A	B	B	A
667	hst3/3	0	7	-	A	A	A	-	A	A	A	B	A	A	-	-	A	A	B	B	B	-	-	B	B	-	B	-	-	-	-	-	-	-	-	-	-	-	-	-	-	-	-	-	-	-	-	-	-
668	Ppi2	0	7	B	A	A	A	-	B	A	A	A	A	A	-	-	A	B	B	B	B	-	-	B	B	-	-	-	-	-	B	-	A	B	-	A	A	A	-	B	-	B	A	B	-	-	B	B	A
669	CR_max2	0	7	A	A	A	A	-	A	A	A	A	A	A	-	A	A	A	B	B	B	-	-	B	B	-	B	-	-	A	B	B	A	B	A	A	A	A	-	B	-	B	A	B	-	-	-	B	A
670	G11/2+	0	7	A	A	A	A	-	A	-	A	A	A	A	-	A	A	A	B	B	B	-	-	B	-	-	B	-	-	B	B	B	A	B	A	A	A	-	-	B	-	B	A	A	-	-	B	B	-
671	D3/2+	0	7	A	A	A	A	-	A	A	A	A	A	A	-	A	B	A	B	A	B	-	-	B	A	-	A	-	-	B	B	B	A	B	A	A	A	A	-	B	-	B	-	A	-	-	B	B	A
672	Tps1/22-con	0	7	A	A	A	A	A	A	A	A	A	A	A	B	A	A	A	B	B	B	B	A	B	B	A	B	A	-	B	B	B	A	B	A	A	A	A	A	B	-	B	A	A	B	A	B	B	A
673	Tps1/153-con	0	7	A	A	A	A	A	A	A	A	A	A	A	B	A	A	A	B	-	B	B	A	B	B	A	B	A	-	B	B	B	A	B	A	A	A	A	A	B	-	B	A	A	B	A	B	B	A
674	PSAA136	0	7	-	A	A	A	-	A	A	A	-	A	A	-	A	A	A	B	A	B	-	-	B	B	-	B	-	-	B	B	B	A	B	A	A	A	A	-	B	-	B	A	A	-	-	B	B	-
675	cDNA136	0.038	7	A	A	A	A	-	A	A	A	A	A	A	-	A	A	A	B	A	B	-	-	B	B	-	B	-	-	-	-	-	A	-	A	A	-	A	-	B	-	B	A	A	-	-	B	B	A
676	PSAA374a	0	7	A	A	A	A	-	A	A	A	A	A	A	-	A	A	A	B	B	B	-	-	B	B	-	B	-	-	B	B	B	A	B	A	A	A	A	-	B	-	B	A	A	-	-	B	B	-
	PA7			A	A	A	A	-	A	A	A	A	A	A	-	A	A	A	B	B	B	-	-	B	B	-	B	-	-	B	B	B	A	B	A	A	A	A	-	B	-	B	A	A	-	-	B	B	-
677	PSAB36	0	7	A	A	A	A	-	A	A	A	A	A	A	-	A	A	A	B	B	B	-	-	B	B	-	B	-	-	B	B	B	A	B	A	A	A	A	-	B	-	B	A	A	-	-	B	B	-
678	C83-88ASL	0	7	A	A	A	B	B	B	A	A	A	A	A	B	A	A	A	B	B	B	B	A	B	B	-	B	A	-	B	B	B	A	-	-	-	-	-	-	B	-	B	A	A	B	A	B	B	-
679	CDj5	0	7	A	A	A	A	-	B	A	A	A	A	A	-	A	A	A	B	B	B	-	-	B	B	-	B	-	-	B	B	B	A	B	B	B	A	-	-	B	-	B	A	A	-	-	A	B	B
680	Tps1/364+	0	7	A	A	A	A	A	A	A	A	A	-	A	B	A	A	A	B	B	B	B	A	B	B	A	B	A	-	B	B	B	A	B	A	A	A	A	A	B	-	B	A	A	B	B	B	B	A
681	PD24	0	7	-	A	A	A	-	A	A	A	-	A	A	-	A	A	A	B	B	B	-	-	B	B	-	B	-	-	B	B	B	A	B	A	A	A	A	-	B	-	B	A	A	-	-	B	B	-
682	PSAB114	0	7	A	A	A	A	-	A	A	A	A	A	A	-	A	A	A	B	B	B	-	-	B	B	-	B	-	-	B	B	B	A	B	A	A	A	A	-	B	-	B	A	A	-	-	B	B	-
683	Tps1/31+con	0	7	A	A	A	A	B	A	A	A	A	A	A	B	A	A	A	B	B	B	B	A	B	B	A	B	A	-	B	B	B	A	B	A	A	A	A	A	B	-	B	A	A	B	B	B	B	A
684	H15/6+-	0	7	A	A	A	A	-	A	-	A	A	A	A	-	A	A	A	B	B	B	-	-	B	B	-	B	-	-	B	B	B	A	B	A	A	A	B	-	B	-	B	A	A	-	-	B	B	A
685	Tps1/27-con	0	7	A	A	A	A	B	A	A	A	A	A	B	B	A	A	A	B	B	B	B	A	B	B	A	B	A	-	B	B	B	A	B	A	A	A	A	A	B	-	B	A	A	B	B	B	B	A
	Tps1/41con			A	A	A	A	B	A	A	A	A	A	B	B	A	A	A	B	B	B	B	A	B	B	A	B	A	-	B	B	B	A	B	A	A	A	A	A	B	-	B	A	A	B	B	B	B	A
686	PSAA160	0	7	A	A	A	A	-	A	A	A	A	A	B	-	A	A	A	B	B	B	-	-	B	B	-	B	-	-	B	B	B	A	B	A	A	A	A	-	B	-	B	A	A	-	-	B	B	-
	Tps1/92con			A	A	A	A	B	A	A	A	A	A	B	B	A	A	A	B	B	B	B	A	B	B	A	B	A	-	B	B	B	A	B	A	A	A	A	A	B	-	B	A	A	B	B	B	B	A
	Tps1/378-			A	A	A	A	B	A	A	A	A	-	B	B	A	A	A	B	B	B	B	A	B	B	A	B	A	-	B	B	B	A	B	A	A	A	A	A	B	-	B	A	A	B	B	B	B	A
	Tps1/394+			A	A	A	A	B	A	A	A	A	-	B	B	A	A	A	B	B	B	B	A	B	B	A	B	A	-	B	B	B	A	B	A	A	A	A	A	B	-	B	A	A	B	B	B	B	A
687	Tps1/230+	0	7	A	A	A	A	B	A	A	A	A	-	B	B	A	A	A	B	B	B	B	A	B	B	A	B	A	-	B	B	B	A	B	A	A	A	A	A	B	-	B	A	A	B	B	B	B	A
688	PSAB135	0	7	A	A	A	A	-	A	A	A	A	B	B	-	A	A	A	B	B	B	-	-	B	B	-	B	-	-	B	B	B	A	B	A	A	A	A	-	B	-	B	A	A	-	-	B	B	-
689	C7/8-	0	7	A	A	A	A	-	A	A	A	A	A	B	-	A	A	A	A	B	B	-	-	B	B	-	B	-	-	B	B	B	A	B	A	A	A	A	-	B	-	B	A	A	-	-	B	B	A
690	A9/5-	0.012	7	A	A	A	A	-	A	A	A	A	A	B	-	A	A	A	A	B	B	-	-	B	B	-	B	-	-	B	B	B	A	B	A	A	A	A	-	B	-	B	A	A	-	-	B	B	A
691	Tps1/122-	0	7	A	A	A	A	-	A	A	A	A	A	B	-	A	A	A	A	B	B	-	-	B	B	-	B	-	-	B	B	A	A	B	A	A	A	A	-	B	-	B	A	A	-	-	B	B	A
692	Cab1	0	7	A	A	A	A	-	A	A	A	A	A	B	-	-	A	A	A	B	B	-	-	B	B	-	B	-	-	B	B	B	B	-	B	A	A	A	-	B	-	B	A	A	-	-	B	B	A
693	PSAB65	0	7	A	A	A	A	-	A	A	A	A	A	B	-	A	A	A	A	B	B	-	-	B	B	-	B	-	-	B	B	B	A	B	B	A	A	A	-	B	-	B	A	A	-	-	B	B	-
694	PSAD146	0	7	A	A	A	A	-	A	A	A	A	A	B	-	A	A	A	A	B	B	-	-	B	B	-	B	-	-	B	B	A	A	B	B	A	A	A	-	B	-	B	A	A	-	-	B	B	-
695	PSAB210	0	7	A	A	A	A	-	A	A	A	A	A	B	-	A	A	A	A	B	B	-	-	B	B	-	B	-	-	B	B	B	A	B	B	A	A	A	-	B	-	B	A	A	-	-	B	B	-
696	Psfim	0	7	A	A	A	A	-	A	A	A	A	A	B	-	-	A	A	A	-	B	-	-	B	B	-	B	-	-	-	B	B	-	B	B	-	-	-	-	B	-	-	A	-	-	-	B	B	-
697	PSAD56	0	7	A	A	A	A	-	A	A	A	A	A	B	-	A	B	A	A	B	B	-	-	B	B	-	B	-	-	B	B	B	A	B	B	A	A	A	-	B	-	B	A	A	-	-	B	B	-
698	PsGAI	0	7	A	A	A	-	-	A	A	A	A	A	B	-	A	B	A	A	B	B	-	-	B	B	-	-	-	-	B	B	B	A	-	B	A	A	A	-	B	-	B	A	A	-	-	-	B	A
699	399-X131	0	7	A	A	A	A	-	A	A	A	A	A	B	-	A	B	A	A	B	B	-	-	B	B	-	B	-	-	B	B	B	A	B	B	A	A	A	-	B	-	B	A	A	-	-	B	B	-
700	Tps1/263+	0	7	A	A	A	A	B	A	A	A	A	-	B	B	A	B	A	A	B	B	A	A	B	B	A	B	B	-	B	B	B	A	B	B	A	A	A	A	B	-	B	B	A	B	B	B	B	A
701	cDNA119	0	7	A	A	A	A	-	A	A	A	A	A	B	-	A	B	A	A	B	B	-	-	B	B	-	B	-	-	B	B	B	B	-	B	A	A	A	-	B	-	B	A	A	-	-	B	B	A
702	Tps1/380-	0	7	A	A	A	A	B	A	A	A	A	-	B	B	A	B	A	A	B	B	A	A	B	B	A	B	B	-	B	B	B	A	B	B	A	A	A	A	B	-	B	A	A	B	B	B	B	A
703	Tps1/161-	0	7	A	A	A	A	B	A	A	A	A	-	B	B	A	B	A	A	B	B	A	A	B	B	A	B	A	-	B	B	B	A	B	B	A	A	A	A	B	-	B	A	A	B	B	B	B	A
704	A5/13-	0	7	A	A	A	A	-	A	A	A	A	A	B	-	A	B	A	A	B	B	-	-	B	B	-	B	-	-	B	A	B	A	B	B	A	A	A	-	B	-	B	-	A	-	-	B	B	A
705	PSAA19	0	7	A	A	A	A	-	A	A	A	A	A	B	-	A	B	A	A	B	B	-	-	B	B	-	B	-	-	B	B	B	A	B	B	A	A	A	-	B	-	B	A	A	-	-	B	B	-
706	A5/1-	0	7	A	A	A	A	-	A	A	A	A	A	B	-	A	B	A	A	B	B	-	-	B	B	-	B	-	-	B	B	B	A	B	B	A	A	A	-	B	-	B	-	A	-	-	B	B	A
707	Tps1/86+con	0	7	A	A	A	A	A	A	B	A	A	A	B	B	A	B	A	A	B	B	B	A	B	B	A	B	B	-	B	B	A	A	B	B	A	A	A	A	A	-	B	B	A	B	B	B	B	A
708	45-X29	0	7	A	A	A	A	-	A	B	A	A	A	B	-	A	B	A	A	B	B	-	-	B	B	-	B	-	-	B	B	A	A	B	B	A	A	A	-	A	-	B	B	A	-	-	B	B	-
	Tps1/5+con			A	A	A	A	A	A	B	A	A	A	B	B	A	B	A	A	B	B	B	A	B	B	A	B	B	-	B	B	A	A	B	B	A	A	A	A	A	-	B	B	A	B	B	B	B	A
709	Tps1/148+con	0	7	A	A	A	A	A	A	B	A	A	A	B	B	A	B	A	A	B	B	B	A	B	B	A	B	B	-	B	B	A	A	B	B	A	A	A	A	A	-	B	B	A	B	B	B	B	A
710	PSAB24	0	7	A	A	A	B	-	A	B	A	A	A	B	-	A	B	A	A	A	B	-	-	B	B	-	B	-	-	B	B	A	A	B	A	A	A	A	-	A	-	B	B	A	-	-	A	B	-
711	cDNA38a	0	7	A	A	-	B	-	A	B	A	A	A	B	-	A	B	A	A	-	B	-	-	-	B	-	B	-	-	B	B	A	B	-	A	A	A	A	-	A	-	B	B	A	-	-	A	B	A
712	PSAB133	0	7	A	A	A	B	-	A	B	A	A	A	B	-	A	B	A	A	A	B	-	-	B	B	-	B	-	-	B	B	A	A	B	A	A	A	A	-	A	-	B	B	A	-	-	A	B	-
713	PSAA57	0	7	A	A	A	B	-	A	B	A	A	A	B	-	A	B	A	A	A	B	-	-	B	B	-	B	-	-	B	B	A	A	B	A	A	A	A	-	A	-	B	B	A	-	-	A	B	-
714	PSAB200	0	7	A	A	A	B	-	A	B	A	A	A	B	-	A	B	A	A	B	B	-	-	B	B	-	B	-	-	B	B	A	A	B	A	A	A	A	-	A	-	B	B	A	-	-	A	B	-
715	A10/1++	0	7	A	A	A	B	-	A	B	B	A	A	B	-	A	B	A	B	B	B	-	-	B	B	-	B	-	-	B	B	A	A	B	A	A	A	A	-	A	-	B	B	A	-	-	A	B	A
716	Rrn2	0	7	A	A	B	B	-	A	B	B	A	A	B	-	B	B	A	B	B	B	-	-	B	B	-	A	-	-	B	B	A	B	-	A	-	A	A	-	-	-	B	B	A	-	-	A	B	A
717	cDNA228	0	7	A	A	A	B	-	A	B	A	A	A	B	-	A	B	A	B	B	B	-	-	B	B	-	B	-	-	B	B	A	B	-	A	-	A	A	-	-	-	B	B	A	-	-	A	-	A
718	Tps1/214+	0	7	A	A	A	B	A	A	B	B	A	-	B	A	A	B	A	B	B	B	A	A	B	B	A	B	B	-	B	B	A	A	B	A	A	A	A	A	A	-	B	B	A	B	A	A	B	A
719	SNP165	0	7	A	A	A	B	A	A	B	A	A	-	B	A	A	B	A	B	B	B	A	A	B	B	A	A	B	-	B	B	A	A	-	A	A	A	A	A	A	-	B	B	B	B	A	A	B	A
720	CD7/3	0	7	B	A	A	B	-	A	B	B	A	A	B	-	A	B	A	B	B	B	-	-	B	B	-	B	-	-	B	-	A	B	-	A	-	A	A	-	-	-	B	B	B	-	-	A	B	A
721	PSAA416	0	7	A	A	A	B	-	A	B	B	A	A	B	-	A	B	A	B	B	B	-	-	B	B	-	B	-	-	B	B	A	A	B	A	B	A	B	-	A	-	B	B	B	-	-	A	B	-
	STps1/89-			B	A	A	B	-	A	B	B	B	A	B	-	A	B	A	B	B	B	-	-	B	B	-	A	-	-	B	A	B	B	A	A	B	A	B	-	B	-	B	A	B	-	-	A	B	B
722	gr/1/2/5/con	0	7	B	A	A	B	-	A	-	B	B	A	B	-	A	B	A	B	B	B	-	-	B	B	-	A	-	-	B	A	-	-	-	A	B	A	B	-	B	-	-	A	B	-	-	A	B	-
723	P04_860	0	7	B	A	A	B	-	A	B	A	B	B	B	-	A	B	A	B	A	B	-	-	B	B	-	A	-	-	B	A	B	B	B	A	B	A	B	-	B	-	B	A	B	-	-	A	-	B
724	Tps1/185-	0	7	B	A	A	B	A	A	B	B	B	A	B	A	A	B	A	B	B	B	A	A	B	B	A	A	A	-	B	A	B	B	A	A	B	A	B	A	B	-	B	A	B	B	A	A	B	B
725	MKXC/2-	0	7	B	A	B	B	-	B	B	B	B	-	B	-	A	B	A	B	B	B	-	-	B	B	-	A	-	-	B	A	A	A	B	A	B	A	B	-	B	-	B	A	B	-	-	A	B	A
726	pgm4.2	0	7	-	-	-	-	-	A	B	B	B	-	-	-	-	-	A	B	B	-	-	-	B	B	-	A	-	-	B	A	A	B	B	A	-	-	B	-	B	-	B	A	B	-	-	A	B	-
727	Chr4-6-ST	0	7	B	A	A	B	A	A	B	B	B	A	B	A	A	B	A	B	B	B	A	A	B	B	A	A	A	-	B	A	B	B	A	A	B	A	B	B	B	-	B	A	B	B	A	A	B	B
728	PSAA135	0	7	A	A	A	B	-	A	B	B	B	A	B	-	A	B	A	B	B	B	-	-	B	B	-	A	-	-	B	A	A	A	B	A	B	A	B	-	B	-	B	A	A	-	-	A	B	-
729	A3/6+	0	7	B	A	A	B	-	A	B	B	B	A	B	-	A	B	A	B	B	B	-	-	B	B	-	A	-	-	B	A	B	B	A	A	B	A	B	-	B	-	B	A	B	-	-	A	B	B
				761	771	726	774	229	765	748	756	750	609	765	229	753	769	773	773	766	767	231	230	764	772	230	754	230	0	759	758	742	761	682	755	740	758	751	231	760	0	753	747	764	229	227	749	767	558
	2385-X46			A	A	A	A	-	B	B	A	A	B	A	-	A	A	A	B	A	B	-	-	A	A	-	A	-	-	A	A	A	A	A	A	B	B	A	-	A	-	B	B	B	-	-	A	A	-
	399-14-9			B	B	A	A	-	B	A	A	B	B	B	-	B	B	B	B	B	B	-	-	B	B	-	A	-	-	A	B	B	B	B	B	A	B	A	-	B	-	B	B	B	-	-	B	A	-
	AE16-2400			A	A	A	B	-	B	A	A	A	A	B	-	A	A	B	A	A	A	-	-	B	A	-	A	-	-	A	A	A	B	A	B	-	B	A	-	-	-	A	B	A	-	-	-	A	B
	AD06_1500			B	B	B	B	-	A	B	-	B	B	-	-	A	B	A	B	B	A	-	-	B	B	-	B	-	-	B	B	B	B	A	A	B	B	B	-	-	-	A	B	B	-	-	-	B	B
	MKX3/1+			A	B	B	B	-	A	A	A	B	A	A	-	A	A	B	A	A	A	-	-	B	A	-	A	-	-	A	A	A	B	A	B	B	A	B	-	B	-	A	A	A	-	-	B	A	B
	MO1/5-			B	A	B	B	-	B	A	A	B	A	A	-	B	B	A	B	A	A	-	-	B	A	-	A	-	-	A	B	A	B	B	B	A	B	B	-	B	-	A	B	A	-	-	B	A	A
	MKX3/10+			A	B	A	B	-	B	B	A	B	B	B	-	B	B	A	A	A	B	-	-	A	B	-	A	-	-	A	B	A	A	B	B	A	B	A	-	B	-	A	A	A	-	-	A	B	A
	P3/5			A	-	B	B	-	-	-	-	-	B	-	-	B	B	A	A	-	A	-	-	A	B	-	B	-	-	A	-	-	B	A	-	B	B	B	-	B	-	B	A	B	-	-	A	B	B
	Tps1/157+			B	B	A	A	-	A	A	A	A	A	A	-	A	A	B	A	A	A	-	-	A	B	-	A	-	-	B	A	A	B	B	B	A	A	A	-	B	-	A	A	B	-	-	A	A	A
	pAtT4/6			A	B	-	B	-	A	A	B	B	A	A	-	A	B	B	B	A	A	-	-	B	A	-	B	-	-	B	B	-	A	-	B	A	A	A	-	A	-	B	B	B	-	-	A	A	-
	281-X5			A	B	A	B	-	A	B	B	A	A	A	-	A	A	A	A	A	B	-	-	A	A	-	A	-	-	B	A	B	A	A	B	A	B	B	-	B	-	A	A	B	-	-	A	A	-
[truncated: 61 more columns]

## Sheet: map
0	#marker	#marker	:manual	position			percentage point												A	B	-	chisquare						order			#marker
1	PSAB186		1	0			0											PSAB186	30	39	26	1.17391		1	-1.17391		69	1			PSAB186
2	C2/2++--		1	0.15			0.0901009											C2/2++--	29	40	26	1.75362		1.00075	-1.75362		69	2			C2/2
3	pAtT4/8	pAtT4/8	1	0.31			0.186209											T4	26	39	30	2.6					65	3			pAtT4/8
4	Sym35	Sym35	1	0.46			0.276309											pAtT4/8	30	34	31	0.25		1.00155	-0.25		64	4			Sym35
5	W19_900		1	0.62			0.372417											Sym35	24	28	43	0.307692		1.0023	-0.307692		52	5			W19_900
6	D1/6++		1	0.77			0.462518											Adh3	32	33	30	0.0153846			-0.0153846		65	6			D1/6
7	A5/2+		1	0.96			0.576646											An-Ac169666=Angustifolia	7	6	82	0.0769231					13	7			A5/2
8	cDNA186		1	1.11			0.666747											W19_900	18	46	31	12.25		1.0031	-12.25		64	8			cDNA186
9	cDNA267		1	2.41			1.44762											D1/6++	29	40	26	1.75362		1.00385	-1.75362		69	9			cDNA267
10	SusII1	SusII1	1	3.7			2.22249											A5/2+	32	31	32	0.015873		1.00481	0.015873		63	10			SusII1
11	P11_600		1	3.7			2.22249											cDNA186	28	40	27	2.11765		1.00556	-2.11765		68	11			P11_600
12	PC20		1	3.86			2.3186											cDNA267	28	34	33	0.580645		1.01206	-0.580645		62	12			PC20
13	PA2_RFLP		1	5.8			3.4839											SusII1	23	35	37	2.48276		1.01852	-2.48276		58	13			PA2_RFLP
14	Tps1/188-		1	7.46			4.48102											P11_600	20	49	26	12.1884		1.01852	-12.1884		69	14			Tps1/188
15	Leg031mk		1	7.65			4.59515											PC20	28	41	26	2.44928		1.01932	-2.44928		69	15			Leg031mk
16	K2_800		1	7.83			4.70327											PA2_RFLP	22	41	32	5.73016		1.02903	-5.73016		63	16			K2_800
17	cDNA40/3		1	7.83			4.70327											Tps1/188-	32	56	7	6.54545		1.03734	-6.54545		88	17			cDNA40/3
18	PSAB117		1	7.83			4.70327											Leg031mk	31	56	8	7.18391		1.03829	-7.18391		87	18			PSAB117
19	Tps1/147+con		1	8.02			4.8174											K2_800	22	46	27	8.47059		1.03919	-8.47059		68	19			Tps1/147
20	A7/9--		1	10.64			6.39116											cDNA40/3	28	34	33	0.580645		1.03919	-0.580645		62	20			A7/9
21	B5/7-		1	10.83			6.50529											PSAB117	26	43	26	4.18841		1.03919	-4.18841		69	21			B5/7
22	cDNA44	cDNA44	1	11.13			6.68549											Tps1/147+con	33	56	6	5.94382		1.04014	-5.94382		89	22			cDNA44
23	cDNA164		1	14.53			8.72778											A7/9--	32	36	27	0.235294		1.05326	-0.235294		68	23			cDNA164
24	Lhb1	Lhb1	1	17.92			10.7641											B5/7-	30	38	27	0.941176		1.05421	-0.941176		68	24			Lhb1
25	PsMyb2	PsMyb2	1	17.92			10.7641											cDNA44	27	34	34	0.803279		1.05571	-0.803279		61	25			PsMyb2
26	A7/3+		1	18.07			10.8542											cDNA164	32	36	27	0.235294		1.07273	-0.235294		68	26			A7/3
27	CDj1		1	18.54			11.1365											Lhb1	32	32	31	0		1.0897	0		64	27			CDj1
28	F19/8-		1	22.21			13.3409											PsMyb2	31	35	29	0.242424		1.0897	-0.242424		66	28			F19/8
29	CDS2_3_con		1	22.67			13.6173											A7/3+	33	35	27	0.0588235		1.09045	-0.0588235		68	29			CDS2_3
30	GS1	GS1	1	22.88			13.7434											CDj1	33	33	29	0		1.0928	0		66	30			GS1
31	PSAB132		1	23.56			14.1519											F19/8-	33	36	26	0.130435		1.11117	-0.130435		69	31			PSAB132
32	Tps1/246-		1	27.26			16.3743											PSAB101	32	37	26	0.362319					69	32			Tps1/246
33	F19/14-		1	30.9			18.5608											CDS2_3_con	31	34	30	0.138462		1.11348	-0.138462		65	33			F19/14
34	Tps1/257+		1	34.48			20.7112											GS1	31	34	30	0.138462		1.11453	-0.138462		65	34			Tps1/257
35	Tps1/51+con		1	37.93			22.7835											PSAB132	32	37	26	0.362319		1.11793	-0.362319		69	35			Tps1/51
36	A5/10+		1	41.23			24.7657											Tps1/246-	36	52	7	2.90909		1.13645	-2.90909		88	36			A5/10
37	PsIAA1300		1	44.41			26.6759											F19/14-	31	34	30	0.138462		1.15467	-0.138462		65	37			PsIAA1300
38	Tps1/4+con		1	47.4			28.4719											Tps1/257+	40	48	7	0.727273		1.17259	-0.727273		88	38			Tps1/4
39	PSAA474		1	47.93			28.7902											Tps1/51+con	42	47	6	0.280899		1.18986	-0.280899		89	39			PSAA474
40	PSAA155		1	50.86			30.5502											A5/10+	34	32	29	0.0606061		1.20638	0.0606061		66	40			PSAA155
41	PF2		1	50.95			30.6043											PsIAA1300	36	31	28	0.373134		1.2223	0.373134		67	41			PF2
42	Tps1/145+con		1	53.82			32.3282											Tps1/4+con	44	45	6	0.011236		1.23727	-0.011236		89	42			Tps1/145
43	C8/5++--		1	56.84			34.1422											PSAA474	35	34	26	0.0144928		1.23992	0.0144928		69	43			C8/5
44	AD04_1000		1	59.95			36.0103											PSAA155	38	31	26	0.710145		1.25459	0.710145		69	44			AD04_1000
45	PSAD147		1	59.95			36.0103											PF2	37	33	25	0.228571		1.25504	0.228571		70	45			PSAD147
46	cDNA150/1		1	59.95			36.0103											Tps1/145+con	47	42	6	0.280899		1.2694	0.280899		89	46			cDNA150/1
47	PSAA339		1	60.51			36.3467											C8/5++--	39	29	27	1.47059		1.28452	1.47059		68	47			PSAA339
48	PSAA67		1	64.7			38.8635											PSAB119	39	30	26	1.17391					69	48			PSAA67
49	c41	c41	1	68.74			41.2902											AD04_1000	39	28	28	1.80597		1.30009	1.80597		67	49			c41
50	DR/9		1	69.15			41.5365											PSAD147	39	29	27	1.47059		1.30009	1.47059		68	50			DR/9
51	H15/5-		1	69.55			41.7768											cDNA150/1	35	28	32	0.777778		1.30009	0.777778		63	51			H15/5
52	SPDS1	SPDS1	1	69.55			41.7768											PSAA339	39	30	26	1.17391		1.30289	1.17391		69	52			SPDS1
53	Tps1/181-		1	69.92			41.999											PSAA67	37	32	26	0.362319		1.32386	0.362319		69	53			Tps1/181
54	PSAC6c		1	75.53			45.3688											c41	21	20	54	0.0243902		1.34409	0.0243902		41	54			PSAC6c
55	Tps1/366+		1	81.2			48.7746											MKX3/4+	39	30	26	1.17391					69	55			Tps1/366
56	MO1/2		1	81.42			48.9068											DR/9	35	32	28	0.134328		1.34614	0.134328		67	56			MO1/2
57	Tps1/34-con		1	81.42			48.9068											H15/5-	33	34	28	0.0149254		1.34814	-0.0149254		67	57			Tps1/34
58	Tps1/88+con		1	86.85			52.1684											Tps1/401+	46	42	7	0.181818					88	58			Tps1/88
59	SHMT_con	SHMT	1	92.15			55.352											SPDS1	43	43	9	0		1.34814	0		86	59			SHMT
60	cDNA206		1	97.12			58.3373											Tps1/181-	46	42	7	0.181818		1.34999	0.181818		88	60			cDNA206
61	D3/9-		1	101.68			61.0764											PSAC6c	32	37	26	0.362319		1.37807	-0.362319		69	61			D3/9
62	Tps1/207-		1	105.78			63.5392											Tps1/366+	43	45	7	0.0454545		1.40646	-0.0454545		88	62			Tps1/207
63	Tps1/32-		1	106.52			63.9837											MO1/2	33	35	27	0.0588235		1.40756	-0.0588235		68	63			Tps1/32
64	Lox_con		1	109.36			65.6896											Tps1/34-con	44	45	6	0.011236		1.40756	-0.011236		89	64			Lox
65	MKX3/2-		1	110.16			66.1701											Tps1/88+con	44	45	6	0.011236		1.43474	-0.011236		89	65			MKX3/2
66	PSAB56		1	112.91			67.822											SHMT_con	46	42	7	0.181818		1.46127	0.181818		88	66			PSAB56
67	Tps1/247-		1	113.71			68.3025											cDNA206	37	29	29	0.969697		1.48614	0.969697		66	67			Tps1/247
68	cDNA76		1	116.58			70.0264											D3/9-	35	34	26	0.0144928		1.50897	0.0144928		69	68			cDNA76
69	P7		1	116.58			70.0264											Tps1/207-	46	42	7	0.181818		1.52949	0.181818		88	69			P7
70	PSAB82		1	117.32			70.4709											Tps1/32-	39	26	30	2.6		1.5332	2.6		65	70			PSAB82
71	MO1/3-		1	121.57			73.0238											Lox_con	34	32	29	0.0606061		1.54741	0.0606061		66	71			MO1/3
72	CU016515_LOB	LOB	1	122.19			73.3962											MKX3/2-	36	33	26	0.130435		1.55142	0.130435		69	72			LOB
73	GdcH_con	GdcH	1	127.99			76.8801											PSAB56	38	26	31	2.25		1.56518	2.25		64	73			GdcH
74	clone410_573_con		1	134.16			80.5863											Tps1/247-	45	43	7	0.0454545		1.56919	0.0454545		88	74			clone410_573
75	ps31-1		1	140.54			84.4185											cDNA76	31	34	30	0.138462		1.58355	-0.138462		65	75			ps31/1
76	CHS2con	CHS2	1	147.02			88.3109											PD21	36	33	26	0.130435					69	76			CHS2
77	zg60		1	153.4			92.1432											P7	32	33	30	0.0153846		1.58355	-0.0153846		65	77			zg60
78	U89		1	153.71			92.3294											PSAB82	36	33	26	0.130435		1.58726	0.130435		69	78			U89
79	U89CAPS		1	159.23			95.6451											MO1/3-	36	32	27	0.235294		1.60853	0.235294		68	79			U89CAPS
80	PSAB178		1	164.63			98.8888											CU016515_LOB	44	41	10	0.105882		1.61164	0.105882		85	80			PSAB178
81	SAR1		1	165.21			99.2371											GdcH_con	43	46	6	0.101124		1.64067	-0.101124		89	81			SAR1
82	E3/10+		1	165.21			99.2371											clone410_573_con	45	44	6	0.011236		1.67155	0.011236		89	82			E3/10
83	Q20_950		1	165.21			99.2371											ps31-1	41	45	9	0.186047		1.70349	-0.186047		86	83			Q20_950
84	E4/1+		1	165.21			99.2371											CHS2con	31	32	32	0.015873		1.73592	-0.015873		63	84			E4/1
85	MKXC/3+		1	165.21			99.2371											zg60	36	47	12	1.45783		1.76786	-1.45783		83	85			MKXC/3
86	c391HIII		1	165.21			99.2371											U89	37	49	9	1.67442		1.76941	-1.67442		86	86			c391HIII
87	PSAA179		1	165.86			99.6276											U89CAPS	40	48	7	0.727273		1.79704	-0.727273		88	87			PSAA179
88	i_con	I	1	166.48			100											PSAB178	22	24	49	0.0869565		1.82407	-0.0869565		46	88			I
89	A15/2+		2	0			0											SAR1	37	46	12	0.975904		1.82698	-0.975904		83	89			A15/2
90	SNP176		2	0.41			0.291649											E3/10+	34	35	26	0.0144928		1.82698	-0.0144928		69	90			SNP176
91	A5/7+		2	1.18			0.83938											Q20_950	36	33	26	0.130435		1.82698	0.130435		69	91			A5/7
92	Tps1/50+_con		2	2.27			1.61474											E4/1+	35	33	27	0.0588235		1.82698	0.0588235		68	92			Tps1/50
93	PSAA504		2	3.77			2.68175											MKXC/3+	34	34	27	0		1.82698	0		68	93			PSAA504
94	C8/2+		2	5.55			3.94793											c391HIII	29	25	41	0.296296		1.82698	0.296296		54	94			C8/2
95	Birte-X5		2	7.37			5.24257											PSAA179	33	35	27	0.0588235		1.83023	-0.0588235		68	95			BirteX5
96	Tps1/370-		2	7.37			5.24257											SGR	39	49	7	1.13636					88	96			Tps1/370
97	PSAA189		2	7.59			5.39906											i_con	40	49	6	0.910112		1.83333	-0.910112		89	97			PSAA189
98	PSAD134		2	10.46			7.4406											A15/2+	28	40	27	2.11765		2	-2.11765		68	98			PSAD134
99	PB11		2	13.46			9.57462											SNP176	39	48	8	0.931034		2.00243	-0.931034		87	99			PB11
100	Tps1/373+		2	16.64			11.8367											A5/7+	30	36	29	0.545455		2.00699	-0.545455		66	100			Tps1/373
101	G12/3-		2	19.87			14.1343											Tps1/50+_con	42	47	6	0.280899		2.01346	-0.280899		89	101			G12/3
102	Tps1/258-		2	19.91			14.1628											PSAA504	33	36	26	0.130435		2.02235	-0.130435		69	102			Tps1/258
103	A3/5-		2	23.28			16.56											C8/2+	31	37	27	0.529412		2.0329	-0.529412		68	103			A3/5
104	PSAD230		2	26.6			18.9216											Birte-X5	31	37	27	0.529412		2.04369	-0.529412		68	104			PSAD230
105	Tps1/356+		2	26.69			18.9856											Tps1/370-	40	48	7	0.727273		2.04369	-0.727273		88	105			Tps1/356
106	PSAA205		2	29.87			21.2477											PSAA189	31	38	26	0.710145		2.04499	-0.710145		69	106			PSAA205
107	Cvc	Cvc	2	33.1			23.5453											PSAD134	33	36	26	0.130435		2.06201	-0.130435		69	107			Cvc
108	pm3		2	36.19			25.7433											PB11	31	38	26	0.710145		2.07979	-0.710145		69	108			pm3
109	G12/1-		2	36.37			25.8714											Tps1/373+	41	47	7	0.409091		2.09864	-0.409091		88	109			G12/1
110	281-X40		2	38.83			27.6213											G12/3-	30	37	28	0.731343		2.11779	-0.731343		67	110			281X40
111	PSAB88		2	39.05			27.7778											Tps1/258-	42	46	7	0.181818		2.11802	-0.181818		88	111			PSAB88
112	Tps1/91+con		2	39.33			27.977											A3/5-	34	34	27	0		2.138	0		68	112			Tps1/91
113	rug3_10.3	Rug3	2	39.55			28.1334											PSAD230	30	39	26	1.17391		2.15768	-1.17391		69	113			Rug3
114	PSAB40		2	40.37			28.7167											Tps1/356+	50	38	7	1.63636		2.15821	1.63636		88	114			PSAB40
115	W18_800		2	41.46			29.4921											PSAA205	28	41	26	2.44928		2.17706	-2.44928		69	115			W18_800
116	cDNA40/5		2	42.24			30.0469											Cvc	21	37	37	4.41379		2.19621	-4.41379		58	116			cDNA40/5
117	cDNA75		2	42.78			30.4311											pm3	21	31	43	1.92308		2.21453	-1.92308		52	117			cDNA75
118	PSAB149		2	43.19			30.7227											G12/1-	32	35	28	0.134328		2.21559	-0.134328		67	118			PSAB149
119	Leg970		2	43.24			30.7583											281-X40	27	41	27	2.88235		2.23018	-2.88235		68	119			Leg970
120	Tps1/259-		2	43.78			31.1424											PSAB88	28	40	27	2.11765		2.23148	-2.11765		68	120			Tps1/259
121	d3		2	44.42			31.5977											Tps1/91+con	39	50	6	1.35955		2.23314	-1.35955		89	121			d3
122	Tps1/234-		2	44.56			31.6973											rug3_10.3	27	39	29	2.18182		2.23445	-2.18182		66	122			Tps1/234
123	Tps1/25+con		2	45.92			32.6647											PSAB40	28	41	26	2.44928		2.23931	-2.44928		69	123			Tps1/25
124	E3/9-		2	47.78			33.9878											W18_800	28	37	30	1.24615		2.24577	-1.24615		65	124			E3/9
125	PSAA98		2	49.97			35.5456											cDNA40/5	28	35	32	0.777778		2.25039	-0.777778		63	125			PSAA98
126	Tps1/371+		2	52.38			37.2599											cDNA75	25	37	33	2.32258		2.25359	-2.32258		62	126			Tps1/371
127	PsPHYA	PsPHYA	2	55.01			39.1307											PSAB149	26	43	26	4.18841		2.25602	-4.18841		69	127			PsPHYA
128	F15/8+		2	57.7			41.0442											Leg970	38	50	7	1.63636		2.25632	-1.63636		88	128			F15/8
129	LT_31		2	60.47			43.0147											Tps1/259-	38	50	7	1.63636		2.25952	-1.63636		88	129			LT_31
130	PSAD180		2	60.47			43.0147											d3	26	37	32	1.92063		2.26331	-1.92063		63	130			PSAD180
131	PSAB202		2	63.33			45.0491											Tps1/234-	41	47	7	0.409091		2.26414	-0.409091		88	131			PSAB202
132	D1/8+		2	63.38			45.0846											Tps1/25+con	43	46	6	0.101124		2.27221	-0.101124		89	132			D1/8
133	Tps1/45+		2	63.42			45.1131											E3/9-	32	37	26	0.362319		2.28323	-0.362319		69	133			Tps1/45
134	Tps1/212-		2	66.2			47.0906											PSAA98	32	37	26	0.362319		2.29621	-0.362319		69	134			Tps1/212
135	PSAC7		2	69.02			49.0966											Tps1/371+	44	44	7	0		2.3105	0		88	135			PSAC7
136	PsCry2	PsCry2	2	69.11			49.1606											PsPHYA	29	37	29	0.969697		2.32609	-0.969697		66	136			PsCry2
137	Chr1_NB		2	71.61			50.939											F15/8+	31	38	26	0.710145		2.34204	-0.710145		69	137			Chr1_NB
138	O07_1000		2	71.74			51.0314											LT_31	26	43	26	4.18841		2.35846	-4.18841		69	138			O07_1000
139	E3/5++		2	73.97			52.6177											PSAD180	32	37	26	0.362319		2.35846	-0.362319		69	139			E3/5
140	A9/9+		2	74.11			52.7173											PSAB202	33	36	26	0.130435		2.37541	-0.130435		69	140			A9/9
141	MO1/1		2	76.02			54.076											PSAB188	33	36	26	0.130435					69	141			MO1/1
142	Tps1/184+		2	77.88			55.3991											D1/8+	30	39	26	1.17391		2.37571	-1.17391		69	142			Tps1/184
143	SNP8_63		2	77.97			55.4631											Tps1/45+	26	39	30	2.6		2.37594	-2.6		65	143			SNP8_63
144	PSAB100		2	79.47			56.5301											Tps1/212-	45	43	7	0.0454545		2.39242	0.0454545		88	144			PSAB100
145	Tps1/186-		2	80.93			57.5686											PSAC7	33	36	26	0.130435		2.40914	-0.130435		69	145			Tps1/186
146	A19/2--		2	82.16			58.4436											PsCry2	34	32	29	0.0606061		2.40967	0.0606061		66	146			A19/2
147	G11/5-		2	82.16			58.4436											Chr1_NB	48	40	7	0.727273		2.42449	0.727273		88	147			G11/5
148	D3/3-		2	82.2			58.472											O07_1000	36	32	27	0.235294		2.42526	0.235294		68	148			D3/3
149	E4/5+		2	83.29			59.2474											E3/5++	35	34	26	0.0144928		2.43848	0.0144928		69	149			E4/5
150	Tps1/267-		2	83.38			59.3114											A9/9+	36	31	28	0.373134		2.43931	0.373134		67	150			Tps1/267
151	PD23		2	83.47			59.3754											MO1/1	33	35	27	0.0588235		2.45063	-0.0588235		68	151			PD23
152	PSAA1		2	83.47			59.3754											Tps1/184+	46	42	7	0.181818		2.46166	0.181818		88	152			PSAA1
153	SusII2	SusII2	2	83.47			59.3754											SNP8_63	47	41	7	0.409091		2.46219	0.409091		88	153			SusII2
154	45-X31		2	83.57			59.4466											PSAB100	33	36	26	0.130435		2.47108	-0.130435		69	154			45X31
155	C7/2+		2	85.61			60.8977											Tps1/395+	46	42	7	0.181818					88	155			C7/2
156	PSAB33		2	85.75			60.9973											Tps1/186-	46	42	7	0.181818		2.47974	0.181818		88	156			PSAB33
157	CR_tfl1c	Lf	2	88.48			62.9393											A19/2--	34	34	27	0		2.48703	0		68	157			Tfl1c
158	PSAD83		2	88.48			62.9393											G11/5-	30	33	32	0.142857		2.48703	-0.142857		63	158			PSAD83
159	B5/9-		2	88.61			63.0317											D3/3-	34	35	26	0.0144928		2.48727	-0.0144928		69	159			B5/9
160	Tps1/396+		2	92.02			65.4574											E4/5+	34	34	27	0		2.49373	0		68	160			Tps1/396
161	PeaPCF		2	95.52			67.9471											Tps1/93+	49	39	7	1.13636					88	161			PeaPCF
162	PSAB112		2	95.52			67.9471											Chr1_1NT	49	39	7	1.13636					88	162			PSAB112
163	PSAA303		2	95.61			68.0111											Tps1/267-	50	39	6	1.35955		2.49426	1.35955		89	163			PSAA303
164	AE13_1020		2	99.16			70.5363											PD23	35	34	26	0.0144928		2.4948	0.0144928		69	164			AE13_1020
165	PSAA3721		2	102.66			73.026											PSAA1	34	34	27	0		2.4948	0		68	165			PSAA3721
166	MO1/4-		2	102.75			73.0901											SusII2	38	28	29	1.51515		2.4948	1.51515		66	166			MO1/4
167	a_con	a	2	102.89			73.1896											45-X31	35	33	27	0.0588235		2.49539	0.0588235		68	167			a
168	CD72		2	102.98			73.2537											C7/2+	34	35	26	0.0144928		2.50748	-0.0144928		69	168			CD72
169	Tps1/397+		2	102.98			73.2537											PSAB33	21	34	40	3.07273		2.50831	-3.07273		55	169			Tps1/397
170	LegJ2		2	105.8			75.2596											CR_tfl1c	34	35	26	0.0144928		2.52449	-0.0144928		69	170			LegJ2
171	LegJ	LegJ	2	108.53			77.2016											PSAD83	32	36	27	0.235294		2.52449	-0.235294		68	171			LegJ
172	Gr14		2	109.39			77.8133											B5/9-	32	36	27	0.235294		2.52526	-0.235294		68	172			Gr14
173	cDNA260		2	109.57			77.9414											Tps1/396+	48	40	7	0.727273		2.54548	0.727273		88	173			cDNA260
174	cDNA150/2		2	109.71			78.041											PeaPCF	21	27	47	0.75		2.56623	-0.75		48	174			cDNA150/2
175	Tps1/272-		2	109.89			78.169											PSAB112	36	33	26	0.130435		2.56623	0.130435		69	175			Tps1/272
176	PA5		2	109.98			78.233											PSAA303	34	35	26	0.0144928		2.56676	-0.0144928		69	176			PA5
177	281-X44		2	110.16			78.3611											AE13_1020	34	27	34	0.803279		2.5878	0.803279		61	177			281X44
178	Tps1/15+_con		2	110.21			78.3966											PSAA3721	37	32	26	0.362319		2.60855	0.362319		69	178			Tps1/15
179	PSAA164		2	110.3			78.4607											MO1/4-	37	31	27	0.529412		2.60908	0.529412		68	179			PSAA164
180	PsIAA850		2	110.3			78.4607											a_con	50	39	6	1.35955		2.60991	1.35955		89	180			PsIAA850
181	Tps1/183-		2	111.75			79.4921											CD72	37	30	28	0.731343		2.61045	0.731343		67	181			Tps1/183
182	CMII_7		2	111.84			79.5561											Tps1/397+	50	38	7	1.63636		2.61045	1.63636		88	182			CMII_7
183	p12583/11		2	113.16			80.4951											LegJ2	37	31	27	0.529412		2.62716	0.529412		68	183			p12583/11
184	PSAB109		2	114.48			81.4341											LegJ	36	32	27	0.235294		2.64335	0.235294		68	184			PSAB109
185	PSAB72		2	114.48			81.4341											Gr14	36	33	26	0.130435		2.64844	0.130435		69	185			PSAB72
186	cDNA125/5		2	115.71			82.309											cDNA260	33	31	31	0.0625		2.64951	0.0625		64	186			cDNA125/5
187	Tps1/19+con		2	115.71			82.309											cDNA150/2	31	33	31	0.0625		2.65034	-0.0625		64	187			Tps1/19
188	A5/6-		2	116.94			83.184											Tps1/272-	48	40	7	0.727273		2.65141	0.727273		88	188			A5/6
189	cDNA24		2	118.21			84.0874											PA5	40	29	26	1.75362		2.65194	1.75362		69	189			cDNA24
190	PSAD148		2	118.21			84.0874											281-X44	37	30	28	0.731343		2.65301	0.731343		67	190			PSAD148
191	cDNA56/1		2	119.44			84.9623											Tps1/15+_con	48	41	6	0.550562		2.65331	0.550562		89	191			cDNA56/1
192	CMII_8		2	119.44			84.9623											PSAA164	40	29	26	1.75362		2.65384	1.75362		69	192			CMII_8
193	A10/4-		2	119.48			84.9908											PsIAA850	33	31	31	0.0625		2.65384	0.0625		64	193			A10/4
194	PSAA238		2	119.57			85.0548											gbsts1	48	40	7	0.727273					88	194			PSAA238
195	PSAA486.2		2	121.03			86.0933											Tps1/183-	48	40	7	0.727273		2.66243	0.727273		88	195			PSAA486.2
196	PSAB19a		2	122.57			87.1888											CMII_7	47	39	9	0.744186		2.66297	0.744186		86	196			PSAB19a
197	PSAA18		2	124.17			88.3269											p12583/11	32	32	31	0		2.67079	0		64	197			PSAA18
198	PSAA332		2	125.8			89.4864											PSAB109	36	33	26	0.130435		2.67862	0.130435		69	198			PSAA332
199	Leg176		2	127.44			90.653											PSAB72	30	32	33	0.0645161		2.67862	-0.0645161		62	199			Leg176
200	SNP190		2	129.12			91.8481											cDNA125/5	30	22	43	1.23077		2.68591	1.23077		52	200			SNP190
201	PSAC6b		2	130.76			93.0147											Tps1/19+con	48	41	6	0.550562		2.68591	0.550562		89	201			PSAC6b
202	cDNA39		2	130.8			93.0431											A5/6-	34	32	29	0.0606061		2.6932	0.0606061		66	202			cDNA39
203	Gpx1	Gpx1	2	132.3			94.1101											cDNA24	34	32	29	0.0606061		2.70073	0.0606061		66	203			Gpx1
204	PSAB113y		2	133.85			95.2127											PSAD148	36	33	26	0.130435		2.70073	0.130435		69	204			PSAB113y
205	PSAA473		2	135.26			96.2157											cDNA56/1	36	30	29	0.545455		2.70802	0.545455		66	205			PSAA473
206	GdcP	GdcP	2	135.35			96.2797											CMII_8	46	42	7	0.181818		2.70802	0.181818		88	206			GdcP
207	PF3		2	135.35			96.2797											A10/4-	37	32	26	0.362319		2.70826	0.362319		69	207			PF3
208	Tps1/190-		2	136.44			97.0551											PSAA238	37	32	26	0.362319		2.70879	0.362319		69	208			Tps1/190
209	Pskn28	PsKn2	2	137.49			97.802											PSAA486.2	40	29	26	1.75362		2.71744	1.75362		69	209			PsKn2
210	CDS1		2	138.4			98.4493											PSAB19a	41	28	26	2.44928		2.72657	2.44928		69	210			CDS1
211	Tps1/368+		2	139.17			98.997											PSAA18	39	29	27	1.47059		2.73606	1.47059		68	211			Tps1/368
212	C7/7-		2	139.72			99.3882											PSAA332	40	29	26	1.75362		2.74572	1.75362		69	212			C7/7
213	Pscen		2	140.17			99.7084											Leg176	48	38	9	1.16279		2.75544	1.16279		86	213			RFLP
214	Tps1/154-con		2	140.49			99.936											SNP190	48	39	8	0.931034		2.7654	0.931034		87	214			Tps1/154
215	G11/9-		2	140.58			100											PSAC6b	38	31	26	0.710145		2.77512	0.710145		69	215			G11/9
216	rb	Rb	3	0			0											cDNA39	35	27	33	1.03226		2.77536	1.03226		62	216			Rb
217	Tps1/383+		3	0			0											Gpx1	26	29	40	0.163636		2.78425	-0.163636		55	217			Tps1/383
218	Tps1/11-con		3	0.25			0.1316											PSAB113y	36	33	26	0.130435		2.79344	0.130435		69	218			Tps1/11
219	cDNA53		3	0.98			0.515871											PSAA473	38	30	27	0.941176		2.8018	0.941176		68	219			cDNA53
220	CD126/1		3	1.72			0.905406											GdcP	32	26	37	0.62069		2.80233	0.62069		58	220			CD126/1
221	B7/4-		3	1.72			0.905406											PF3	37	33	25	0.228571		2.80233	0.228571		70	221			B7/4
222	LT18		3	1.96			1.03174											Tps1/190-	48	40	7	0.727273		2.80879	0.727273		88	222			LT18
223	E3/2+--		3	3.61			1.9003											Pskn28	27	27	41	0		2.81502	0		54	223			E3/2
224	H15/2+		3	5.29			2.78465											CDS1	38	30	27	0.941176		2.82041	0.941176		68	224			H15/2
225	Tps1/42+con		3	5.5			2.89519											Tps1/368+	44	44	7	0		2.82498	0		88	225			Tps1/42
226	Vc5	Vc5	3	7.6			4.00063											C7/7-	38	31	26	0.710145		2.82824	0.710145		69	226			Vc5
227	C2/8-		3	7.78			4.09538											Pscen	34	28	33	0.580645		2.8309	0.580645		62	227			C2/8
228	CMIII_1		3	10.41			5.47981											Tps1/154-con	43	46	6	0.101124		2.8328	-0.101124		89	228			CMIII_1
229	Tps1/48+con		3	13.04			6.86424											G11/9-	36	30	29	0.545455		2.83333	0.545455		66	229			Tps1/48
230	CMIII_8		3	13.21			6.95373											rb	34	35	26	0.0144928		3	-0.0144928		69	230			CMIII_8
231	E16_650		3	16.23			8.54345											Tps1/383+	44	44	7	0		3	0		88	231			E16_650
232	Tps1/49+con		3	19.31			10.1648											Tps1/11-con	45	44	6	0.011236		3.0011	0.011236		89	232			Tps1/49
233	Tps1/16+con		3	19.45			10.2385											cDNA53	33	32	30	0.0153846		3.0043	0.0153846		65	233			Tps1/16
234	PSAB190b		3	22.71			11.9545											CD126/1	32	31	32	0.015873		3.00755	0.015873		63	234			PSAB190b
235	PSAA175		3	22.81			12.0072											B7/4-	38	31	26	0.710145		3.00755	0.710145		69	235			PSAA175
236	A19/4-		3	26.25			13.818											LT18	35	31	29	0.242424		3.0086	0.242424		66	236			A19/4
237	Tps1/9-con		3	29.75			15.6604											E3/2+--	36	32	27	0.235294		3.01584	0.235294		68	237			Tps1/9
238	CMIII_3		3	33.26			17.508											H15/2+	33	35	27	0.0588235		3.02321	-0.0588235		68	238			CMIII_3
239	A7/4-		3	33.33			17.5449											Tps1/42+con	45	44	6	0.011236		3.02413	0.011236		89	239			A7/4
240	cDNA331		3	36.8			19.3715											Vc5	31	37	27	0.529412		3.03334	-0.529412		68	240			cDNA331
241	PSAB175		3	40.2			21.1612											C2/8-	30	39	26	1.17391		3.03413	-1.17391		69	241			PSAB175
242	C2/1+		3	43.56			22.9299											CMIII_1	42	44	9	0.0465116		3.04567	-0.0465116		86	242			C2/1
243	uni	Uni	3	46.78			24.6249											Tps1/48+con	43	45	7	0.0454545		3.0572	-0.0454545		88	243			Uni
244	SNP139709		3	46.96			24.7197											CMIII_8	43	45	7	0.0454545		3.05795	-0.0454545		88	244			SNP139709
245	SNP197		3	46.96			24.7197											E16_650	32	36	27	0.235294		3.0712	-0.235294		68	245			SNP197
246	D1/7--		3	49.69			26.1568											Tps1/49+con	44	45	6	0.011236		3.08471	-0.011236		89	246			D1/7
247	PSAB70		3	49.87			26.2515											Tps1/16+con	43	46	6	0.101124		3.08532	-0.101124		89	247			PSAB70
248	Tps1/8-con		3	52.29			27.5254											DR/4	29	38	28	1.20896					67	248			Tps1/8
249	F13/2+		3	52.92			27.857											DR/10	30	35	30	0.384615					65	249			F13/2
250	E4/3+-		3	53.09			27.9465											PSAB190b	34	35	26	0.0144928		3.09962	-0.0144928		69	250			E4/3
251	136pcr		3	54.42			28.6466											PSAA175	34	35	26	0.0144928		3.10006	-0.0144928		69	251			136pcr
252	Tps1/120-		3	55.96			29.4573											A19/4-	33	35	27	0.0588235		3.11515	-0.0588235		68	252			Tps1/120
253	D3/6-		3	56.21			29.5889											Tps1/9-con	44	45	6	0.011236		3.1305	-0.011236		89	253			D3/6
254	PSAB81		3	56.21			29.5889											CMIII_3	45	43	7	0.0454545		3.1459	0.0454545		88	254			PSAB81
255	STps1/120-		3	56.21			29.5889											A7/4-	34	34	27	0		3.14621	0		68	255			STps1/120
256	DR/14		3	56.46			29.7205											cDNA331	34	34	27	0		3.16143	0		68	256			DR/14
257	cDNA194/1		3	60.24			31.7103											PSAB175	35	33	27	0.0588235		3.17634	0.0588235		68	257			cDNA194/1
258	MS1/2-		3	61.64			32.4472											C2/1+	40	29	26	1.75362		3.19108	1.75362		69	258			MS1/2
259	PSAD57		3	61.82			32.542											uni	33	25	37	1.10345		3.20521	1.10345		58	259			PSAD57
260	Adh/1	Adh/1	3	63.29			33.3158											SNP139709	48	36	11	1.71429		3.206	1.71429		84	260			Adh/1
261	D1/11-		3	63.29			33.3158											SNP197	50	36	9	2.27907		3.206	2.27907		86	261			D1/11
262	C8/3--		3	63.29			33.3158											D1/7--	40	29	26	1.75362		3.21797	1.75362		69	262			C8/3
263	SGR-2	SGR2	3	63.46			33.4053											PSAB70	37	31	27	0.529412		3.21876	0.529412		68	263			SGR2
264	Leg219		3	65.39			34.4212											PsTTG1=a2	8	8	79	0					16	264			Leg219
265	A15/1-		3	67.32			35.4372											Tps1/8-con	48	41	6	0.550562		3.22938	0.550562		89	265			A15/1
266	D1/4+		3	67.32			35.4372											F13/2+	37	30	28	0.731343		3.23214	0.731343		67	266			D1/4
267	F15/6-		3	67.32			35.4372											E4/3+-	38	30	27	0.941176		3.23289	0.941176		68	267			F15/6
268	Tps1/13-con		3	67.42			35.4898											136pcr	36	33	26	0.130435		3.23872	0.130435		69	268			Tps1/13
269	cDNA40/7		3	69.56			36.6163											Tps1/120-	49	39	7	1.13636		3.24548	1.13636		88	269			cDNA40/7
270	Chs1	Chs1	3	69.67			36.6742											D3/6-	34	34	27	0		3.24657	0		68	270			Chs1
271	Tps1/269-		3	69.84			36.7637											PSAB81	38	31	26	0.710145		3.24657	0.710145		69	271			Tps1/269
272	G11/3-		3	72.12			37.9639											STps1/120-	42	26	27	3.76471		3.24657	3.76471		68	272			G11/3
273	STps1/21-		3	72.12			37.9639											DR/14	26	30	39	0.285714		3.24767	-0.285714		56	273			STps1/21
274	D1/1-		3	72.23			38.0218											cDNA194/1	34	32	29	0.0606061		3.26425	0.0606061		66	274			D1/1
275	F15/3+		3	72.54			38.185											MS1/2-	37	31	27	0.529412		3.27039	0.529412		68	275			F15/3
276	Tps1/52-con		3	72.93			38.3903											PSAD57	38	31	26	0.710145		3.27118	0.710145		69	276			Tps1/52
277	E16_550		3	75.62			39.8063											Adh/1	38	29	28	1.20896		3.27763	1.20896		67	277			E16_550
278	PSAB171		3	75.62			39.8063											D1/11-	38	31	26	0.710145		3.27763	0.710145		69	278			PSAB171
279	CMIII_6		3	75.76			39.88											C8/3--	38	30	27	0.941176		3.27763	0.941176		68	279			CMIII_6
280	PSAA491		3	78.57			41.3592											SGR-2	52	37	6	2.52809		3.27838	2.52809		89	280			PSAA491
281	PSAC18		3	78.71			41.4329											Leg219	51	37	7	2.22727		3.28684	2.22727		88	281			PSAC18
282	PSAB124		3	79.16			41.6697											A15/1-	36	33	26	0.130435		3.29531	0.130435		69	282			PSAB124
283	Tps1/393+		3	82.04			43.1858											D1/4+	37	32	26	0.362319		3.29531	0.362319		69	283			Tps1/393
284	Tps1/196-		3	82.21			43.2753											F15/6-	37	32	26	0.362319		3.29531	0.362319		69	284			Tps1/196
285	cDNA67a		3	85.12			44.8071											Tps1/13-con	52	37	6	2.52809		3.29575	2.52809		89	285			cDNA67a
286	A001		3	85.16			44.8281											cDNA40/7	30	35	30	0.384615		3.30514	-0.384615		65	286			A001
287	R12_320		3	88.1			46.3757											Chs1	35	32	28	0.134328		3.30562	0.134328		67	287			R12_320
288	J12_1280		3	88.1			46.3757											Tps1/269-	50	38	7	1.63636		3.30636	1.63636		88	288			J12_1280
289	F15/9-		3	91.08			47.9444											G11/3-	30	33	32	0.142857		3.31637	-0.142857		63	289			F15/9
290	F15/10++		3	91.11			47.9602											STps1/21-	30	35	30	0.384615		3.31637	-0.384615		65	290			F15/10
291	PSAB19c		3	94.09			49.5289											D1/1-	34	35	26	0.0144928		3.31685	-0.0144928		69	291			PSAB19c
292	PSAB183		3	97.04			51.0817											F15/3+	34	35	26	0.0144928		3.31821	-0.0144928		69	292			PSAB183
293	PSAA278		3	97.25			51.1923											Tps1/52-con	47	41	7	0.409091		3.31992	0.409091		88	293			PSAA278
294	PSAB77		3	100.12			52.7031											E16_550	28	39	28	1.80597		3.33172	-1.80597		67	294			PSAB77
295	Tps1/201-		3	102.96			54.198											PSAB171	30	39	26	1.17391		3.33172	-1.17391		69	295			Tps1/201
296	PSAD141		3	105.73			55.6562											CMIII_6	44	44	7	0		3.33233	0		88	296			PSAD141
297	1006-X19		3	107.2			56.43											SNP198	44	44	7	0					88	297			1006X19
298	A9/2-		3	107.44			56.5563											rfs	40	13	42	13.7547					53	298			A9/2
299	A7/11++		3	107.93			56.8142											PSAA491	28	39	28	1.80597		3.34466	-1.80597		67	299			A7/11
300	Tps1/176-		3	110.28			58.0513											PSAC18	29	40	26	1.75362		3.34527	-1.75362		69	300			Tps1/176
301	Tps1/30+con		3	110.53			58.1829											PSAB124	30	39	26	1.17391		3.34725	-1.17391		69	301			Tps1/30
302	PSAB187b		3	112.74			59.3462											Tps1/393+	43	45	7	0.0454545		3.35988	-0.0454545		88	302			PSAB187b
303	Y15_1050		3	112.98			59.4725											Tps1/196-	42	46	7	0.181818		3.36063	-0.181818		88	303			Y15_1050
304	PSAB187a		3	115.08			60.578											cDNA67a	31	36	28	0.373134		3.37339	-0.373134		67	304			PSAB187a
305	Tps1/384+		3	117.15			61.6676											A001	41	45	9	0.186047		3.37357	-0.186047		86	305			Tps1/384
306	PSAB113x		3	119.11			62.6994											R12_320	32	38	25	0.514286		3.38646	-0.514286		70	306			PSAB113x
307	CMIII_11		3	119.39			62.8468											J12_1280	29	36	30	0.753846		3.38646	-0.753846		65	307			CMIII_11
308	PSAB111		3	121.25			63.8259											F15/9-	31	33	31	0.0625		3.39954	-0.0625		64	308			PSAB111
309	45-X15		3	121.5			63.9575											F15/10++	31	35	29	0.242424		3.39967	-0.242424		66	309			45X15
310	PSAD73		3	123.39			64.9524											PSAB19c	31	37	27	0.529412		3.41274	-0.529412		68	310			PSAD73
311	E3/8+		3	123.63			65.0787											PSAB183	31	38	26	0.710145		3.42568	-0.710145		69	311			E3/8
312	MKX3/6-		3	123.63			65.0787											PSAA278	32	37	26	0.362319		3.4266	-0.362319		69	312			MKX3/6
313	PSAB54		3	123.91			65.2261											PSAB77	32	37	26	0.362319		3.43919	-0.362319		69	313			PSAB54
314	Tps1/20-		3	125.95			66.2999											Tps1/201-	42	46	7	0.181818		3.45165	-0.181818		88	314			Tps1/20
315	Tps1/377+		3	128.12			67.4422											PSAD141	34	35	26	0.0144928		3.4638	-0.0144928		69	315			Tps1/377
316	Tps1/29+con		3	130.33			68.6056											1006-X19	31	37	27	0.529412		3.47025	-0.529412		68	316			Tps1/29
317	MKXC/4-		3	130.54			68.7161											A9/2-	32	37	26	0.362319		3.4713	-0.362319		69	317			MKXC/4
318	PSAA170		3	130.54			68.7161											A7/11++	32	36	27	0.235294		3.47345	-0.235294		68	318			PSAA170
319	C7/6+		3	131.34			69.1372											Tps1/176-	44	44	7	0		3.48376	0		88	319			C7/6
320	cDNA34		3	133.62			70.3374											Tps1/30+con	43	45	7	0.0454545		3.48486	-0.0454545		88	320			cDNA34
321	cDNA40/2		3	136.74			71.9798											PSAB187b	33	36	26	0.130435		3.49455	-0.130435		69	321			cDNA40/2
322	5S2	Rrn5S/2	3	136.95			72.0903											Y15_1050	32	38	25	0.514286		3.4956	-0.514286		70	322			Rrn5S/2
323	cDNA125/1		3	136.95			72.0903											PSAB187a	34	35	26	0.0144928		3.50482	-0.0144928		69	323			cDNA125/1
324	cDNA23		3	137.16			72.2009											Tps1/384+	44	44	7	0		3.5139	0		88	324			cDNA23
325	Vc3	Vc3	3	137.34			72.2956											PSAB113x	35	34	26	0.0144928		3.52249	0.0144928		69	325			Vc3
326	Tps1/37-con		3	138.53			72.922											CMIII_11	48	40	7	0.727273		3.52372	0.727273		88	326			Tps1/37
327	Tps1/195-		3	139.89			73.6379											PSAB111	34	35	26	0.0144928		3.53188	-0.0144928		69	327			Tps1/195
328	G12/4+		3	142.91			75.2277											45-X15	32	35	28	0.134328		3.53298	-0.134328		67	328			G12/4
329	Tps1/391+		3	146.06			76.8858											PSAD73	36	33	26	0.130435		3.54127	0.130435		69	329			Tps1/391
330	PSAD174		3	149.25			78.565											E3/8+	36	33	26	0.130435		3.54232	0.130435		69	330			PSAD174
331	STps1/39+		3	152.44			80.2442											MKX3/6-	31	38	26	0.710145		3.54232	-0.710145		69	331			STps1/39
332	Tps1/362+		3	152.44			80.2442											PSAB54	35	34	26	0.0144928		3.54355	0.0144928		69	332			Tps1/362
333	PSAA374b		3	155.66			81.9393											PSAA484	35	34	26	0.0144928					69	333			PSAA374b
334	Tps1/47+con		3	158.85			83.6185											Tps1/20-	36	29	30	0.753846		3.5525	0.753846		65	334			Tps1/47
335	PSAB140		3	161.97			85.2608											Tps1/377+	47	41	7	0.409091		3.56202	0.409091		88	335			PSAB140
336	C2/7+		3	165.06			86.8874											Tps1/29+con	49	40	6	0.910112		3.57171	0.910112		89	336			C2/7
337	SNP7		3	165.41			87.0716											MKXC/4-	34	34	27	0		3.57263	0		68	337			SNP7
338	PSAB68		3	165.58			87.1611											PSAA170	36	32	27	0.235294		3.57263	0.235294		68	338			PSAB68
339	PsZf18		3	168.25			88.5666											C7/6+	34	35	26	0.0144928		3.57614	-0.0144928		69	339			PsZf18
340	DR/11		3	168.39			88.6403											cDNA34	29	27	39	0.0714286		3.58615	0.0714286		56	340			DR/11
341	C7/1-		3	171.01			90.0195											cDNA40/2	32	33	30	0.0153846		3.59983	-0.0153846		65	341			C7/1
342	Tps1/226-		3	171.19			90.1142											5S2	36	29	30	0.753846		3.60075	0.753846		65	342			Tps1/226
343	cDNA148/2		3	171.19			90.1142											cDNA125/1	30	33	32	0.142857		3.60075	-0.142857		63	343			cDNA148/2
344	CR_tfl1b	Tfl1b	3	173.61			91.3881											cDNA23	33	29	33	0.258065		3.60167	0.258065		62	344			Tfl1b
345	CMIII_12		3	175.99			92.6409											Vc3	34	31	30	0.138462		3.60246	0.138462		65	345			CMIII_12
346	Tps1/178+		3	178.34			93.878											Tps1/37-con	49	40	6	0.910112		3.60768	0.910112		89	346			Tps1/178
347	PSAD270		3	180.62			95.0782											Tps1/195-	48	40	7	0.727273		3.61365	0.727273		88	347			PSAD270
348	CDj3		3	180.72			95.1308											G12/4+	31	33	31	0.0625		3.6269	-0.0625		64	348			CDj3
349	PSAD123		3	180.72			95.1308											Tps1/391+	45	43	7	0.0454545		3.64072	0.0454545		88	349			PSAD123
350	Tps1/385-		3	182.72			96.1836											PSAD174	34	35	26	0.0144928		3.65471	-0.0144928		69	350			Tps1/385
351	Sbp		3	182.82			96.2362											STps1/39+	33	32	30	0.0153846		3.6687	0.0153846		65	351			Sbp
352	Tps1/24-con		3	184.65			97.1996											Tps1/362+	47	41	7	0.409091		3.6687	0.409091		88	352			Tps1/24
353	PSAB53		3	186.43			98.1365											PSAA374b	27	41	27	2.88235		3.68283	-2.88235		68	353			PSAB53
354	A5/19+		3	186.54			98.1945											Tps1/47+con	44	45	6	0.011236		3.69682	-0.011236		89	354			A5/19
355	Lox10		3	188.04			98.9841											PSAB140	31	38	26	0.710145		3.71051	-0.710145		69	355			Lox10
356	Tps1/121-con		3	188.15			99.042											C2/7+	34	35	26	0.0144928		3.72406	-0.0144928		69	356			Tps1/121
357	A9/3-		3	188.4			99.1736											SNP7	43	45	7	0.0454545		3.7256	-0.0454545		88	357			A9/3
358	Tps1/189-		3	188.5			99.2262											PSAB68	32	37	26	0.362319		3.72634	-0.362319		69	358			Tps1/189
359	DR/1		3	188.61			99.2841											PsZf18	25	33	37	1.10345		3.73806	-1.10345		58	359			DR/1
360	A7/7--		3	188.61			99.2841											DR/11	33	33	29	0		3.73867	0		66	360			A7/7
361	GS3	GS3	3	188.71			99.3367											C7/1-	34	35	26	0.0144928		3.75016	-0.0144928		69	361			GS3
362	PSAB64		3	188.78			99.3736											Tps1/226-	46	42	7	0.181818		3.75095	0.181818		88	362			PSAB64
363	PSAB141		3	188.82			99.3946											cDNA148/2	27	36	32	1.28571		3.75095	-1.28571		63	363			PSAB141
364	Tps1/260-		3	188.92			99.4473											CR_tfl1b	34	30	31	0.25		3.76157	0.25		64	364			Tps1/260
365	le	Le	3	189.41			99.7052											CMIII_12	47	41	7	0.409091		3.77201	0.409091		88	365			Le
366	PSAB85		3	189.87			99.9474											Tps1/178+	44	44	7	0		3.78232	0		88	366			PSAB85
367	Leg238		3	189.97			100											PSAD270	33	36	26	0.130435		3.79232	-0.130435		69	367			Leg238
368	A3/4-		3	189.97			100											CDj3	38	29	28	1.20896		3.79276	1.20896		67	368			A3/4
369	F15/7+		3	189.97			100											PSAD123	32	36	27	0.235294		3.79276	-0.235294		68	369			F15/7
370	Tps1/379+		4	0			0											Tps1/385-	41	47	7	0.409091		3.80153	-0.409091		88	370			Tps1/379
371	Tps1/264+		4	0.51			0.331513											Sbp	31	33	31	0.0625		3.80197	-0.0625		64	371			Tps1/264
372	N20_550		4	1.02			0.663027											Tps1/24-con	42	45	8	0.103448		3.81	-0.103448		87	372			N20_550
373	Tps1/392+		4	1.5			0.975039											PSAB139	34	35	26	0.0144928					69	373			Tps1/392
374	DR/19		4	3.45			2.24259											PSAB53	34	35	26	0.0144928		3.8178	-0.0144928		69	374			DR/19
375	Tps1/149+con		4	5.82			3.78315											A5/19+	33	34	28	0.0149254		3.81829	-0.0149254		67	375			Tps1/149
376	Tps1/33+		4	8.25			5.36271											Lox10	19	24	52	0.581395		3.82487	-0.581395		43	376			Tps1/33
377	Tps1/169-		4	8.61			5.59672											Tps1/121-con	44	45	6	0.011236		3.82535	-0.011236		89	377			Tps1/169
378	PSAB52		4	12.09			7.85881											A9/3-	39	30	26	1.17391		3.82645	1.17391		69	378			PSAB52
379	PSAD61		4	15.64			10.1664											Tps1/189-	42	46	7	0.181818		3.82688	-0.181818		88	379			PSAD61
380	Tps1/166+		4	15.64			10.1664											DR/1	36	29	30	0.753846		3.82737	0.753846		65	380			Tps1/166
381	Lox9/3		4	15.64			10.1664											A7/7--	38	30	27	0.941176		3.82737	0.941176		68	381			Lox9/3
382	PSAA315		4	15.93			10.3549											GS3	32	34	29	0.0606061		3.82781	-0.0606061		66	382			PSAA315
383	Tps1/90+con		4	20.6			13.3905											PSAB64	34	35	26	0.0144928		3.82811	-0.0144928		69	383			Tps1/90
384	E4/2+		4	25.43			16.5302											PSAB141	34	35	26	0.0144928		3.82829	-0.0144928		69	384			E4/2
385	C2/6-		4	30.29			19.6893											Tps1/260-	40	48	7	0.727273		3.82873	-0.727273		88	385			C2/6
386	A19/1+		4	30.45			19.7933											le	36	34	25	0.0571429		3.83088	0.0571429		70	386			A19/1
387	E3/7+		4	31.09			20.2093											PSAB85	26	34	35	1.06667		3.83289	-1.06667		60	387			E3/7
388	H15/1++		4	31.29			20.3393											Tps1/374-	42	46	7	0.181818					88	388			H15/1
389	A15/3+		4	31.73			20.6253											Leg238	42	46	7	0.181818		3.83333	-0.181818		88	389			A15/3
390	PSAC32		4	31.96			20.7748											A3/4-	31	35	29	0.242424		3.83333	-0.242424		66	390			PSAC32
391	F13/1+		4	36.21			23.5374											F15/7+	37	32	26	0.362319		3.83333	0.362319		69	391			F13/1
392	PSAC22		4	40.5			26.3261											Tps1/379+	44	44	7	0		4	0		88	392			PSAC22
393	pm5	pm5	4	44.53			28.9457											Tps1/264+	45	43	7	0.0454545		4.00276	0.0454545		88	393			pm5
394	PSAB45y		4	48.3			31.3963											N20_550	36	34	25	0.0571429		4.00553	0.0571429		70	394			PSAB45y
395	F19/1-		4	48.78			31.7083											Tps1/392+	45	43	7	0.0454545		4.00813	0.0454545		88	395			F19/1
396	A08_1250		4	48.78			31.7083											DR/19	30	31	34	0.0163934		4.01869	-0.0163934		61	396			A08_1250
397	cDNA125/10		4	48.78			31.7083											Tps1/149+con	44	45	6	0.011236		4.03153	-0.011236		89	397			cDNA125/10
398	cDNA243		4	51.18			33.2683											Tps1/12con	46	43	6	0.101124					89	398			cDNA243
399	Tps1/38+con		4	55.37			35.9919											Tps1/33+	31	34	30	0.138462		4.04469	-0.138462		65	399			Tps1/38
400	PSAD126		4	55.37			35.9919											Tps1/197+	46	42	7	0.181818					88	400			PSAD126
401	A5/16+		4	55.37			35.9919											Tps1/169-	46	43	6	0.101124		4.04664	0.101124		89	401			A5/16
402	A5/14+-		4	55.95			36.369											PSAB52	38	31	26	0.710145		4.06549	0.710145		69	402			A5/14
403	desat2	desat2	4	56.65			36.824											PSAD61	33	35	27	0.0588235		4.08472	-0.0588235		68	403			desat2
404	Pssqua	Pim	4	57.2			37.1815											Tps1/166+	48	40	7	0.727273		4.08472	0.727273		88	404			Pim
405	cDNA148/3		4	58.22			37.8445											Lox9/3	20	29	46	1.65306		4.08472	-1.65306		49	405			cDNA148/3
406	Tps1/53-		4	58.73			38.176											PSAA315	35	34	26	0.0144928		4.08629	0.0144928		69	406			Tps1/53
407	F13/4++con		4	59.24			38.5075											Tps1/90+con	52	37	6	2.52809		4.11159	2.52809		89	407			F13/4
408	PSAB45x		4	64.08			41.6537											E4/2+	34	34	27	0		4.13775	0		68	408			PSAB45x
409	Tps1/168-		4	69.19			44.9753											C2/6-	30	39	26	1.17391		4.16408	-1.17391		69	409			Tps1/168
410	A5/5-		4	74.5			48.4269											A19/1+	35	33	27	0.0588235		4.16494	0.0588235		68	410			A5/5
411	A5/11+-		4	79.88			51.9241											E3/7+	31	38	26	0.710145		4.16841	-0.710145		69	411			A5/11
412	B5/2-		4	85.09			55.3107											H15/1++	31	37	27	0.529412		4.16949	-0.529412		68	412			B5/2
413	PSAA92		4	90.08			58.5543											A15/3+	39	30	26	1.17391		4.17188	1.17391		69	413			PSAA92
414	PSAB49		4	94.72			61.5705											PSAC32	33	36	26	0.130435		4.17312	-0.130435		69	414			PSAB49
415	Tps1/94-con57		4	96.58			62.7795											F13/1+	29	39	27	1.47059		4.19615	-1.47059		68	415			Tps1/9457
416	cDNA194/2		4	97.18			63.1695											PSAC22	30	39	26	1.17391		4.21938	-1.17391		69	416			cDNA194/2
417	A9/7-		4	97.79			63.566											pm5	28	25	42	0.169811		4.24121	0.169811		53	417			A9/7
418	Tps1/194-		4	99.9			64.9376											PSAB45y	30	39	26	1.17391		4.26164	-1.17391		69	418			Tps1/194
419	Tps1/389-		4	102.3			66.4977											PSAB167b	30	39	26	1.17391					69	419			Tps1/389
420	D1/2-		4	104.25			67.7652											F19/1-	30	39	26	1.17391		4.26424	-1.17391		69	420			D1/2
421	Tps1/376+		4	106.11			68.9743											A08_1250	29	36	30	0.753846		4.26424	-0.753846		65	421			Tps1/376
422	PSAB31		4	108.6			70.5928											cDNA125/10	25	28	42	0.169811		4.26424	-0.169811		53	422			PSAB31
423	PA9		4	110.94			72.1139											cDNA243	27	40	28	2.52239		4.27724	-2.52239		67	423			PA9
424	PSAB145		4	113.56			73.817											Tps1/38+con	42	47	6	0.280899		4.29993	-0.280899		89	424			PSAB145
425	F19/12-		4	116.47			75.7085											PSAD126	29	40	26	1.75362		4.29993	-1.75362		69	425			F19/12
426	SNP203		4	119.45			77.6456											A5/16+	25	41	29	3.87879		4.29993	-3.87879		66	426			SNP203
427	Tps1/10+con		4	119.77			77.8536											PSAA122	29	40	26	1.75362					69	427			Tps1/10
428	Tps1/372-		4	123.42			80.2262											A5/14+-	28	38	29	1.51515		4.30307	-1.51515		66	428			Tps1/372
429	Tps1/381-		4	127.13			82.6378											desat2	27	36	32	1.28571		4.30687	-1.28571		63	429			Tps1/381
430	PSAA7		4	127.29			82.7418											Pssqua	28	38	29	1.51515		4.30985	-1.51515		66	430			PSAA7
431	SNP163		4	131.25			85.3159											cDNA148/3	30	34	31	0.25		4.31537	-0.25		64	431			SNP163
432	PSAB86		4	135.25			87.916											Tps1/53-	25	40	30	3.46154		4.31813	-3.46154		65	432			PSAB86
433	A7/1+-		4	139.19			90.4771											F13/4++con	29	41	25	2.05714		4.3209	-2.05714		70	433			A7/1
434	Tps1/227-		4	139.35			90.5811											Tps1/26con	42	47	6	0.280899					89	434			Tps1/227
435	A5/3+		4	142.9			92.8887											PSAB45x	30	39	26	1.17391		4.34711	-1.17391		69	435			A5/3
436	N13_600		4	143.09			93.0122											PSAB137	29	40	26	1.75362					69	436			N13_600
437	SNP191		4	146.22			95.0468											Tps1/168-	44	44	7	0		4.37479	0		88	437			SNP191
438	GdcL	GdcL	4	146.45			95.1963											A5/5-	29	37	29	0.969697		4.40356	-0.969697		66	438			GdcL
439	susy1	Susy1	4	149.1			96.9189											A5/11+-	31	36	28	0.373134		4.4327	-0.373134		67	439			Susy1
440	SNP185		4	149.36			97.0879											B5/2-	33	35	27	0.0588235		4.46092	-0.0588235		68	440			SNP185
441	A9/1+		4	149.36			97.0879											PSAA92	28	35	32	0.777778		4.48795	-0.777778		63	441			A9/1
442	Tps1/255+		4	149.36			97.0879											PSAB49	29	40	26	1.75362		4.51309	-1.75362		69	442			Tps1/255
443	PSAB208		4	151.02			98.1669											Tps1/94-con57	42	46	7	0.181818		4.52316	-0.181818		88	443			PSAB208
444	Rrn1con82	Rrn1	4	151.25			98.3164											cDNA194/2	33	34	28	0.0149254		4.52641	-0.0149254		67	444			Rrn1
445	Tps1/224+		4	152.43			99.0835											A9/7-	32	35	28	0.134328		4.52972	-0.134328		67	445			Tps1/224
446	Tps1/248-		4	152.43			99.0835											Tps1/194-	40	48	7	0.727273		4.54115	-0.727273		88	446			Tps1/248
447	SNP5		4	153.61			99.8505											Tps1/389-	41	47	7	0.409091		4.55415	-0.409091		88	447			SNP5
448	Tps1/358+		4	153.84			100											D1/2-	33	36	26	0.130435		4.56471	-0.130435		69	448			Tps1/358
449	cDNA289/1		4	153.84			100											Tps1/376+	42	46	7	0.181818		4.57479	-0.181818		88	449			cDNA289/1
450	GdcT	GdcT	4	153.84			100											PSAB31	29	39	27	1.47059		4.58827	-1.47059		68	450			GdcT
451	C8/6++		4	153.84			100											PA9	31	38	26	0.710145		4.60095	-0.710145		69	451			C8/6
452	CDj4		5	0			0											PSAB145	30	39	26	1.17391		4.61514	-1.17391		69	452			CDj4
453	Chr7-3-ST		5	0.4			0.241999											ASL4-BG-AC147878	9	7	79	0.25					16	453			Chr73ST
454	Tps1/382-		5	1.12			0.677597											F19/12-	34	35	26	0.0144928		4.6309	-0.0144928		69	454			Tps1/382
455	cDNA2a		5	2.22			1.34309											SNP203	43	41	11	0.047619		4.64705	0.047619		84	455			cDNA2a
456	Tps1/140-con		5	2.67			1.61534											Tps1/10+con	48	41	6	0.550562		4.64878	0.550562		89	456			Tps1/140
457	F19/6++		5	2.98			1.80289											Tps1/372-	44	44	7	0		4.66855	0		88	457			F19/6
458	cDNA200		5	3.31			2.00254											Tps1/381-	43	45	7	0.0454545		4.68865	-0.0454545		88	458			cDNA200
459	Tps1/28-con		5	3.65			2.20824											PSAA7	33	36	26	0.130435		4.68952	-0.130435		69	459			Tps1/28
460	AB07_800		5	6.32			3.82358											SNP163	38	44	13	0.439024		4.71097	-0.439024		82	460			AB07_800
461	Lhb4	Lhb4	5	7.9			4.77948											PSAB86	32	37	26	0.362319		4.73263	-0.362319		69	461			Lhb4
462	cDNA187		5	8.14			4.92468											PSAD186	32	37	26	0.362319					69	462			cDNA187
463	A5/17+		5	8.6			5.20298											A7/1+-	33	34	28	0.0149254		4.75398	-0.0149254		67	463			A5/17
464	Tps1/203-con		5	9.27			5.60832											Tps1/227-	41	47	7	0.409091		4.75484	-0.409091		88	464			Tps1/203
465	F15/4-		5	12.95			7.83471											A5/3+	35	31	29	0.242424		4.77407	0.242424		66	465			F15/4
466	PSAB23		5	13.1			7.92546											N13_600	37	31	27	0.529412		4.7751	0.529412		68	466			PSAB23
467	cDNA280		5	17.17			10.3878											SNP191	45	40	10	0.294118		4.79206	0.294118		85	467			cDNA280
468	DR/26		5	21.36			12.9227											GdcL	33	30	32	0.142857		4.7933	0.142857		63	468			DR/26
469	3c/15		5	21.79			13.1829											susy1	25	25	45	0		4.80766	0		50	469			3c/15
470	A5/18+		5	22.09			13.3644											SNP185	46	42	7	0.181818		4.80907	0.181818		88	470			A5/18
471	3c/21		5	22.31			13.4975											A9/1+	35	34	26	0.0144928		4.80907	0.0144928		69	471			3c/21
472	B7/7+-		5	22.4			13.5519											Tps1/255+	43	45	7	0.0454545		4.80907	-0.0454545		88	472			B7/7
473	CTCCA34	(Sbe1)	5	26.59			16.0869											PSAB208	34	35	26	0.0144928		4.81806	-0.0144928		69	473			CTCCA34
474	cDNA189a		5	30.69			18.5674											Rrn1con82	34	35	26	0.0144928		4.8193	-0.0144928		69	474			cDNA189a
475	F15/2+		5	34.7			20.9934											Tps1/224+	40	48	7	0.727273		4.8257	-0.727273		88	475			F15/2
476	PSAB47		5	38.53			23.3105											Tps1/248-	40	48	7	0.727273		4.8257	-0.727273		88	476			PSAB47
477	PSAB185		5	42.18			25.5188											SNP5	37	46	12	0.975904		4.83209	-0.975904		83	477			PSAB185
478	Leg259		5	45.58			27.5758											Tps1/358+	36	52	7	2.90909		4.83333	-2.90909		88	478			Leg259
479	MKX3/7/8/con		5	46.01			27.8359											cDNA289/1	33	33	29	0		4.83333	0		66	479			MKX3/7/8
480	PSAC21		5	48.78			29.5118											GdcT	30	34	31	0.25		4.83333	-0.25		64	480			PSAC21
481	Tps1/1+		5	49.2			29.7659											C8/6++	32	36	27	0.235294		4.83333	-0.235294		68	481			Tps1/1
482	Tps1/375+		5	51.69			31.2723											CDj4	38	29	28	1.20896		5	1.20896		67	482			Tps1/375
483	cDNA286		5	54.21			32.7969											Chr7-3-ST	42	31	22	1.65753		5.00202	1.65753		73	483			cDNA286
484	Lg1	Lg1	5	57.07			34.5272											Tps1/382-	50	38	7	1.63636		5.00565	1.63636		88	484			Lg1
485	A9/6+		5	57.07			34.5272											cDNA2a	31	25	39	0.642857		5.01119	0.642857		56	485			A9/6
486	SusII3	SusII3	5	57.53			34.8055											Tps1/140-con	54	35	6	4.05618		5.01346	4.05618		89	486			SusII3
487	A7/5+		5	57.53			34.8055											F19/6++	41	28	26	2.44928		5.01502	2.44928		69	487			A7/5
488	cDNA148/4		5	58.44			35.356											cDNA200	40	26	29	2.9697		5.01669	2.9697		66	488			cDNA148/4
489	Tps1/360+		5	58.44			35.356											Tps1/28-con	51	38	6	1.89888		5.0184	1.89888		89	489			Tps1/360
490	B5/5-		5	61.99			37.5038											AB07_800	43	27	25	3.65714		5.03186	3.65714		70	490			B5/5
491	R03_2000		5	65.64			39.712											Lhb4	35	29	31	0.5625		5.03983	0.5625		64	491			R03_2000
492	PSAA99		5	65.95			39.8996											cDNA187	33	33	29	0		5.04104	0		66	492			PSAA99
493	G11/6+		5	70.05			42.3801											A5/17+	36	31	28	0.373134		5.04336	0.373134		67	493			G11/6
494	Tps1/361+		5	70.29			42.5253											Tps1/203-con	43	45	7	0.0454545		5.04674	-0.0454545		88	494			Tps1/361
495	Tps1/85-		5	74.88			45.3022											F15/4-	31	38	26	0.710145		5.06529	-0.710145		69	495			Tps1/85
496	C7/4+-		5	79.5			48.0973											PSAB23	34	35	26	0.0144928		5.06605	-0.0144928		69	496			C7/4
497	PSAB130		5	79.5			48.0973											cDNA280	30	31	34	0.0163934		5.08657	-0.0163934		61	497			PSAB130
498	Tps1/386-		5	84.15			50.9105											DR/26	19	19	57	0		5.10769	0		38	498			Tps1/386
499	PSAD79		5	88.68			53.6512											3c/15	16	18	61	0.117647		5.10986	-0.117647		34	499			PSAD79
500	d2		5	88.92			53.7964											A5/18+	32	34	29	0.0606061		5.11137	-0.0606061		66	500			d2
501	cDNA373		5	89.47			54.1291											3c/21	12	15	68	0.333333		5.11248	-0.333333		27	501			cDNA373
502	Vc2	Vc2	5	89.74			54.2925											B7/7+-	32	37	26	0.362319		5.11293	-0.362319		69	502			Vc2
503	SNP28		5	89.74			54.2925											Sbe1	10	15	70	1					25	503			SNP28
504	Tri	Tri	5	93.05			56.295											CR_ld	36	31	28	0.373134					67	504			Tri
505	PSAB163		5	96.61			58.4488											CTCCA34	41	43	11	0.047619		5.13406	-0.047619		84	505			PSAB163
506	cDNA231		5	96.97			58.6666											cDNA189a	28	25	42	0.169811		5.15473	0.169811		53	506			cDNA231
507	PSAB167a		5	99.89			60.4332											F15/2+	34	35	26	0.0144928		5.17495	-0.0144928		69	507			PSAB167a
508	PSAD280		5	102.78			62.1816											PSAB47	34	35	26	0.0144928		5.19425	-0.0144928		69	508			PSAD280
509	Tps1/363+		5	105.45			63.797											PSAB185	32	37	26	0.362319		5.21266	-0.362319		69	509			Tps1/363
510	SNP178		5	107.94			65.3034											Leg259	41	47	7	0.409091		5.2298	-0.409091		88	510			SNP178
511	Tps1/150+con		5	110.31			66.7372											MKX3/7/8/con	32	36	27	0.235294		5.23197	-0.235294		68	511			Tps1/150
512	B5/1+		5	110.34			66.7554											PSAC21	33	35	27	0.0588235		5.24593	-0.0588235		68	512			B5/1
513	399-80-46		5	112.71			68.1892											Tps1/1+	31	35	29	0.242424		5.24805	-0.242424		66	513			RBIP399_80_46
514	Tps1/156-con		5	113.2			68.4857											Tps1/375+	44	44	7	0		5.2606	0		88	514			Tps1/156
515	A3/3+		5	115.78			70.0466											cDNA286	31	35	29	0.242424		5.27331	-0.242424		66	515			A3/3
516	PSAB146		5	116.27			70.343											Lg1	33	29	33	0.258065		5.28773	0.258065		62	516			PSAB146
517	Tps1/17+con		5	119.64			72.3819											A9/6+	36	33	26	0.130435		5.28773	0.130435		69	517			Tps1/17
518	PSAC31y		5	123.08			74.4631											SusII3	28	40	27	2.11765		5.29005	-2.11765		68	518			PSAC31y
519	Psphan	Cri	5	123.44			74.6809											A7/5+	32	36	27	0.235294		5.29005	-0.235294		68	519			Cri
520	Tps1/3+con		5	127.45			77.1069											DR/3	38	27	30	1.86154					65	520			Tps1/3
521	PSAA374c		5	127.73			77.2763											cDNA148/4	27	34	34	0.803279		5.29463	-0.803279		61	521			PSAA374c
522	PSAD155		5	132.41			80.1077											Tps1/360+	42	46	7	0.181818		5.29463	-0.181818		88	522			PSAD155
523	Tps1/40-con		5	137.24			83.0298											B5/5-	33	35	27	0.0588235		5.31253	-0.0588235		68	523			Tps1/40
524	F15/1-		5	142.13			85.9883											R03_2000	34	28	33	0.580645		5.33093	0.580645		62	524			F15/1
525	G09_650		5	142.22			86.0427											PSAA99	33	36	26	0.130435		5.3325	-0.130435		69	525			G09_650
526	PSAC58		5	147.08			88.983											G11/6+	29	35	31	0.5625		5.35317	-0.5625		64	526			PSAC58
527	A10/3/5+-		5	147.75			89.3883											Tps1/361+	50	38	7	1.63636		5.35438	1.63636		88	527			A10/3/5
528	Tps1/398-		5	147.88			89.467											Tps1/85-	47	41	7	0.409091		5.37752	0.409091		88	528			Tps1/398
529	Pscyc	Pscyc	5	148.15			89.6303											C7/4+-	33	36	26	0.130435		5.40081	-0.130435		69	529			Pscyc
530	5S1	Rrn5S1	5	148.27			89.7029											PSAB83	32	37	26	0.362319					69	530			Rrn5S1
531	PF4		5	148.27			89.7029											PSAB130	32	37	26	0.362319		5.40081	-0.362319		69	531			PF4
532	Tps1/87-con		5	151.46			91.6329											Tps1/386-	45	43	7	0.0454545		5.42425	0.0454545		88	532			Tps1/87
533	E3/4+		5	151.64			91.7418											PSAD79	34	35	26	0.0144928		5.44709	-0.0144928		69	533			E3/4
534	SNP196		5	155.29			93.95											d2	32	24	39	1.14286		5.4483	1.14286		56	534			SNP196
535	Fs	Fs	5	158.85			96.1038											cDNA373	35	31	29	0.242424		5.45108	0.242424		66	535			Fs
536	B20_300		5	159.18			96.3035											Vc2	34	27	34	0.803279		5.45244	0.803279		61	536			B20_300
537	PSAA460		5	161.73			97.8462											SNP28	49	37	9	1.67442		5.45244	1.67442		86	537			PSAA460
538	hst3/1		5	162.13			98.0882											Tri	35	34	26	0.0144928		5.46912	0.0144928		69	538			hst3/1
539	2055NR51		5	162.13			98.0882											PSAB163	33	36	26	0.130435		5.48707	-0.130435		69	539			2055NR51
540	1006NR9		5	163.5			98.9171											cDNA231	29	28	38	0.0175439		5.48889	0.0175439		57	540			1006NR9
541	Tps1/365-		5	164.83			99.7217											PSAB167a	31	38	26	0.710145		5.50361	-0.710145		69	541			Tps1/365
542	RbcS1	RbcS1	5	165.29			100											PSAD280	30	39	26	1.17391		5.51818	-1.17391		69	542			RbcS1
543	pm6	(Veg1)	5	165.29			100											Tps1/363+	41	47	7	0.409091		5.53164	-0.409091		88	543			pm6
544	Tps1/404+		6	0			0											SNP178	38	47	10	0.952941		5.5442	-0.952941		85	544			Tps1/404
545	PSAB32		6	0.49			0.370594											Tps1/150+con	42	47	6	0.280899		5.55614	-0.280899		89	545			PSAB32
546	PSAD160		6	1.54			1.16473											B5/1+	30	38	27	0.941176		5.55629	-0.941176		68	546			PSAD160
547	cDNA148/5		6	2.68			2.02692											399-80-46	28	40	27	2.11765		5.56824	-2.11765		68	547			cDNA148/5
548	A15/4+/5+con		6	2.68			2.02692											Tps1/156-con	41	48	6	0.550562		5.57071	-0.550562		89	548			A15/4/5
549	Tps1/152-con		6	3.17			2.39752											A3/3+	29	39	27	1.47059		5.58372	-1.47059		68	549			Tps1/152
550	Tps1/144+con		6	6.18			4.67403											PSAB146	28	41	26	2.44928		5.58619	-2.44928		69	550			Tps1/144
551	cDNA41		6	9.55			7.22281											Tps1/17+con	42	47	6	0.280899		5.60318	-0.280899		89	551			cDNA41
552	GS2	GS2	6	12.19			9.21948											PSAC31y	24	45	26	6.3913		5.62053	-6.3913		69	552			GS2
553	O04_1400		6	12.19			9.21948											Psphan	15	23	57	1.68421		5.62234	-1.68421		38	553			O04_1400
554	PSAC74		6	12.44			9.40856											Tps1/3+con	41	48	6	0.550562		5.64256	-0.550562		89	554			PSAC74
555	D3/8-		6	13.25			10.0212											PSAA374c	28	41	26	2.44928		5.64397	-2.44928		69	555			D3/8
556	pPsB28		6	17.97			13.591											PSAB142	28	41	26	2.44928					69	556			pPsB28
557	PsNYC		6	22.8			17.244											PSAC6a	28	41	26	2.44928					69	557			PsNYC
558	PSAD51		6	27.72			20.9651											PSAD155	28	41	26	2.44928		5.66756	-2.44928		69	558			PSAD51
559	C2/10--		6	32.56			24.6256											Tps1/40-con	40	49	6	0.910112		5.69192	-0.910112		89	559			C2/10
560	Leg201mk		6	37.23			28.1576											F15/1-	31	38	26	0.710145		5.71657	-0.710145		69	560			Leg201mk
561	A9/4-		6	37.52			28.3769											G09_650	30	37	28	0.731343		5.71702	-0.731343		67	561			A9/4
562	Tps1/369+		6	41.5			31.3871											PSAC58	32	37	26	0.362319		5.74152	-0.362319		69	562			Tps1/369
563	281-X16		6	41.78			31.5989											A10/3/5+-	32	37	26	0.362319		5.7449	-0.362319		69	563			281X16
564	Tps1/222+		6	45			34.0342											Tps1/398-	41	47	7	0.409091		5.74556	-0.409091		88	564			Tps1/222
565	F19/2+/3+con		6	45.16			34.1552											Pscyc	27	31	37	0.275862		5.74692	-0.275862		58	565			F19/2/3
566	A3/2+		6	45.16			34.1552											5S1	32	33	30	0.0153846		5.74752	-0.0153846		65	566			A3/2
567	PSAB206		6	45.16			34.1552											PF4	35	33	27	0.0588235		5.74752	0.0588235		68	567			PSAB206
568	RbcS2	RbcS2	6	47.11			35.63											Tps1/87-con	46	43	6	0.101124		5.76361	0.101124		89	568			RbcS2
569	Cab2/6	Cab2/6	6	47.11			35.63											E3/4+	38	31	26	0.710145		5.76451	0.710145		69	569			Cab2/6
570	cDNA133		6	47.15			35.6603											SNP196	45	42	8	0.103448		5.78292	0.103448		87	570			cDNA133
571	PA1	PA1	6	47.27			35.751											Fs	23	17	55	0.9		5.80087	0.9		40	571			PA1
572	gbsts2	GbSts2	6	47.48			35.9098											B20_300	28	23	44	0.490196		5.80253	0.490196		51	572			GbSts2
573	Tps1/198+		6	50.48			38.1788											PSAA460	37	32	26	0.362319		5.81539	0.362319		69	573			Tps1/198
574	F19/13-		6	54.18			40.9772											hst3/1	16	21	58	0.675676		5.8174	-0.675676		37	574			F19/13
575	CMII_2		6	58.04			43.8965											2055NR51	40	28	27	2.11765		5.8174	2.11765		68	575			CMII_2
576	PSAD159		6	62.07			46.9445											1006NR9	34	34	27	0		5.82431	0		68	576			PSAD159
577	Tps1/127+		6	66.13			50.0151											Tps1/365-	45	43	7	0.0454545		5.83101	0.0454545		88	577			Tps1/127
578	Tps1/159+		6	66.13			50.0151											RbcS1	32	35	28	0.134328		5.83333	-0.134328		67	578			Tps1/159
579	Gr02	Gr02	6	70.2			53.0933											pm6	32	34	29	0.0606061		5.83333	-0.0606061		66	579			Gr02
580	F19/4++		6	70.32			53.1841											Tps1/404+	43	45	7	0.0454545		6	-0.0454545		88	580			F19/4
581	PSAA374d		6	74.34			56.2245											PSAB32	25	44	26	5.23188		6.00309	-5.23188		69	581			PSAA374d
582	Tps1/83-		6	74.51			56.353											PSAC31x	25	44	26	5.23188					69	582			Tps1/83
583	cDNA204/2		6	74.51			56.353											PSAB42	17	42	36	10.5932					59	583			cDNA204/2
584	PSAD59		6	78.12			59.0833											PSAD160	25	44	26	5.23188		6.00971	-5.23188		69	584			PSAD59
585	A3/7+		6	78.49			59.3632											cDNA148/5	25	34	36	1.37288		6.01689	-1.37288		59	585			A3/7
586	C8/1-		6	78.73			59.5447											A15/4+/5+con	32	37	26	0.362319		6.01689	-0.362319		69	586			C8/1
587	Tps1/367+		6	81.05			61.2993											Tps1/152-con	43	46	6	0.101124		6.01998	-0.101124		89	587			Tps1/367
588	Gty	Gty	6	81.42			61.5792											Tps1/144+con	45	44	6	0.011236		6.03895	0.011236		89	588			Gty
589	cDNA40/4		6	81.62			61.7304											cDNA41	27	35	33	1.03226		6.06019	-1.03226		62	589			cDNA40/4
590	PSAD60		6	83.2			62.9254											GS2	31	37	27	0.529412		6.07683	-0.529412		68	590			PSAD60
591	M16_1300		6	83.41			63.0843											O04_1400	28	42	25	2.8		6.07683	-2.8		70	591			M16_1300
592	MKX3/9+		6	84.99			64.2792											PSAB211	31	38	26	0.710145					69	592			MKX3/9
593	PSAA374e		6	86.58			65.4818											PSAC74	31	38	26	0.710145		6.0784	-0.710145		69	593			PSAA374e
594	G12/2-		6	88.12			66.6465											D3/8-	33	36	26	0.130435		6.08351	-0.130435		69	594			G12/2
595	susy3	Susy3	6	89.63			67.7885											pPsB28	29	28	38	0.0175439		6.11326	0.0175439		57	595			Susy3
596	PF1		6	89.75			67.8793											PsNYC	49	38	8	1.3908		6.1437	1.3908		87	596			PF1
597	Tps1/43-		6	91.58			69.2633											PSAD51	32	37	26	0.362319		6.17471	-0.362319		69	597			Tps1/43
598	Tps1/155-con		6	91.82			69.4449											C2/10--	31	38	26	0.710145		6.20521	-0.710145		69	598			Tps1/155
599	Tps1/146+con		6	94.54			71.502											Leg201mk	42	45	8	0.103448		6.23465	-0.103448		87	599			Tps1/146
600	Tps1/6-con		6	97.55			73.7786											A9/4-	34	34	27	0		6.23647	0		68	600			Tps1/6
601	A5/9+		6	100.76			76.2063											Tps1/369+	43	45	7	0.0454545		6.26156	-0.0454545		88	601			A5/9
602	cDNA289/2		6	103.97			78.6341											281-X16	34	34	27	0		6.26332	0		68	602			cDNA289/2
603	Tps1/44-con		6	104.22			78.8232											Tps1/222+	43	45	7	0.0454545		6.28362	-0.0454545		88	603			Tps1/44
604	Tps1/405+		6	107.18			81.0619											F19/2+/3+con	33	36	26	0.130435		6.28463	-0.130435		69	604			Tps1/405
605	5S3	Rrn5S3	6	107.18			81.0619											A3/2+	35	32	28	0.134328		6.28463	0.134328		67	605			Rrn5S3
606	B07_1750		6	107.18			81.0619											PSAB206	32	37	26	0.362319		6.28463	-0.362319		69	606			B07_1750
607	Pskn16	PsKn1	6	107.35			81.1904											RbcS2	33	31	31	0.0625		6.29692	0.0625		64	607			PsKn1
608	B7/1--		6	107.96			81.6518											Cab2/6	36	31	28	0.373134		6.29692	0.373134		67	608			B7/1
609	GScp	GScp	6	112.35			84.972											cDNA133	33	31	31	0.0625		6.29717	0.0625		64	609			GScp
610	HptB	HptB	6	116.74			88.2922											PA1	32	36	27	0.235294		6.29793	-0.235294		68	610			HptB
611	PSAA335		6	117.27			88.6931											gbsts2	43	39	13	0.195122		6.29925	0.195122		82	611			PSAA335
612	D1/5+		6	117.43			88.8141											Tps1/162-	45	43	7	0.0454545					88	612			D1/5
613	Tps1/14-con		6	117.43			88.8141											Tps1/198+	45	43	7	0.0454545		6.31816	0.0454545		88	613			Tps1/14
614	95-X2		6	117.43			88.8141											F19/13-	32	33	30	0.0153846		6.34148	-0.0153846		65	614			95X2
615	Tps1/18-con		6	120.64			91.2419											CMII_2	43	45	7	0.0454545		6.3658	-0.0454545		88	615			Tps1/18
616	PSAB125		6	120.88			91.4234											PSAD159	33	36	26	0.130435		6.3912	-0.130435		69	616			PSAB125
617	PSAB91		6	124.09			93.8512											Tps1/127+	45	43	7	0.0454545		6.41679	0.0454545		88	617			PSAB91
618	Leg701		6	124.74			94.3428											Tps1/158-	45	43	7	0.0454545					88	618			Leg701
619	Tps1/192-		6	125.07			94.5923											Tps1/159+	34	34	27	0		6.41679	0		68	619			Tps1/192
620	MKX3/3-		6	126.7			95.8251											Gr02	27	33	35	0.6		6.44244	-0.6		60	620			MKX3/3
621	PSAC76a		6	128.93			97.5117											F19/4++	35	34	26	0.0144928		6.4432	0.0144928		69	621			PSAC76a
622	PSAA103		6	130.76			98.8958											PSAA374d	33	36	26	0.130435		6.46854	-0.130435		69	622			PSAA103
623	mt0747		6	131.21			99.2361											PSAB71	33	36	26	0.130435					69	623			mt0747
624	CD7/5only		6	131.74			99.637											Tps1/83-	33	35	27	0.0588235		6.46961	-0.0588235		68	624			CD7/5
625	cDNA324		6	132.22			100											cDNA204/2	30	31	34	0.0163934		6.46961	-0.0163934		61	625			cDNA324
626	E3/11+		7	0			0											PSAD59	34	35	26	0.0144928		6.49236	-0.0144928		69	626			E3/11
627	Tps1/270+		7	0			0											A3/7+	35	33	27	0.0588235		6.49469	0.0588235		68	627			Tps1/270
628	A15/6-		7	0			0											C8/1-	35	33	27	0.0588235		6.49621	0.0588235		68	628			A15/6
629	PsBAS		7	0.39			0.273723											Tps1/367+	48	40	7	0.727273		6.51083	0.727273		88	629			PsBAS
630	F13/3-		7	1.97			1.38265											Gty	38	31	26	0.710145		6.51316	0.710145		69	630			F13/3
631	Tps1/2+con		7	3.9			2.73723											cDNA40/4	35	28	32	0.777778		6.51442	0.777778		63	631			Tps1/2
632	X1-420		7	5.87			4.11988											PSAD60	24	34	37	1.72414		6.52438	-1.72414		58	632			X1420
633	SNP162		7	6.16			4.32341											M16_1300	33	34	28	0.0149254		6.5257	-0.0149254		67	633			SNP162
634	cDNA148/1		7	8.76			6.14823											MKX3/9+	36	33	26	0.130435		6.53566	0.130435		69	634			cDNA148/1
635	Tps1/23+con		7	8.99			6.30966											PSAA374e	36	32	27	0.235294		6.54568	0.235294		68	635			Tps1/23
636	Tps1/46+con		7	12.32			8.64683											G12/2-	37	30	28	0.731343		6.55539	0.731343		67	636			Tps1/46
637	Tps1/151+con		7	15.8			11.0893											susy3	22	20	53	0.0952381		6.5649	0.0952381		42	637			Tps1/151
638	E4/7+		7	19.23			13.4966											PF1	38	32	25	0.514286		6.56566	0.514286		70	638			E4/7
639	E4/4-		7	19.31			13.5528											Tps1/43-	29	34	32	0.396825		6.57719	-0.396825		63	639			E4/4
640	Tps1/390+		7	19.46			13.6581											Tps1/155-con	49	40	6	0.910112		6.57871	0.910112		89	640			Tps1/390
641	Tps1/387-		7	23.28			16.3391											Tps1/35+	48	40	7	0.727273					88	641			Tps1/387
642	Leg108mk_d		7	23.28			16.3391											Tps1/146+con	48	41	6	0.550562		6.59585	0.550562		89	642			Leg108
643	cDNA56/2		7	23.31			16.3602											Tps1/6-con	47	42	6	0.280899		6.61482	0.280899		89	643			cDNA56/2
644	D1/3+		7	27.16			19.0623											A5/9+	34	32	29	0.0606061		6.63505	0.0606061		66	644			D1/3
645	Tps1/399+		7	30.95			21.7223											cDNA289/2	17	25	53	1.52381		6.65528	-1.52381		42	645			Tps1/399
646	Tps1/84+con		7	31.18			21.8838											Tps1/44-con	40	46	9	0.418605		6.65686	-0.418605		86	646			Tps1/84
647	Leg926		7	31.31			21.975											Tps1/357+	45	43	7	0.0454545					88	647			Leg926
648	E3/6--		7	34.43			24.1648											Tps1/405+	45	43	7	0.0454545		6.67552	0.0454545		88	648			E3/6
649	PSAB60		7	37.76			26.502											5S3	33	29	33	0.258065		6.67552	0.258065		62	649			PSAB60
650	CR_fpa		7	37.99			26.6634											B07_1750	35	32	28	0.134328		6.67552	0.134328		67	650			CR_fpa
651	PSAA206		7	40.75			28.6005											Pskn16	30	28	37	0.0689655		6.67659	0.0689655		58	651			PSAA206
652	p12583/12		7	41.03			28.797											B7/1--	32	37	26	0.362319		6.68043	-0.362319		69	652			p12583/12
653	PSAB122		7	43.4			30.4604											GScp	27	37	31	1.5625		6.7081	-1.5625		64	653			PSAB122
654	gr/8		7	43.73			30.692											HptB	22	27	46	0.510204		6.73577	-0.510204		49	654			gr/8
655	B7/3-		7	46.28			32.4818											PSAA335	32	37	26	0.362319		6.73911	-0.362319		69	655			B7/3
656	E4/8+		7	48.65			34.1451											D1/5+	31	38	26	0.710145		6.74012	-0.710145		69	656			E4/8
657	SNP179		7	48.65			34.1451											Tps1/14-con	43	45	7	0.0454545		6.74012	-0.0454545		88	657			SNP179
658	D3/1-		7	49.06			34.4329											95-X2	31	37	27	0.529412		6.74012	-0.529412		68	658			D3/1
659	H15/3+		7	49.48			34.7277											Tps1/18-con	40	49	6	0.910112		6.76035	-0.910112		89	659			H15/3
660	PSAB136		7	52.78			37.0438											Tps1/36+	40	48	7	0.727273					88	660			PSAB136
661	Sym29	Sym29	7	55.12			38.6861											PSAB125	27	42	26	3.26087		6.76186	-3.26087		69	661			Sym29
662	PSAB27		7	55.45			38.9177											PSAB91	26	43	26	4.18841		6.78209	-4.18841		69	662			PSAB27
663	Tps1/265-		7	58.36			40.9601											Leg701	39	48	8	0.931034		6.78619	-0.931034		87	663			Tps1/265
664	Tps1/359+		7	61.46			43.1359											Tps1/192-	40	48	7	0.727273		6.78827	-0.727273		88	664			Tps1/359
665	PSAA446		7	64.7			45.4099											MKX3/3-	29	40	26	1.75362		6.79854	-1.75362		69	665			PSAA446
666	Tps1/7-con		7	68.06			47.7681											PSAC76a	27	42	26	3.26087		6.8126	-3.26087		69	666			Tps1/7
667	hst3/3		7	71.46			50.1544											PSAA103	26	43	26	4.18841		6.82413	-4.18841		69	667			hst3/3
668	Ppi2	Ppi2	7	71.46			50.1544											mt0747	38	50	7	1.63636		6.82697	-1.63636		88	668			Ppi2
669	CR_max2	Rms4	7	71.62			50.2667											CD7/5only	17	29	49	3.13043		6.83031	-3.13043		46	669			Rms4
670	G11/2+		7	75.1			52.7092											cDNA324	27	38	30	1.86154		6.83333	-1.86154		65	670			G11/2
671	D3/2+		7	75.23			52.8004											B5/4-	32	36	27	0.235294					68	671			D3/2
672	Tps1/22-con		7	75.23			52.8004											E3/11+	34	34	27	0		7	0		68	672			Tps1/22
673	Tps1/153-con		7	75.59			53.0531											Tps1/270+	41	47	7	0.409091		7	-0.409091		88	673			Tps1/153
674	PSAA136		7	75.93			53.2917											A15/6-	30	39	26	1.17391		7	-1.17391		69	674			PSAA136
675	cDNA136		7	76.76			53.8742											PsBAS	42	46	7	0.181818		7.00228	-0.181818		88	675			cDNA136
676	PSAA374a		7	80.14			56.2465											F13/3-	33	36	26	0.130435		7.01152	-0.130435		69	676			PSAA374a
677	PSAB36		7	80.3			56.3588											Tps1/2+con	47	42	6	0.280899		7.02281	0.280899		89	677			PSAB36
678	C83-88ASL		7	80.48			56.4851											B5/6+	40	28	27	2.11765					68	678			C8388ASL
679	CDj5		7	80.63			56.5904											X1-420	36	29	30	0.753846		7.03433	0.753846		65	679			CDj5
680	Tps1/364+		7	83.8			58.8153											SNP162	40	47	8	0.563218		7.03603	-0.563218		87	680			Tps1/364
681	PD24		7	83.99			58.9486											cDNA148/1	41	23	31	5.0625		7.05124	5.0625		64	681			PD24
682	PSAB114		7	87			61.0612											Tps1/23+con	44	45	6	0.011236		7.05258	-0.011236		89	682			PSAB114
683	Tps1/31+con		7	89.96			63.1387											Tps1/46+con	49	39	7	1.13636		7.07206	1.13636		88	683			Tps1/31
684	H15/6+-		7	90.22			63.3212											Tps1/151+con	49	40	6	0.910112		7.09241	0.910112		89	684			H15/6
685	Tps1/27-con		7	92.79			65.1249											E4/7+	38	30	27	0.941176		7.11247	0.941176		68	685			Tps1/27
686	PSAA160		7	93.08			65.3285											E4/4-	40	28	27	2.11765		7.11294	2.11765		68	686			PSAA160
687	Tps1/230+		7	95.42			66.9708											Tps1/390+	47	41	7	0.409091		7.11382	0.409091		88	687			Tps1/230
688	PSAB135		7	95.71			67.1743											Tps1/388+	50	38	7	1.63636					88	688			PSAB135
689	C7/8-		7	97.89			68.7044											Tps1/387-	50	38	7	1.63636		7.13616	1.63636		88	689			C7/8
690	A9/5-		7	97.89			68.7044											Leg108mk_d	49	39	7	1.13636		7.13616	1.13636		88	690			A9/5
691	Tps1/122-		7	98.2			68.922											cDNA56/2	41	22	32	5.73016		7.13633	5.73016		63	691			Tps1/122
692	Cab1	Cab1	7	100.38			70.452											D1/3+	43	26	26	4.18841		7.15885	4.18841		69	692			Cab1
693	PSAB65		7	100.69			70.6696											Tps1/399+	52	36	7	2.90909		7.18102	2.90909		88	693			PSAB65
694	PSAD146		7	102.9			72.2207											Tps1/84+con	54	34	7	4.54545		7.18236	4.54545		88	694			PSAD146
695	PSAB210		7	103.22			72.4453											Leg926	53	33	9	4.65116		7.18313	4.65116		86	695			PSAB210
696	Psfim	Stp	7	105.76			74.228											E3/6--	43	26	26	4.18841		7.20137	4.18841		69	696			Stp
697	PSAD56		7	108.44			76.1089											PSAB60	41	28	26	2.44928		7.22085	2.44928		69	697			PSAD56
698	PsGAI	Cry	7	111.24			78.0741											CR_fpa	43	27	25	3.65714		7.22219	3.65714		70	698			Cry
699	399-X131		7	113.92			79.9551											PSAA206	41	27	27	2.88235		7.23834	2.88235		68	699			399X131
700	Tps1/263+		7	113.92			79.9551											p12583/12	30	25	40	0.454545		7.23998	0.454545		55	700			Tps1/263
701	cDNA119		7	113.92			79.9551											PSAB122	43	26	26	4.18841		7.25384	4.18841		69	701			cDNA119
702	Tps1/380-		7	114.13			80.1025											gr/8	45	23	27	7.11765		7.25577	7.11765		68	702			Tps1/380
703	Tps1/161-		7	114.73			80.5236											PSAB151	42	27	26	3.26087					69	703			Tps1/161
704	A5/13-		7	114.73			80.5236											B7/3-	42	27	26	3.26087		7.27068	3.26087		69	704			A5/13
705	PSAA19		7	114.91			80.6499											E4/8+	41	26	28	3.35821		7.28454	3.35821		67	705			PSAA19
706	A5/1-		7	118.52			83.1836											SNP179	51	34	10	3.4		7.28454	3.4		85	706			A5/1
707	Tps1/86+con		7	122.16			85.7383											D3/1-	37	29	29	0.969697		7.28694	0.969697		66	707			Tps1/86
708	45-X29		7	122.24			85.7945											H15/3+	35	33	27	0.0588235		7.2894	0.0588235		68	708			45X29
709	Tps1/148+con		7	122.44			85.9349											PSAB136	42	27	26	3.26087		7.3087	3.26087		69	709			Tps1/148
710	PSAB24		7	126.21			88.5809											Sym29	53	35	7	3.68182		7.32238	3.68182		88	710			PSAB24
711	cDNA38a		7	126.29			88.637											PSAB27	42	27	26	3.26087		7.32431	3.26087		69	711			cDNA38a
712	PSAB133		7	130.01			91.2479											Tps1/265-	55	33	7	5.5		7.34133	5.5		88	712			PSAB133
713	PSAA57		7	130.11			91.3181											Tps1/359+	54	34	7	4.54545		7.35947	4.54545		88	713			PSAA57
714	PSAB200		7	133.62			93.7816											PSAA446	36	28	31	1		7.37842	1		64	714			PSAB200
715	A10/1++		7	137.07			96.203											Tps1/7-con	54	35	6	4.05618		7.39807	4.05618		89	715			A10/1
716	Rrn2		7	137.26			96.3363											hst3/3	20	13	62	1.48485		7.41795	1.48485		33	716			Rrn2
717	cDNA228		7	137.26			96.3363											Ppi2	27	23	45	0.32		7.41795	0.32		50	717			cDNA228
718	Tps1/214+		7	137.44			96.4627											CR_max2	41	28	26	2.44928		7.41889	2.44928		69	718			Tps1/214
719	SNP165		7	137.62			96.589											G11/2+	35	28	32	0.777778		7.43924	0.777778		63	719			SNP165
720	CD7/3		7	139.6			97.9787											D3/2+	34	33	28	0.0149254		7.44	0.0149254		67	720			CD7/3
721	PSAA416		7	139.83			98.1401											Tps1/22-con	55	34	6	4.95506		7.44	4.95506		89	721			PSAA416
722	gr/1/2/5/con		7	141.67			99.4315											Tps1/153-con	54	34	7	4.54545		7.44211	4.54545		88	722			gr/1/2/5/
723	P04_860		7	141.93			99.614											PSAA136	38	28	29	1.51515		7.4441	1.51515		66	723			P04_860
724	Tps1/185-		7	141.93			99.614											cDNA136	39	23	33	4.12903		7.44895	4.12903		62	724			Tps1/185
725	MKXC/2-		7	141.93			99.614											PSAA374a	40	29	26	1.75362		7.46872	1.75362		69	725			MKXC/2
726	pgm4.2	Pgm4.2	7	142.22			99.8175											PA7	40	29	26	1.75362					69	726			Pgm4.2
727	Chr4-6-ST		7	142.22			99.8175											PSAB36	41	28	26	2.44928		7.46966	2.44928		69	727			Chr46ST
728	PSAA135		7	142.48			100											C83-88ASL	44	37	14	0.604938		7.47071	0.604938		81	728			PSAA135
729	A3/6+		7	142.48			100											CDj5	36	31	28	0.373134		7.47159	0.373134		67	729			A3/6
			6.5	150														Tps1/364+	57	31	7	7.68182		7.49013	7.68182		88	730
			6.5			150												PD24	39	27	29	2.18182		7.49124	2.18182		66	731
			6.5			200												PSAB114	41	28	26	2.44928		7.50884	2.44928		69	732
			6.5	200														Tps1/31+con	56	33	6	5.94382		7.52616	5.94382		89	733
	T4		1.1		0.23													H15/6+-	40	28	27	2.11765		7.52768	2.11765		68	734
	Adh3		1.1		0.54													Tps1/27-con	56	33	6	5.94382		7.54271	5.94382		89	735
	An-Ac169666=Angustifolia		1.2		0.54													Tps1/41con	56	33	6	5.94382					89	736
	Pis_PR_144_1		1.1		0.865													PSAA160	44	25	26	5.23188		7.5444	5.23188		69	737
	Pis_PR_69_1		1.2		0.865													Tps1/92con	56	33	6	5.94382					89	738
	psat_EST_00173_03_1		1.1		3.78													Tps1/378-	57	31	7	7.68182					88	739
	psat_EST_00173_03_1		1.2		3.78													Tps1/394+	57	31	7	7.68182					88	740
	psat_EST_00173_03_1		1.3		3.78													Tps1/230+	57	31	7	7.68182		7.55809	7.68182		88	741
	mtmt_GEN_00038_03_1		1.1		7.555													PSAB135	44	25	26	5.23188		7.55979	5.23188		69	742
	mtmt_GEN_00093_02_1		1.2		7.555													C7/8-	43	26	26	4.18841		7.57254	4.18841		69	743
	mtmt_GEN_00116_02_1		1.3		7.555													A9/5-	40	28	27	2.11765		7.57254	2.11765		68	744
	mtmt_GEN_00251_06_1		1.4		7.555													Tps1/122-	45	23	27	7.11765		7.57435	7.11765		68	745
	mtmt_GEN_01008_01_3		1.5		7.555													Cab1	39	27	29	2.18182		7.5871	2.18182		66	746
	Pis_PR_141_1		1.6		7.555													PSAB65	42	27	26	3.26087		7.58891	3.26087		69	747
	PSAB101		1.1		22.44													PSAD146	44	25	26	5.23188		7.60184	5.23188		69	748
	PSAB119		1.1		58.395													PSAB210	43	26	26	4.18841		7.60371	4.18841		69	749
	MKX3/4+		1.1		68.945													Psfim	31	21	43	1.92308		7.61857	1.92308		52	750
	mtmt_GEN_00304_03_1		1.2		68.945													PSAD56	41	28	26	2.44928		7.63424	2.44928		69	751
	Pis_PR_173_1		1.3		68.945													PsGAI	36	24	35	2.4		7.65062	2.4		60	752
	Pis_PR_89_1		1.4		68.945													399-X131	40	28	27	2.11765		7.66629	2.11765		68	753
	Pis_PR_89_1		1.5		68.945													Tps1/263+	50	38	7	1.63636		7.66629	1.63636		88	754
	Tps1/401+		1.1		69.55													cDNA119	39	29	27	1.47059		7.66629	1.47059		68	755
	Pis_PR_106_1		1.1		94.635													Tps1/380-	51	37	7	2.22727		7.66752	2.22727		88	756
	mtmt_GEN_00093_02_1		1.1		115.145													Tps1/161-	53	35	7	3.68182		7.67103	3.68182		88	757
	PD21		1.1		116.58													A5/13-	40	26	29	2.9697		7.67103	2.9697		66	758
	mtmt_GEN_00446_01_1		1.1		121.88													PSAA19	40	29	26	1.75362		7.67208	1.75362		69	759
	mtmt_GEN_01102_02_1		1.2		121.88													A5/1-	38	28	29	1.51515		7.6932	1.51515		66	760
	mtmt_GEN_01134_01_1		1.1		131.075													Tps1/86+con	53	36	6	3.24719		7.71449	3.24719		89	761
	mtmt_GEN_01041_04_1		1.1		137.35													45-X29	40	28	27	2.11765		7.71495	2.11765		68	762
	mtmt_GEN_00388_07_2		1.1		165.21													Tps1/5+con	52	37	6	2.52809					89	763
	mtmt_GEN_00992_02_1		1.1		165.21													Tps1/148+con	52	37	6	2.52809		7.71612	2.52809		89	764
	SGR		1.1		166.17													PSAB24	41	28	26	2.44928		7.73817	2.44928		69	765
	Pis_GEN_11_2_1		2.1		0.205													cDNA38a	37	25	33	2.32258		7.73864	2.32258		62	766
	mtca_EST_00214_01_4		2.1		0.795													PSAB133	42	27	26	3.26087		7.7604	3.26087		69	767
	mtmt_GEN_00914_04_3		2.2		0.795													PSAA57	42	26	27	3.76471		7.76098	3.76471		68	768
	psat_EST_00176_01_4		2.3		0.795													PSAB200	40	29	26	1.75362		7.78151	1.75362		69	769
	Pis_PR_43_1		2.1		1.725													A10/1++	38	31	26	0.710145		7.80169	0.710145		69	770
	Pis_GEN_11_2_1		2.1		3.02													Rrn2	33	29	33	0.258065		7.8028	0.258065		62	771
	mtmt_GEN_01081_02_1		2.1		38.94													cDNA228	32	26	37	0.62069		7.8028	0.62069		58	772
	mtmt_GEN_00032_01_1		2.1		43.51													Tps1/214+	52	36	7	2.90909		7.80386	2.90909		88	773
	PSAB188		2.1		63.355													SNP165	53	34	8	4.14943		7.80491	4.14943		87	774
	mtmt_GEN_00034_07_1		2.1		67.61													CD7/3	23	25	47	0.0833333		7.81649	-0.0833333		48	775
	Pis_GEN_8_1_1		2.1		71.675													PSAA416	33	36	26	0.130435		7.81783	-0.130435		69	776
	Pis_PR_21_1		2.2		71.675													STps1/89-	30	38	27	0.941176					68	777
	Pis_PR_75_1		2.3		71.675													gr/1/2/5/con	30	28	37	0.0689655		7.8286	0.0689655		58	778
	Tps1/395+		2.1		80.2													P04_860	30	36	29	0.545455		7.83012	-0.545455		66	779
	psmt_EST_00204_03_2		2.2		80.2													Tps1/185-	45	44	6	0.011236		7.83012	0.011236		89	780
	psmt_EST_00204_03_2		2.3		80.2													MKXC/2-	32	36	27	0.235294		7.83012	-0.235294		68	781
	Tps1/93+		2.1		83.335													pgm4.2	23	26	46	0.183673		7.83181	-0.183673		49	782
	Chr1_1NT		2.2		83.335													Chr4-6-ST	42	44	9	0.0465116		7.83181	-0.0465116		86	783
	mtmt_GEN_00078_08_1		2.1		93.77													PSAA135	38	31	26	0.710145		7.83333	0.710145		69	784
	mtmt_GEN_00495_01_1		2.2		93.77													A3/6+	27	41	27	2.88235		7.83333	-2.88235		68	785
	psat_EST_00189_01_1		2.3		93.77
	gbsts1		2.1		111.025
	mtmt_GEN_00243_02_1		2.1		119.44
	mtmt_GEN_00080_01_1		2.1		126.62
	mtmt_GEN_00706_12_1		3.1		0
	mtmt_GEN_00747_01_1		3.2		0
	mtmt_GEN_01093_06_1		3.3		0
	mtmt_GEN_00015_01_1		3.1		13.125
	mtmt_GEN_00063_01_1		3.2		13.125
	mtmt_GEN_00757_03_1		3.3		13.125
	Pis_GEN_18_2_1		3.4		13.125
	DR/4		3.1		21.08
	DR/10		3.2		21.08
	Pis_GEN_21_1_1		3.1		33.295
	mtmt_GEN_00003_01_1		3.1		45.17
	mtmt_GEN_00003_01_1		3.2		45.17
	psmt_EST_00197_01_1		3.1		46.96
	PsTTG1=a2		3.1		51.08
	Pis_PR_33_1		3.1		61.73
	mtmt_GEN_00076_01_1		3.1		63.375
	mtmt_GEN_01101_01_1		3.2		63.375
	mtmt_GEN_01123_02_1		3.3		63.375
	psat_EST_00172_01_1		3.4		63.375
	mtmt_GEN_01168_04_1		3.1		66.355
	Pis_GEN_10_1_1		3.1		67.32
	mtmt_GEN_00075_02_1		3.1		69.755
	mtmt_GEN_00497_01_2		3.1		72.385
	psmt_EST_00198_02_2		3.2		72.385
	SNP198		3.1		77.165
	rfs		3.2		77.165
	mtmt_GEN_00279_03_4		3.1		82.125
	mtmt_GEN_00038_03_1		3.1		85.14
	mtmt_GEN_00103_01_1		3.1		104.345
	mtmt_GEN_00999_01_1		3.2		104.345
	psat_EST_00192_02_1		3.3		104.345
	mtmt_GEN_00705_02_1		3.1		110.405
	mtmt_GEN_01091_03_1		3.2		110.405
	mtmt_GEN_00101_01_1		3.1		114.03
	mtmt_GEN_00058_10_1		3.1		120.32
	mtmt_GEN_00093_02_1		3.2		120.32
	Pis_PR_144_1		3.3		120.32
	PSAA484		3.1		124.93
	mtmt_GEN_00381_08_2		3.1		147.655
	mtmt_GEN_01026_01_1		3.2		147.655
	Pis_GEN_7_1-2_1		3.1		165.495
	mtmt_GEN_00030_07_1		3.1		171.1
	psat_EST_00188_02_1		3.2		171.1
	mtmt_GEN_00034_07_1		3.1		185.54
	PSAB139		3.2		185.54
	mtmt_GEN_00084_01_1		3.1		188.275
	Tps1/374-		3.1		189.92
	mtmt_GEN_00069_05_1		4.1		7.035
	Pis_PR_173_1		4.2		7.035
	Tps1/12con		4.3		7.035
	Tps1/197+		4.1		8.43
	mtmt_GEN_00098_02_1		4.1		15.64
	mtmt_GEN_00257_03_2		4.1		27.86
	mtmt_GEN_00357_05_3		4.2		27.86
	mtmt_GEN_01099_01_1		4.1		30.37
	Pis_GEN_58_3-4_1		4.2		30.37
	mtmt_GEN_01204_05_1		4.1		30.77
	PSAB167b		4.1		48.54
	mtmt_GEN_00648_04_1		4.1		55.37
	mtmt_GEN_01039_07_1		4.2		55.37
	mtmt_GEN_01146_02_1		4.3		55.37
	Pis_PR_82_1		4.4		55.37
	PSAA122		4.1		55.66
	Tps1/26con		4.1		61.66
	PSAB137		4.1		66.635
	mtmt_GEN_00038_03_1		4.1		71.845
	mtmt_GEN_00034_07_1		4.1		87.585
	mtmt_GEN_00346_09_1		4.1		96.88
	mtmt_GEN_00251_06_1		4.2		96.88
	mtmt_GEN_00251_06_1		4.3		96.88
	mtmt_GEN_00010_03_1		4.1		98.845
	mtmt_GEN_00040_02_1		4.1		101.1
	ASL4-BG-AC147878		4.1		115.015
	mtmt_GEN_00307_04_1		4.1		121.595
	psmt_EST_00203_02_1		4.2		121.595
	psat_EST_00163_02_1		4.1		133.25
	PSAD186		4.1		137.22
	Pis_PR_115_1		4.1		141.125
	psat_EST_00191_01_1		4.1		142.995
	psat_EST_00185_02_1		4.1		149.36
	mtmt_GEN_00602_04_1		4.1		151.84
	Pis_GEN_5_4-5_1		4.1		152.43
	mtmt_GEN_00068_01_1		5.1		0.2
	mtmt_GEN_00775_01_1		5.2		0.2
	mtmt_GEN_00032_01_1		5.1		0.76
	mtmt_GEN_00274_04_1		5.1		1.67
	mtmt_GEN_00758_01_1		5.2		1.67
	Pis_PR_33_1		5.3		1.67
	Sbe1		5.1		24.495
	CR_ld		5.2		24.495
	mtmt_GEN_00096_06_1		5.1		45.795
	Pis_PR_121_1		5.2		45.795
	Pis_PR_131_1		5.1		57.53
	DR/3		5.1		57.985
	mtmt_GEN_00982_03_1		5.1		72.585
	Pis_GEN_6_3_1		5.2		72.585
	Pis_PR_165_1		5.3		72.585
	PSAB83		5.1		79.5
	mtmt_GEN_00385_06_1		5.1		86.415
	mtmt_GEN_00754_08_1		5.2		86.415
	mtmt_GEN_00937_01_4		5.3		86.415
	Pis_GEN_27_2_1		5.4		86.415
	mtmt_GEN_00016_01_1		5.1		98.43
	mtmt_GEN_00703_11_1		5.1		106.695
	Pis_GEN_28_1_1		5.2		106.695
	Pis_GEN_9_3_1		5.1		110.325
	psat_EST_00178_01_1		5.2		110.325
	PSAB142		5.1		130.07
	PSAC6a		5.2		130.07
	mtmt_GEN_00020_02_1		5.1		139.685
	Pis_PR_21_1		5.2		139.685
	mtmt_GEN_00049_01_1		5.1		151.55
	mtmt_GEN_00481_05_1		5.2		151.55
	psmt_EST_00196_01_1		5.1		157.07
	PSAC31x		6.1		1.015
	PSAB42		6.2		1.015
	mtmt_GEN_00038_03_1		6.1		12.19
	Pis_GEN_12_1_1		6.2		12.19
	PSAB211		6.1		12.315
	mtmt_GEN_00020_02_1		6.1		34.895
	Tps1/162-		6.1		48.98
	mtmt_GEN_00087_02_1		6.1		66.13
	Tps1/158-		6.2		66.13
	PSAB71		6.1		74.425
	mtmt_GEN_00781_05_1		6.1		74.51
	mtmt_GEN_00020_02_1		6.1		78.61
	mtmt_GEN_00036_02_1		6.2		78.61
	Pis_GEN_16_1_1		6.3		78.61
	Tps1/35+		6.1		93.18
	Tps1/357+		6.1		105.7
	mtmt_GEN_00859_06_2		6.2		105.7
	Tps1/36+		6.1		120.76
	mtmt_GEN_00275_10_3		6.1		131.475
	B5/4-		6.1		66.11
	mtmt_GEN_00079_01_1		6.2		66.11
	mtmt_GEN_00934_02_1		7.1		0
	B5/6+		7.1		4.885
	Pis_GEN_30_1_1		7.1		7.46
	mtmt_GEN_00086_03_1		7.1		10.655
	Pis_PR_173_1		7.1		17.515
	Pis_PR_64_1		7.2		17.515
	Tps1/388+		7.1		21.37
	mtmt_GEN_00038_03_1		7.2		21.37
	mtmt_GEN_00047_01_1		7.3		21.37
	mtmt_GEN_00258_10_1		7.4		21.37
	mtmt_GEN_01114_05_1		7.1		45.005
	Pis_PR_165_1		7.2		45.005
	Pis_PR_64_1		7.3		45.005
	PSAB151		7.4		45.005
	mtmt_GEN_00072_01_1		7.1		51.13
	mtmt_GEN_01124_01_1		7.1		75.41
	psat_EST_00174_01_1		7.2		75.41
	PA7		7.1		80.22
	mtmt_GEN_00081_03_1		7.1		83.895
	mtmt_GEN_01109_01_1		7.1		92.935
	Pis_GEN_11_2_1		7.2		92.935
	Tps1/41con		7.3		92.935
	Tps1/92con		7.1		94.25
	Tps1/378-		7.2		94.25
	mtmt_GEN_00749_02_1		7.3		94.25
	Tps1/394+		7.4		94.25
	Tps1/5+con		7.1		122.34
	mtmt_GEN_00241_05_1		7.1		126.25
	mtmt_GEN_00019_02_1		7.1		135.345
	mtmt_GEN_00394_05_1		7.2		135.345
	mtmt_GEN_00052_04_2		7.1		137.165
	psat_EST_00165_02_2		7.1		138.61
	STps1/89-		7.1		140.75
	mtmt_GEN_00565_01_1		7.1		142.075
	central line		1			0
			1			166.48
			2			0
			2			140.58
			3			0
			3			189.97
			4			0
			4			153.84
			5			0
			5			165.29
			6			0
			6			132.22
			7			0
			7			142.48

## Sheet: identies Tps STps
0	#marker	Residual	:manual	1	2	3	4	5	6	7	8	9	10	11	12	13	14	15	16	17	18	19	20	21	22	23	24	25	26	27	28	29	30	31	32	33	34	35	36	37	38	39	40	41	42	43	44	45	46
	STps1/93+			A	B	B	B	-	B	A	B	A	A	B	-	A	B	B	A	A	A	-	-	A	B	-	B	-	-	A	A	B	B	B	B	A	B	A	-	A	-	A	A	B	-	-	B	B	A
	Tps1/93+			A	B	B	B	A	B	A	B	A	-	B	B	A	B	B	A	A	A	B	B	A	B	B	B	A	-	A	A	B	B	B	B	A	B	A	A	A	-	A	A	B	A	A	B	B	A
352	Tps1/24-con	0	3	B	A	A	B	A	B	A	B	B	A	B	B	A	B	B	B	A	A	A	A	B	B	A	B	B	-	B	A	B	A	B	A	A	B	A	B	A	-	A	B	B	B	B	B	A	A
	STps1/24-			B	A	A	B	-	B	A	-	B	A	B	-	A	B	B	B	A	A	-	-	B	B	-	B	-	-	B	A	B	A	B	A	A	B	A	-	A	-	A	B	B	-	-	B	A	A
				0	0	0	0	0	0	0	0	0	0	0	0	0	0	0	0	0	0	0	0	0	0	0	0	0	0	0	0	0	0	0	0	0	0	0	0	0	0	0	0	0	0	0	0	0	0
	STps1/12-			A	A	A	A	-	B	B	A	A	B	B	-	A	B	A	A	B	B	-	-	A	B	-	A	-	-	A	A	A	B	A	B	B	A	B	-	A	-	B	B	A	-	-	B	A	A
	Tps1/12-			A	A	A	A	B	B	B	A	A	-	B	B	A	B	A	A	B	B	A	A	A	B	A	A	A	-	A	A	A	B	A	B	B	A	B	B	A	-	B	B	A	B	A	B	A	A
				0	0	0	0	0	0	0	0	0	0	0	0	0	0	0	0	0	0	0	0	0	0	0	0	0	0	0	0	0	0	0	0	0	0	0	0	0	0	0	0	0	0	0	0	0	0
	Tps1/12con			A	A	A	A	B	B	B	A	A	B	B	B	A	B	A	A	B	B	A	A	A	B	A	A	A	-	A	A	A	B	A	B	B	A	B	B	A	-	B	B	A	B	A	B	A	A
	STps1/9-			A	A	A	B	-	B	B	B	B	B	B	-	B	A	B	B	B	B	-	-	A	B	-	A	-	-	A	A	B	B	A	B	B	B	A	-	B	-	A	B	A	-	-	A	A	B
237	Tps1/9-con	0	3	A	A	A	B	B	B	B	B	B	B	B	B	B	A	B	B	B	B	A	A	A	B	B	A	B	-	A	A	B	B	A	B	B	B	A	A	B	-	A	B	A	A	A	A	A	B
				0	0	0	0	0	0	0	0	0	0	0	0	0	0	0	0	0	0	0	0	0	0	0	0	0	0	0	0	0	0	0	0	0	0	0	0	0	0	0	0	0	0	0	0	0	0
	STps1/37-			A	A	A	A	-	A	A	B	A	B	-	-	A	A	A	A	A	B	-	-	B	B	-	B	-	-	A	B	B	B	A	A	B	B	B	-	A	-	A	B	B	-	-	A	B	B
326	Tps1/37-con	0	3	A	A	A	A	A	A	A	B	A	B	A	B	A	A	A	A	A	B	A	B	B	B	B	B	A	-	A	B	B	B	A	A	B	B	B	A	A	-	A	B	B	B	B	A	B	B
				0	0	0	0	0	0	0	0	0	0	0	0	0	0	0	0	0	0	0	0	0	0	0	0	0	0	0	0	0	0	0	0	0	0	0	0	0	0	0	0	0	0	0	0	0	0
	STps1/26+			B	B	B	B	-	B	B	-	A	B	B	-	A	B	B	A	A	B	-	-	B	A	-	B	-	-	A	A	B	B	A	B	B	B	A	-	B	-	A	B	B	-	-	A	A	B
	Tps1/26+			B	B	B	B	A	B	B	A	A	-	B	B	A	B	B	A	A	B	A	B	B	A	A	B	A	-	A	A	B	B	A	B	B	B	A	A	B	-	A	B	B	A	B	A	A	B
				0	0	0	0	0	0	0	0	0	0	0	0	0	0	0	0	0	0	0	0	0	0	0	0	0	0	0	0	0	0	0	0	0	0	0	0	0	0	0	0	0	0	0	0	0	0
	Tps1/26con			B	B	B	B	A	B	B	A	A	B	B	B	A	B	B	A	A	B	A	B	B	A	A	B	A	-	A	A	B	B	A	B	B	B	A	A	B	-	A	B	B	A	B	A	A	B
	STps1/40-			B	B	A	A	-	B	A	A	B	A	-	-	B	A	B	B	A	A	-	-	B	B	-	A	-	-	B	B	B	B	B	B	B	B	B	-	B	-	A	A	B	-	-	B	B	A
523	Tps1/40-con	0	5	B	B	A	A	B	B	A	A	B	A	B	A	B	A	A	B	A	A	A	B	B	B	A	A	B	-	B	B	B	B	B	B	B	B	B	A	B	-	A	A	B	B	A	B	B	A
				0	0	0	0	0	0	0	0	0	0	0	0	0	0	1	0	0	0	0	0	0	0	0	0	0	0	0	0	0	0	0	0	0	0	0	0	0	0	0	0	0	0	0	0	0	0
																		?
	STps1/158-			A	A	B	B	-	A	A	A	B	A	B	-	B	A	B	B	A	A	-	-	B	A	-	A	-	-	A	B	B	B	B	B	A	B	B	-	B	-	A	B	A	-	-	B	A	A
	Tps1/158-			A	A	B	B	A	A	A	A	B	-	A	A	B	A	A	B	A	A	B	B	B	A	A	A	B	-	A	B	B	B	B	B	A	B	B	A	B	-	A	B	A	A	B	B	A	A
				0	0	0	0	0	0	0	0	0	0	1	0	0	0	1	0	0	0	0	0	0	0	0	0	0	0	0	0	0	0	0	0	0	0	0	0	0	0	0	0	0	0	0	0	0	0
	STps1/158- not placed
	STps1/35+			A	B	A	B	-	B	B	A	A	A	-	-	B	B	B	A	A	A	-	-	B	B	-	A	-	-	A	A	A	B	B	B	A	B	B	-	B	-	A	B	A	-	-	B	B	A
	Tps1/35+			A	B	A	B	A	B	B	A	A	-	A	A	B	B	A	A	A	A	A	A	B	B	B	A	B	-	A	A	A	B	B	B	A	B	B	A	B	-	A	B	A	A	B	B	B	A
				0	0	0	0	0	0	0	0	0	0	0	0	0	0	1	0	0	0	0	0	0	0	0	0	0	0	0	0	0	0	0	0	0	0	0	0	0	0	0	0	0	0	0	0	0	0
	STps1/35+ not placed
613	Tps1/14-con	0.003	6	A	B	A	B	A	B	B	A	A	B	A	A	B	B	B	A	A	B	A	B	A	A	B	A	A	-	A	B	A	B	A	B	A	B	B	A	B	-	A	B	B	A	B	B	A	A
	STps1/14-			A	B	A	B	-	B	B	A	B	B	A	-	B	B	B	A	A	B	-	-	A	A	-	A	-	-	A	B	A	B	A	B	A	B	B	-	B	-	A	B	B	-	-	B	A	A
				0	0	0	0	0	0	0	0	1	0	0	0	0	0	0	0	0	0	0	0	0	0	0	0	0	0	0	0	0	0	0	0	0	0	0	0	0	0	0	0	0	0	0	0	0	0
	STps1/14- not placed
615	Tps1/18-con	0.001	6	A	B	A	B	A	B	B	A	A	B	A	A	B	B	B	B	A	B	A	A	A	B	B	A	A	-	A	B	A	B	A	B	A	B	B	A	B	-	A	B	A	A	B	B	B	A
	STps1/18-			A	B	A	B	-	B	B	A	-	B	A	-	B	B	B	B	A	B	-	-	A	B	-	A	-	-	A	B	A	B	A	B	A	B	B	-	B	-	A	B	A	-	-	B	B	A
				0	0	0	0	0	0	0	0	0	0	0	0	0	0	0	0	0	0	0	0	0	0	0	0	0	0	0	0	0	0	0	0	0	0	0	0	0	0	0	0	0	0	0	0	0	0
	Tps1/36+			A	B	A	B	A	B	B	A	A	-	A	A	B	B	B	B	A	B	A	A	A	B	B	A	A	-	A	B	A	B	A	B	A	B	B	A	B	-	A	B	A	A	B	B	B	A
	STps1/36+			A	B	A	B	-	B	B	A	A	B	-	-	B	B	B	B	A	B	-	-	A	B	-	A	-	-	A	B	B	B	A	B	A	B	B	-	B	-	A	B	A	-	-	B	B	A
				0	0	0	0	0	0	0	0	0	0	0	0	0	0	0	0	0	0	0	0	0	0	0	0	0	0	0	0	1	0	0	0	0	0	0	0	0	0	0	0	0	0	0	0	0	0
	STps1/36+ not placed
	STps1/41+			A	A	A	A	-	A	A	A	A	A	-	-	A	A	A	B	B	B	-	-	B	B	-	B	-	-	B	B	B	A	B	A	A	A	A	-	B	-	B	A	A	-	-	B	B	A
	Tps1/41+			A	A	A	A	B	A	A	A	A	-	B	B	A	A	A	B	B	B	B	A	B	B	A	B	A	-	B	B	B	A	B	A	A	A	A	A	B	-	B	A	A	B	B	B	B	A
				0	0	0	0	0	0	0	0	0	0	0	0	0	0	0	0	0	0	0	0	0	0	0	0	0	0	0	0	0	0	0	0	0	0	0	0	0	0	0	0	0	0	0	0	0	0
	Tps1/41con			A	A	A	A	B	A	A	A	A	A	B	B	A	A	A	B	B	B	B	A	B	B	A	B	A	-	B	B	B	A	B	A	A	A	A	A	B	-	B	A	A	B	B	B	B	A
	STps1/92+			A	A	A	A	-	A	A	A	A	A	B	-	A	A	A	B	B	B	-	-	B	B	-	B	-	-	B	B	B	A	B	A	A	A	A	-	B	-	B	A	A	-	-	B	B	A
	Tps1/92+			A	A	A	A	B	A	A	A	A	-	B	B	A	A	A	B	B	B	B	A	B	B	A	B	A	-	B	B	B	A	B	A	A	A	A	A	B	-	B	A	A	B	B	B	B	A
				0	0	0	0	0	0	0	0	0	0	0	0	0	0	0	0	0	0	0	0	0	0	0	0	0	0	0	0	0	0	0	0	0	0	0	0	0	0	0	0	0	0	0	0	0	0
	Tps1/92con			A	A	A	A	B	A	A	A	A	A	B	B	A	A	A	B	B	B	B	A	B	B	A	B	A	-	B	B	B	A	B	A	A	A	A	A	B	-	B	A	A	B	B	B	B	A
685	Tps1/27-con	0	7	A	A	A	A	B	A	A	A	A	A	B	B	A	A	A	B	B	B	B	A	B	B	A	B	A	-	B	B	B	A	B	A	A	A	A	A	B	-	B	A	A	B	B	B	B	A
	STps1/27-			A	A	A	A	-	A	A	-	A	A	B	-	A	A	A	B	B	B	-	-	B	B	-	B	-	-	B	B	B	A	B	A	A	A	A	-	B	-	B	A	A	-	-	B	B	A
				0	0	0	0	0	0	0	0	0	0	0	0	0	0	0	0	0	0	0	0	0	0	0	0	0	0	0	0	0	0	0	0	0	0	0	0	0	0	0	0	0	0	0	0	0	0
	STps1/5+			A	A	A	A	-	A	B	A	A	A	B	-	A	B	A	A	B	B	-	-	B	B	-	B	-	-	B	B	A	A	B	B	A	A	A	-	A	-	B	B	A	-	-	B	B	A
	Tps1/5+			A	A	A	A	A	A	B	A	A	-	B	B	A	B	A	A	B	B	B	A	B	B	A	B	B	-	B	B	A	A	B	B	A	A	A	A	A	-	B	B	A	B	B	B	B	A
				0	0	0	0	0	0	0	0	0	0	0	0	0	0	0	0	0	0	0	0	0	0	0	0	0	0	0	0	0	0	0	0	0	0	0	0	0	0	0	0	0	0	0	0	0	0
	Tps1/5+con			A	A	A	A	A	A	B	A	A	A	B	B	A	B	A	A	B	B	B	A	B	B	A	B	B	-	B	B	A	A	B	B	A	A	A	A	A	-	B	B	A	B	B	B	B	A
248	Tps1/8-con	0	3	A	A	A	B	B	B	B	A	A	B	B	B	B	A	A	B	A	B	A	A	A	B	A	B	A	-	B	B	B	A	A	B	B	B	A	B	B	-	B	B	B	A	A	A	A	A
	Tps1/8-			A	A	A	B	B	B	B	A	A	-	B	B	B	A	A	B	A	B	A	A	A	B	A	B	A	-	B	B	B	A	A	B	B	B	A	B	B	-	B	B	B	A	A	A	A	A
				0	0	0	0	0	0	0	0	0	0	0	0	0	0	0	0	0	0	0	0	0	0	0	0	0	0	0	0	0	0	0	0	0	0	0	0	0	0	0	0	0	0	0	0	0	0
672	Tps1/22-con	0	7	A	A	A	A	A	A	A	A	A	A	A	B	A	A	A	B	B	B	B	A	B	B	A	B	A	-	B	B	B	A	B	A	A	A	A	A	B	-	B	A	A	B	A	B	B	A
	STps1/22-			A	A	A	A	-	A	A	-	A	A	A	-	A	A	A	B	B	B	-	-	B	B	-	B	-	-	B	B	B	A	B	A	A	A	A	-	B	-	B	A	A	-	-	B	B	A
				0	0	0	0	0	0	0	0	0	0	0	0	0	0	0	0	0	0	0	0	0	0	0	0	0	0	0	0	0	0	0	0	0	0	0	0	0	0	0	0	0	0	0	0	0	0
[truncated: 54 more columns]
