# Supplementary material for: NMR Metabolomics Defining Genetic Variation in Pea Seed Metabolites
Source: Front Plant Sci. 2018 Jul 17;9:1022. doi: 10.3389/fpls.2018.01022 (PMC6056766; doi:10.3389/fpls.2018.01022)
Supplement: Supplementary file 9 [file Data_Sheet_1.ZIP › Supplementary File S1-Figures M6 and M7.xlsx]

## Sheet: Information
			0	#marker	Residual	:manual	1	2	3	4		26	27		95	#marker	:manual	position	percentage point
			1	PSAB186	0	1	B	A	B	B		-	B		B	PSAB186	1	0	0
	black:	Marker used to make the map	2	C2/2++--	0	1	B	A	B	B		-	B		B	C2/2++--	1	0.15	0.0901009
	red:	Marker placed approximately		T4			B	A	B	B		-	B		-	T4
			3	pAtT4/8	0	1	B	A	-	B		-	B		B	pAtT4/8	1	0.31	0.186209
			4	Sym35	0	1	-	A	B	B		-	B		B	Sym35	1	0.46	0.276309
				Adh3			A	B	-	B		-	A		B	Adh3
				An-Ac169666=Angustifolia			-	-	-	B		-	-		-	An-Ac169666=Angustifolia
			5	W19_900	0	1	A	B	B	B		-	B		B	W19_900	1	0.62	0.372417
			6	D1/6++	0	1	A	B	B	B		-	B		B	D1/6++	1	0.77	0.462518
			7	A5/2+	0	1	A	B	-	B		-	B		B	A5/2+	1	0.96	0.576646
															A	JI15 allele
															B	JI399 allele
															-	missing data
															26	line with no data at all
																:manual	linkage group
																position	cM dowm group
																percentage point	% distance down group
	Info on the sheets
	Sheet	comment
	data set	there is some statistical information in columns CW to DK
		the markers in rows 792 to 802 are not placed on the map
	map	This plots the map and the segregation ratios
		You can highlight markers by copying their 'position' to colum E - I have done that for the markers flanking SbeI (R)
	identities Tps STps	This aligns Tps and STps parker scores for the same PDR1 insertion site so shows the derivation of the combined score (33P and flourescent labelling, both scored by Maggie Knox)
	with GLIP markers'	Includes the positioned SSCP markers from Andrea Seres

## Sheet: primary data set
0	name		1	2	3	4	5	6	7	8	9	10	11	12	13	14	15	16	17	18	19	20	21	22	23	24	25	26	27	28	29	30	31	32	33	34	35	36	37	38	39	40	41	42	43	44	45	46	47
1	pAt-T4/11+	1	A	A	-	-	-	B	B	B	A	-	-	A	B	A	-	A	A	-	-	-	A	B	A	B	A	B	A	A	A	B	A	A	B	-	-	B	B	A	A	B	-	-	B	-	A	B	B
2	4E/1+	1	A	A	B	B	A	B	B	B	A	-	A	A	B	A	-	A	A	A	B	B	A	B	A	B	A	B	A	A	B	B	-	A	B	B	-	B	B	A	A	B	-	-	B	-	A	B	B
3	4E/18-	1	A	A	A	B	A	B	A	B	A	-	A	A	B	A	-	A	A	A	B	B	A	B	A	B	A	A	A	A	A	A	-	A	B	B	-	A	B	A	A	B	-	-	B	-	A	B	A
4	4E/17+	1	A	A	A	B	A	B	A	B	A	-	A	A	B	A	-	A	A	A	B	B	A	B	A	B	A	B	A	A	B	A	-	A	B	B	-	A	B	A	A	B	-	-	B	A	A	B	A
5	Adh3	1	A	A	A	B	A	B	A	B	-	-	-	A	B	A	-	A	A	-	-	B	A	B	A	B	A	B	A	A	B	A	A	A	B	B	-	B	A	A	B	B	-	-	B	A	A	B	A
6	Tps1/253+	1	A	A	A	B	A	B	A	B	A	-	A	A	A	A	-	A	A	B	B	A	B	B	A	A	A	A	A	A	B	A	-	A	B	-	-	B	A	A	B	B	-	-	B	A	A	B	A
7	spm/46-	1	B	B	A	B	A	B	A	B	A	-	B	A	A	A	-	A	B	B	B	A	B	B	A	A	A	B	A	A	B	A	A	A	B	B	-	B	A	A	B	B	-	-	B	A	A	B	B
8	Tps1/199+	1	B	B	A	A	A	B	A	B	A	-	B	A	A	A	-	A	B	B	B	A	B	B	A	A	A	-	A	A	B	A	A	A	B	A	-	B	A	A	B	B	-	-	B	A	A	B	B
9	Tps1/204-	1	B	B	A	A	A	B	A	B	A	-	B	A	A	A	-	A	B	B	B	A	B	B	A	A	A	B	A	A	B	A	-	A	B	A	-	B	A	A	B	B	-	-	B	A	A	B	B
10	Tps1/188-	1	B	-	A	A	A	B	A	B	A	-	B	A	A	A	-	A	B	B	B	A	B	B	A	A	A	B	A	A	B	A	-	A	B	A	-	B	A	A	B	B	-	-	B	A	A	B	B
11	Lox9/4	1	B	B	A	A	A	B	A	B	-	-	-	-	-	A	-	A	A	-	A	A	B	B	A	A	A	B	A	A	B	A	A	A	A	B	-	A	A	A	A	B	-	-	B	A	A	B	B
12	spm/10-	1	B	B	A	A	A	B	A	B	A	-	B	A	A	A	-	A	B	B	B	A	B	B	A	A	A	B	A	A	B	A	A	A	B	-	-	B	A	A	B	B	-	-	B	A	A	B	B
13	7A/2-	1	B	B	A	-	A	B	A	B	A	-	B	A	A	A	-	A	B	B	B	A	B	B	A	A	A	B	A	A	B	A	-	A	B	B	-	B	A	A	B	B	-	-	B	A	A	A	B
14	cDNA44	1	B	B	-	-	A	B	A	B	-	-	-	A	A	A	-	A	A	-	-	-	B	B	A	A	A	B	A	A	B	A	A	A	B	B	-	-	A	A	-	B	-	-	B	-	A	A	B
15	cDNA164/1	1	A	B	B	A	A	A	A	B	A	-	-	A	A	A	-	B	A	-	B	A	B	B	A	A	A	B	A	A	B	A	A	A	B	B	-	B	A	B	B	B	-	-	B	A	A	A	B
16	ASL24	1	-	B	B	A	A	A	A	A	A	B	B	A	A	B	B	B	A	B	B	A	B	B	A	A	B	B	A	A	A	B	B	B	B	A	B	B	A	B	B	B	-	B	B	A	A	A	B
17	Tps1/177+	1	A	B	B	A	A	A	A	A	A	-	B	A	A	B	-	B	A	B	B	A	B	B	A	A	B	B	A	A	A	B	B	B	B	A	-	B	A	B	B	B	-	-	B	A	A	A	B
18	spm/73-	1	A	B	B	A	A	A	A	A	A	-	B	A	A	B	-	B	A	B	B	A	B	B	A	A	B	B	A	A	A	B	B	B	B	A	-	B	A	B	B	B	-	-	B	A	A	A	B
19	spm/17-	1	A	B	B	A	A	A	A	A	A	-	B	A	A	B	-	B	A	B	B	A	B	B	A	A	B	-	A	A	A	B	B	B	B	-	-	B	A	B	B	B	-	-	B	A	A	A	B
20	15F/2-	1	A	B	B	-	A	A	A	A	A	-	B	A	A	B	-	B	A	B	B	A	B	B	A	A	B	B	A	A	A	B	-	B	B	A	-	A	A	B	B	B	-	-	B	A	A	A	A
21	15F/10-	1	A	B	B	-	A	A	A	A	A	-	B	A	A	B	-	B	A	B	B	A	B	B	A	A	B	B	A	A	A	B	-	B	B	A	-	A	A	B	B	B	-	-	B	A	A	A	A
22	Tps1/246-	1	A	B	B	A	A	A	A	A	A	-	B	A	A	B	-	B	A	B	B	A	B	B	A	A	B	B	A	A	A	B	B	B	B	-	-	A	A	B	B	B	-	-	B	A	A	A	A
23	CDj/4-	1	A	B	B	A	A	A	A	A	B	-	B	A	A	B	-	B	A	-	B	A	B	-	A	A	B	B	A	A	A	B	B	B	B	A	-	B	A	B	B	B	-	-	B	-	-	A	B
24	dr7-	1	A	B	-	-	A	A	A	A	-	-	-	A	A	B	-	B	A	-	-	A	B	B	A	A	B	B	A	A	A	B	B	B	B	A	-	-	A	B	B	B	-	-	B	-	A	A	A
25	Cy026p	1	A	B	B	A	A	A	A	A	A	B	B	A	A	B	B	B	A	B	B	A	B	B	B	A	B	B	A	A	A	B	B	B	B	A	A	A	A	B	B	B	-	B	B	-	B	A	A
26	spm/91-	1	A	B	B	A	A	A	A	A	A	-	B	A	A	B	-	B	A	B	B	A	B	B	A	A	B	B	A	A	A	B	B	B	B	A	-	A	A	B	B	B	-	-	B	A	A	A	A
27	5B/7+	1	A	B	B	A	A	A	A	A	A	-	B	A	A	B	-	B	A	B	B	A	B	B	A	A	B	B	A	A	A	B	-	B	B	A	-	A	A	B	B	B	-	-	B	A	A	A	B
28	Tps1/249-	1	A	B	B	A	A	A	A	A	A	-	B	A	A	B	-	B	A	B	B	A	B	B	A	A	B	B	A	A	A	B	-	B	B	-	-	A	A	B	B	B	-	-	B	A	A	A	A
29	3A/2+	1	A	B	B	A	A	A	A	A	A	-	B	A	A	B	-	B	A	B	B	A	B	B	A	A	B	B	A	A	A	B	-	B	B	A	-	A	A	B	B	B	-	-	B	A	A	A	A
30	spm/63+	1	A	B	B	A	A	A	A	A	A	-	B	A	A	B	-	B	A	B	-	A	B	B	A	A	B	B	A	A	A	B	B	B	B	A	-	A	A	B	B	B	-	-	B	A	A	A	A
31	Tps1/76+	1	A	B	B	A	A	A	A	A	A	-	B	A	A	B	-	B	A	A	A	A	B	B	A	A	B	B	A	A	A	B	-	B	B	-	-	A	A	B	B	B	-	-	B	A	A	A	A
32	Tps1/124+	1	A	B	B	A	A	A	A	A	A	-	B	A	A	B	-	B	B	A	A	A	A	B	A	A	B	B	A	A	A	B	-	B	B	-	-	A	A	B	B	B	-	-	A	A	A	A	A
33	spm/58+	1	A	B	B	A	A	A	A	A	A	-	B	A	A	B	-	B	B	A	A	A	A	B	A	A	B	B	A	A	A	B	A	B	B	A	-	A	A	A	B	B	-	-	A	A	A	A	A
34	spm/100+	1	B	B	B	A	A	A	A	A	A	-	B	A	A	B	-	B	B	A	A	A	A	B	A	A	B	B	A	A	A	B	A	B	B	A	-	A	A	B	B	B	-	-	A	A	A	A	A
35	spm/89+	1	A	B	B	A	A	A	A	A	A	-	B	A	A	B	-	B	B	A	A	A	A	B	A	A	B	B	A	A	A	B	A	B	B	A	-	A	A	A	B	B	-	-	A	A	A	A	A
36	spm/102+	1	B	B	B	A	B	A	A	A	A	-	B	A	A	B	-	B	-	A	A	A	A	B	A	A	B	B	A	A	A	B	A	B	B	A	-	A	A	A	A	B	-	-	A	A	A	A	A
37	Tps1/181-	1	B	B	B	A	B	A	A	A	A	-	B	A	A	B	-	B	B	A	A	A	A	B	A	-	B	B	A	A	A	B	A	B	B	A	-	A	A	A	A	B	-	-	A	A	A	A	A
38	spm/7+	1	B	B	B	A	B	A	A	A	A	-	B	A	A	B	-	B	B	A	A	A	A	B	A	A	B	B	A	A	A	B	A	B	B	-	-	A	A	A	A	B	-	-	A	A	A	A	A
39	Tps1/211+	1	B	B	B	A	B	A	A	A	A	-	B	A	A	B	-	B	B	A	A	A	A	B	A	A	B	B	A	A	A	B	-	B	B	B	-	A	A	A	A	B	-	-	A	A	A	A	A
40	Cy062m	1	B	B	B	A	B	A	A	B	A	A	B	A	A	B	B	B	B	A	A	A	A	B	B	A	B	B	A	A	A	B	A	B	B	B	A	A	B	A	A	B	-	B	A	-	A	A	A
41	15F/1+	1	B	B	B	-	B	A	A	B	A	-	B	A	A	B	-	B	A	A	A	A	A	B	A	A	B	B	A	A	B	B	-	B	B	B	-	A	B	A	A	B	-	-	A	A	A	B	A
42	Tps1/261+	1	B	B	B	A	B	A	A	B	A	-	A	A	A	B	-	B	A	A	A	A	A	B	B	A	B	B	A	A	B	B	-	B	B	-	-	A	B	A	A	B	-	-	A	A	A	B	A
43	spm/8+	1	B	B	B	A	B	A	A	B	A	-	B	A	A	B	-	B	A	A	A	A	A	B	A	A	B	B	A	A	B	B	A	B	B	-	-	A	B	A	A	B	-	-	A	A	A	B	A
44	4E/2-	1	A	B	B	A	B	A	A	B	A	-	A	A	A	B	-	B	A	A	A	A	A	B	A	A	B	B	A	A	B	B	-	B	B	B	-	A	B	A	A	B	-	-	A	-	A	B	A
45	hst3/1	1	A	B	B	A	B	A	A	B	-	-	-	A	B	B	-	B	A	A	A	A	B	B	A	A	B	B	A	A	B	B	A	B	B	B	-	A	B	A	A	B	-	-	A	A	A	B	A
46	Leg177mk	1	-	B	-	A	-	A	A	B	A	B	A	A	B	B	B	B	A	A	A	A	B	B	A	A	B	B	A	A	B	B	B	B	B	B	A	A	B	A	A	B	-	A	A	A	A	B	A
47	3D/6-	1	-	-	-	-	B	A	A	B	A	-	A	A	B	B	-	B	A	A	A	A	A	A	A	A	B	B	A	A	B	B	-	B	B	B	-	A	B	A	A	B	-	-	A	A	A	B	A
48	Tps1/163+	1	A	B	A	A	B	A	A	B	A	-	A	A	B	B	-	B	A	A	A	A	A	A	A	A	B	B	A	A	B	B	-	B	B	-	-	A	B	A	A	B	-	-	A	A	A	B	A
49	Tps1/32-	1	A	B	A	A	B	A	A	B	A	-	A	A	B	B	-	B	A	A	A	B	A	A	A	A	B	B	A	A	B	B	A	A	B	-	-	A	B	A	A	B	-	-	A	A	A	B	A
50	Tps1/108-	1	A	B	A	A	B	A	A	B	A	-	A	A	B	B	-	B	A	A	A	B	A	A	A	A	B	B	A	A	B	B	A	A	B	-	-	A	B	A	A	B	-	-	A	A	A	B	A
51	Tps1/207-	1	A	B	A	A	B	A	A	B	A	-	A	A	B	B	-	B	A	A	A	B	A	A	A	A	B	B	A	A	B	B	-	B	B	A	-	A	B	A	A	B	-	-	A	A	A	B	A
52	spm/101-	1	A	B	A	A	B	A	A	B	A	-	A	A	B	B	-	B	A	A	A	B	A	A	A	A	B	B	A	A	B	B	A	B	B	B	-	A	B	A	A	B	-	-	A	A	A	B	A
53	Tps1/254+	1	A	A	A	A	B	A	A	B	A	-	A	A	B	B	-	B	A	A	A	B	A	A	A	A	B	B	A	A	B	B	-	B	B	-	-	A	B	A	A	B	-	-	A	A	A	B	A
54	spm/93+	1	A	B	A	A	B	A	A	B	A	-	A	A	B	B	-	B	A	A	A	A	A	A	A	A	B	B	A	A	B	B	A	B	B	B	-	A	B	A	A	B	-	-	A	A	A	B	A
55	Cy080m	1	A	B	A	A	B	A	A	B	A	A	A	A	B	B	A	B	A	A	A	A	A	A	B	A	B	B	A	A	B	B	A	B	B	B	A	A	B	A	A	B	-	A	A	-	A	B	A
56	Cy021m	1	A	B	A	A	B	A	A	B	A	A	A	A	B	B	A	B	A	A	A	A	A	A	B	A	B	B	A	A	B	B	A	B	B	B	A	A	B	A	A	B	-	A	A	-	A	B	A
57	1.2lox	1	A	B	A	A	B	A	A	B	A	-	A	A	B	B	-	B	A	A	A	B	A	A	A	A	B	B	A	A	B	B	-	B	B	B	-	A	B	A	A	B	-	-	A	A	A	B	A
58	Lox9/6	1	B	B	A	A	B	A	A	B	-	-	-	A	B	B	-	B	A	-	A	B	A	A	A	A	B	B	A	A	B	B	A	B	B	B	-	A	B	A	A	B	-	-	A	A	A	B	A
59	spm/23-	1	A	B	A	A	B	A	B	B	A	-	A	A	B	B	-	B	A	A	A	B	A	A	A	A	B	B	A	A	B	B	A	A	B	-	-	A	B	A	A	B	-	-	A	A	A	B	A
60	Tps1/247-	1	A	B	B	A	B	A	B	B	A	-	A	A	A	B	-	B	A	A	A	B	A	A	A	A	B	B	A	A	B	B	-	A	B	-	-	A	B	A	A	B	-	-	A	A	A	B	A
61	4E/14+	1	A	B	B	A	B	A	B	B	A	-	A	A	A	B	-	B	A	A	A	B	B	A	A	A	B	B	A	A	B	B	-	A	B	B	-	A	B	A	A	B	-	-	A	-	A	B	A
62	spm/109-	1	A	B	B	A	B	A	B	-	A	-	A	A	B	B	-	-	A	A	A	B	A	B	B	A	B	B	A	A	B	B	A	A	B	B	-	A	B	A	A	B	-	-	A	A	A	B	A
63	Cy040m	1	A	B	B	A	B	A	A	B	A	A	A	A	A	A	A	B	A	A	A	B	A	B	B	A	B	B	A	A	B	B	A	A	B	B	A	A	B	A	A	B	-	A	A	-	A	A	A
64	Pis_gen_15_1_1L/R	1	A	B	A	A	B	A	B	A	A	A	A	A	A	A	A	B
65	Tps12a/4	1	A	B	B	A	B	B	B	A	A	-	A	A	A	A	-	B	-	-	A	B	-	B	-	A	A	-	B	A	B	B	-	A	B	-	-	A	B	-	-	B	-	-	A	A	B	A	A
66	4E/23-	1	A	B	B	A	B	B	B	A	A	-	A	B	A	A	-	B	A	A	A	B	A	B	B	A	A	B	B	A	B	B	-	A	B	B	-	A	B	A	A	B	-	-	A	B	B	A	A
67	Chs2	1	A	B	B	B	-	B	B	A	A	-	-	B	A	A	-	B	B	-	A	A	A	B	B	A	A	B	B	A	B	B	A	A	B	B	-	A	B	A	A	B	-	-	B	B	B	A	A
68
69	Tps1/173+	2	B	B	B	A	B	A	B	B	A	-	A	A	A	A	-	B	A	A	B	B	A	B	B	A	B	A	A	A	A	A	B	B	B	B	-	A	B	B	B	A	-	-	A	A	A	A	A
70	Tps1/56+	2	B	B	B	A	B	A	B	B	A	-	A	A	A	A	-	B	A	A	B	B	A	B	B	A	B	A	A	A	A	A	-	B	B	-	-	A	B	B	B	A	-	-	A	B	A	A	A
71	PsMseI1/2	2	A	B	B	A	B	A	A	B	A	-	A	A	A	A	-	B	A	A	B	B	A	B	B	A	B	A	A	A	A	A	B	B	B	B	A	B	B	B	B	A	-	A	A	B	A	B	A
72	Cy094p	2	A	B	B	A	B	A	A	B	A	B	A	A	A	A	A	B	A	A	B	B	A	B	B	A	B	A	A	A	A	A	B	B	B	B	A	B	B	B	B	A	-	A	A	-	A	B	A
73	A3/5-	2	A	B	B	B	B	A	A	B	A	-	B	A	A	A	-	B	-	A	B	B	A	B	B	B	B	A	A	A	A	A	-	B	B	B	-	B	B	B	B	A	-	-	A	B	A	B	A
74	spm/55+	2	A	B	A	B	B	A	A	B	A	-	B	A	A	A	-	B	A	A	A	A	A	B	B	B	A	A	A	A	A	A	B	B	B	B	-	B	B	B	A	A	-	-	A	B	A	B	A
75	Cy207m	2	A	B	B	B	B	A	A	B	A	B	B	A	A	A	A	B	A	A	B	B	A	B	B	B	B	A	A	A	A	A	B	B	B	B	B	B	B	B	B	A	-	A	A	-	A	B	A
76	spm/96+	2	B	B	B	A	A	A	A	A	A	-	B	B	A	B	-	B	B	B	B	B	A	A	A	B	B	A	A	A	A	A	B	B	B	B	-	A	B	B	A	A	-	-	B	B	A	A	B
77	spm/49-	2	B	B	B	A	A	A	A	A	A	-	B	B	A	B	-	B	B	B	B	B	A	A	A	B	B	A	A	A	A	A	B	B	B	B	-	A	B	B	A	A	-	-	B	B	A	A	B
78	Tps1/75+	2	B	B	B	A	A	A	A	A	A	-	B	B	A	B	-	B	B	B	B	B	A	A	A	B	B	A	A	A	A	A	-	B	B	-	-	A	B	B	A	A	-	-	B	B	A	A	B
79	cDNA164/2	2	B	B	B	-	A	A	A	A	-	-	-	B	A	A	-	B	B	-	-	B	A	A	A	B	B	A	A	A	A	A	B	B	A	B	-	-	B	B	A	A	-	-	B	B	A	A	B
80	Tps1/79+	2	B	B	B	A	A	A	A	A	B	-	B	B	A	B	-	B	B	B	B	B	A	A	A	B	B	A	A	A	A	A	-	B	A	-	-	A	B	B	A	A	-	-	B	B	B	A	B
81	spm/67-	2	B	B	B	B	A	A	A	A	B	-	B	B	A	B	-	B	B	B	B	B	A	A	A	B	B	A	A	B	A	A	B	B	A	B	-	A	B	B	A	A	-	-	B	B	B	A	B
82	D15B/3	2	B	B	B	B	A	A	A	A	B	-	B	B	A	B	-	B	B	B	B	B	A	A	A	B	B	A	A	B	A	A	-	B	A	B	-	A	B	B	A	A	-	-	B	B	B	A	A
83	Cy030p	2	B	B	B	B	A	A	B	A	B	B	B	B	A	B	A	B	B	B	B	B	A	A	B	B	A	B	A	B	B	A	B	B	A	B	B	A	B	B	A	A	-	A	B	-	A	A	A
84	spm/6+	2	B	B	B	B	A	A	B	A	B	-	B	B	A	B	-	B	B	B	B	B	A	A	A	B	B	B	A	B	A	A	B	B	A	-	-	A	B	B	A	A	-	-	B	B	A	A	A
85	Tps1/208+	2	B	B	B	B	A	A	B	A	B	-	B	B	A	B	-	B	B	B	A	B	A	A	A	B	B	B	A	B	B	A	-	B	A	B	-	A	B	B	A	A	-	-	B	B	A	A	A
86	Cy047p	2	B	B	B	B	A	A	B	A	B	B	B	B	A	B	A	B	B	B	A	B	A	A	B	B	B	B	A	B	B	A	B	B	A	B	B	A	B	B	A	A	-	A	B	-	A	A	A
87	spm/36+	2	B	B	B	B	A	A	B	A	B	-	B	B	B	B	-	B	B	A	A	B	B	A	A	B	B	B	A	B	B	A	B	B	A	B	-	A	B	B	A	A	-	-	B	A	A	A	A
88	Tps1/67+	2	B	B	B	B	A	A	B	A	B	-	B	B	B	B	-	B	B	A	A	B	B	A	A	B	B	B	A	B	B	A	-	B	A	-	-	A	-	A	A	A	-	-	B	A	A	A	A
89	Tps1/212-	2	B	B	B	B	A	A	B	A	B	-	B	B	B	B	-	B	B	A	A	B	B	A	A	B	B	B	A	B	B	A	-	B	A	B	-	A	B	A	A	A	-	-	B	A	A	A	A
90	spm/21+	2	B	B	B	B	A	A	B	A	B	-	B	B	B	B	-	B	B	A	A	B	B	A	A	B	B	B	A	B	B	A	B	B	A	-	-	A	B	A	A	A	-	-	B	A	A	A	A
91	spm/38+	2	B	B	B	B	A	A	B	A	B	-	B	B	B	B	-	B	B	A	A	B	B	A	A	B	B	B	A	B	B	A	B	B	A	B	-	A	-	A	A	A	-	-	B	A	A	A	A
92	Tps1/245+	2	B	B	B	B	A	A	B	A	B	-	B	B	B	B	-	B	B	A	A	B	B	A	A	B	B	B	A	B	B	A	B	B	A	-	-	A	B	A	B	A	-	-	B	A	A	A	A
93	spm/27+	2	B	A	B	B	A	B	B	A	B	-	B	B	B	B	-	B	B	A	A	B	B	A	A	B	A	B	A	B	B	A	B	B	A	-	-	A	B	A	B	A	-	-	B	A	B	A	B
94	SNP8_63	2	B	A	B	B	A	B	B	A	B	B	B	B	B	B	B	B	B	A	A	B	B	A	B	B	A	B	A	B	B	A	B	B	A	B	A	A	B	A	B	A	-	B	B	-	B	B	B
95	Tps1/80-	2	B	A	B	B	A	B	B	A	B	-	B	B	B	B	-	B	B	A	A	B	B	A	A	B	A	B	A	B	B	A	B	B	A	B	-	A	B	B	B	A	-	-	B	A	B	B	B
96	spm/11-	2	B	A	B	B	A	B	B	A	B	-	B	B	B	B	-	B	B	A	A	B	B	A	A	B	A	B	A	B	B	A	B	B	A	-	-	A	B	A	B	A	-	-	B	A	B	B	B
97	7A/10-	2	B	A	B	-	B	B	B	A	B	-	B	A	B	B	-	B	B	A	B	B	A	B	A	B	A	B	B	B	B	A	-	B	A	B	-	A	B	A	B	B	-	-	B	A	B	B	B
98	7A/11+	2	B	A	B	-	A	B	B	A	B	-	B	A	B	B	-	B	B	A	B	B	A	B	A	B	A	B	B	B	B	A	-	B	A	B	-	A	B	A	B	B	-	-	B	A	B	B	B
99	19A/2-	2	B	A	B	-	A	B	B	A	B	-	B	A	B	B	-	B	B	A	A	B	B	A	A	B	A	B	B	B	B	A	-	B	A	B	-	A	B	A	B	A	-	-	B	A	B	B	B
100	4E/13+	2	B	A	B	B	A	B	B	A	B	-	B	A	B	B	-	B	B	A	A	B	B	A	A	B	A	B	B	B	B	A	-	B	A	B	-	A	B	A	B	A	-	-	B	A	B	B	B
101	Tps1/123+	2	B	A	B	B	A	B	B	A	B	-	B	A	B	B	-	B	B	A	A	B	B	A	A	B	A	B	B	B	B	A	-	B	A	-	-	A	B	A	B	A	-	-	B	A	B	B	B
102	spm/82+	2	B	A	B	B	A	B	B	A	B	-	B	A	B	B	-	B	B	A	A	B	B	A	A	B	A	B	B	B	B	A	B	B	A	B	-	A	B	A	A	A	-	-	B	A	B	B	B
103	4E/6+	2	B	A	B	B	A	B	B	A	B	-	B	A	B	B	-	B	B	A	A	B	B	A	A	B	A	B	B	B	B	A	-	A	A	B	-	A	B	A	A	A	-	-	B	-	B	A	B
104	Tps1/267-	2	B	A	B	B	A	B	B	A	B	-	B	A	B	B	-	B	B	A	A	B	B	A	-	B	A	B	B	B	B	A	-	A	A	-	-	A	B	A	A	A	-	-	B	A	B	A	A
105	spm/78-	2	B	A	B	B	A	B	B	A	B	-	B	A	B	B	-	B	B	A	A	B	B	A	A	B	A	B	B	B	B	A	B	A	A	B	-	A	B	A	A	A	-	-	B	A	B	A	B
106	Cy191p	2	B	A	B	B	A	B	B	A	B	B	B	A	B	B	B	B	B	A	A	B	B	A	B	B	A	B	B	B	B	A	B	A	A	B	A	A	B	A	A	A	-	B	B	-	B	A	B
107	Tps1/213-	2	B	A	B	B	A	B	B	A	B	-	B	A	B	B	-	B	B	A	A	B	B	A	A	B	B	B	B	B	B	A	-	A	A	B	-	A	B	A	A	A	-	-	B	B	B	A	B
108	4E/20+	2	B	A	B	B	A	B	B	A	B	-	B	A	B	B	-	B	B	A	A	B	B	A	A	B	B	B	B	B	B	B	-	B	A	B	-	B	B	A	A	A	-	-	B	-	B	A	B
109	Tps1/113+	2	B	A	B	B	A	B	B	A	B	-	B	A	B	B	-	B	B	A	A	B	B	A	A	B	B	B	B	B	B	A	B	A	A	-	-	A	A	A	A	A	-	-	B	B	B	A	B
110	Tps1/73+	2	B	A	B	B	A	B	B	A	B	-	B	A	B	B	-	B	B	A	A	B	B	A	A	B	B	B	B	B	B	A	-	A	A	-	-	A	B	A	A	A	-	-	B	B	B	A	A
111	Tps1/171+	2	B	A	B	B	A	B	B	A	B	-	B	A	B	B	-	B	B	A	A	B	B	-	-	B	B	B	-	-	B	A	B	A	A	-	-	A	B	A	A	A	-	-	B	B	B	A	B
112	Tps1/231+	2	B	A	B	B	A	B	B	A	B	-	B	A	B	B	-	B	B	A	A	B	B	A	A	B	B	B	B	B	B	A	-	A	A	B	-	A	B	A	A	A	-	-	B	B	B	A	B
113	7A/9-	2	B	A	B	-	B	B	B	A	B	-	B	A	B	B	-	B	B	A	A	B	B	A	B	B	B	B	B	B	B	A	-	A	A	B	-	A	B	A	A	A	-	-	B	B	B	A	B
114	a	2	B	A	B	B	A	B	B	A	B	-	B	A	B	B	-	B	B	A	A	B	B	A	A	B	B	B	B	B	B	A	B	A	A	B	-	A	B	A	A	A	-	-	B	B	B	A	B
115	LegJ/2	2	B	A	-	-	B	B	B	A	-	-	-	-	B	B	-	B	B	-	-	B	B	A	A	B	A	B	B	B	B	A	B	A	A	A	-	-	B	A	A	A	-	-	B	-	B	A	B
116	LegJ	2	B	A	-	-	B	B	B	A	-	-	-	-	B	B	-	B	B	-	-	B	B	B	A	B	A	A	B	B	B	A	B	A	A	A	-	-	B	A	A	A	-	-	B	-	A	A	B
117	Pis_gen_25_2-3_1L/R	2	B	A	B	B	B	B	B	A	B	B	A	B	B	B	A	B
118	Tps1/69-	2	B	A	B	B	B	B	B	A	B	-	A	A	B	B	-	B	B	A	A	A	B	B	A	B	A	B	B	B	B	A	B	A	A	-	-	A	B	A	A	A	-	-	B	A	A	A	B
119	Tps1/165-	2	B	A	B	B	B	B	B	A	B	-	A	A	B	B	-	B	B	A	A	A	B	B	A	B	A	B	B	B	B	A	-	A	A	-	-	A	B	A	A	A	-	-	B	A	A	A	B
120	Tps1/183-	2	B	A	B	B	B	B	B	A	B	-	A	B	B	B	-	B	B	A	A	A	B	B	A	B	A	B	B	B	B	A	B	B	B	B	-	A	B	A	A	A	-	-	B	A	A	A	B
121	A5/6-	2	B	A	B	B	B	B	A	A	B	-	A	B	B	B	-	B	B	A	A	B	B	B	A	B	B	B	B	A	B	B	-	B	B	B	-	A	B	A	A	A	-	-	B	A	A	A	B
122	Cy164p	2	B	A	B	B	B	B	A	A	B	A	A	B	B	B	B	B	B	A	A	B	B	B	B	B	B	B	B	A	B	B	B	B	A	B	A	A	B	A	A	A	-	B	B	-	A	A	B
123	4E/25+	2	B	A	B	B	B	B	A	A	B	-	A	B	B	B	-	B	B	A	A	B	B	B	A	B	B	B	B	A	B	B	-	B	A	B	-	A	B	A	A	A	-	-	B	-	A	A	B
124	4E/7+	2	B	A	B	B	B	B	A	A	B	-	A	B	B	B	-	B	B	A	A	B	B	B	A	B	B	B	B	A	B	B	-	B	A	B	-	A	B	A	A	A	-	-	B	-	A	A	B
125	Tps1/66+	2	B	A	B	B	B	B	A	A	B	-	A	B	B	B	-	B	B	A	A	B	B	B	A	B	B	B	B	A	B	B	-	B	A	-	-	A	B	A	A	A	-	-	B	A	A	A	B
126	cDNA56/1	2	B	A	B	B	-	B	A	A	-	-	-	-	-	B	-	B	B	-	-	-	B	B	A	B	B	B	B	A	B	B	B	B	A	B	-	A	B	A	A	A	-	-	B	A	A	A	B
127	cDNA24	2	B	A	B	B	B	B	A	A	A	-	-	B	B	B	-	B	B	-	A	-	B	B	A	B	B	B	B	A	B	B	B	B	A	B	-	A	B	A	A	A	-	-	B	A	A	A	B
128	spm/54+	2	B	A	B	B	B	B	A	A	B	-	A	B	B	B	-	B	B	A	A	B	B	B	A	B	B	B	B	A	B	B	B	B	A	B	-	A	B	A	A	A	-	-	B	A	A	A	B
129	spm/2-	2	B	A	B	B	B	B	A	A	B	-	A	B	B	B	-	B	B	A	A	B	B	B	A	B	B	B	B	A	B	B	B	B	B	-	-	A	B	A	A	A	-	-	B	A	A	A	B
130	15F/6-	2	B	A	B	-	B	B	A	A	B	-	A	B	B	B	-	B	B	A	A	B	B	B	A	B	B	B	B	A	B	B	-	B	B	B	-	A	B	A	A	A	-	-	B	A	A	A	B
131	spm/105-	2	B	A	B	B	B	B	A	A	B	-	A	B	B	B	-	B	B	B	A	B	B	B	A	B	B	B	B	A	B	B	B	B	B	B	-	A	B	A	A	A	-	-	B	A	A	A	B
132	spm/20-	2	B	A	B	B	B	B	A	B	B	-	A	B	B	B	-	B	B	B	A	A	B	B	A	B	B	B	B	A	B	B	B	B	B	-	-	A	B	A	A	A	-	-	B	A	A	B	B
133	Tps1/172+	2	B	A	B	A	A	B	A	A	B	-	A	A	B	B	-	B	B	A	A	A	B	A	A	B	B	B	B	B	B	B	B	B	A	B	-	A	A	A	A	A	-	-	B	A	A	A	B
134	GdcP	2	B	A	B	A	-	B	A	A	-	-	-	A	-	B	-	B	B	-	-	A	B	A	A	B	B	B	B	B	B	B	B	B	B	B	-	A	A	A	A	A	-	-	B	A	A	A	B
135	Th2	2	B	-	B	A	A	B	A	A	B	-	A	B	B	B	-	B	B	A	A	A	B	A	A	B	B	B	B	B	B	B	A	B	A	B	-	A	-	-	-	-	-	-	-	A	A	A	A
136	Tps1/214+	2	B	A	B	A	A	B	A	A	B	-	A	A	B	B	-	B	B	A	A	A	B	A	A	B	B	B	B	B	B	B	-	B	A	B	-	A	A	A	A	A	-	-	A	A	A	A	A
137	pAt-T4/4-	2	B	A	-	-	-	B	A	A	A	-	-	-	A	A	-	B	B	-	-	-	B	A	A	B	B	B	B	B	B	B	A	A	A	B	-	-	A	A	-	A	-	-	A	-	A	A	A
138
139	Tps1/11-	3	A	A	A	A	A	A	B	B	B	-	B	B	B	B	-	B	A	A	B	B	A	A	A	A	B	A	B	B	B	A	-	B	B	-	-	B	B	B	B	B	-	-	B	A	A	B	A
140	rb	3	A	A	A	A	A	A	B	B	B	B	B	B	B	B	B	B	A	A	B	B	A	A	A	A	B	A	B	B	B	A	A	B	B	A	A	B	B	B	B	B	-	A	B	A	A	B	A
141	Pis_gen_4_3_1_L/R	3	-	A	A	A	A	A	B	B	B	B	B	B	B	A	A	B
142	10B/1-+	3	B	A	A	-	A	A	B	A	B	-	B	A	B	A	-	B	A	A	B	B	A	A	A	A	B	A	B	B	B	A	-	B	B	A	-	B	B	B	B	B	-	-	B	B	B	A	A
143	Cy009p	3	B	A	A	B	A	A	B	A	B	B	A	A	B	A	B	B	A	A	B	B	A	A	B	A	B	A	A	B	B	A	A	B	B	A	A	B	B	B	B	B	-	A	B	-	B	B	A
144	1D/8+	3	B	A	A	-	A	A	A	A	B	-	A	A	B	A	-	B	A	A	B	B	A	A	A	A	B	A	A	B	B	A	-	B	B	A	-	B	B	B	B	B	-	-	B	A	B	B	A
145	Vc5	3	B	A	A	B	A	A	A	A	B	-	A	A	B	A	-	B	A	A	B	B	A	A	A	A	B	A	A	B	B	A	-	B	B	A	-	B	B	B	B	B	-	-	B	A	B	B	A
146	Cy172m	3	B	A	A	B	A	B	A	A	B	B	A	A	B	A	B	B	A	A	B	B	A	A	B	A	B	A	A	B	B	A	A	B	B	A	A	B	B	B	B	B	-	A	B	-	B	B	A
147	1D/6+	3	B	A	A	-	A	B	A	A	B	-	A	A	B	A	-	B	A	A	B	B	A	A	A	A	B	A	A	B	B	A	-	B	B	A	-	B	B	B	B	B	-	-	B	A	B	B	A
148	5B/2-	3	B	A	A	B	A	B	A	-	B	-	A	A	B	A	-	B	A	A	B	B	A	A	A	A	B	A	A	B	B	A	-	B	B	A	-	B	B	B	B	B	-	-	B	A	B	B	A
149	Tps1/64+	3	B	A	A	B	A	B	A	A	B	-	A	A	B	A	-	B	A	A	B	B	A	A	-	A	B	A	A	B	A	A	B	B	B	-	-	B	B	B	B	B	-	-	B	A	B	B	A
150	Tps1/70+	3	B	A	A	B	A	B	A	A	B	-	A	A	B	A	-	B	A	A	B	A	A	A	A	A	B	A	A	B	A	A	-	B	B	-	-	B	B	B	B	B	-	-	B	A	B	B	A
151	spm/77-	3	B	A	A	B	A	B	A	A	B	-	A	A	B	A	-	B	A	A	B	B	A	A	A	A	B	A	A	B	A	A	B	B	B	A	-	B	B	B	B	B	-	-	B	A	B	B	A
152	dr5+	3	B	A	-	-	B	B	A	A	-	-	-	B	B	A	-	B	A	-	-	B	A	A	A	A	B	A	A	B	A	A	B	B	B	A	-	-	A	B	B	A	-	-	B	-	B	A	A
153	dr9+	3	B	A	-	-	A	B	A	A	-	-	-	A	B	B	-	B	A	-	-	B	A	A	A	A	B	A	A	B	A	A	B	B	B	A	-	-	A	B	B	A	-	-	B	-	B	A	A
154	Tps1/81+	3	B	A	A	A	B	B	A	A	B	-	A	A	B	A	-	B	A	A	B	B	A	A	A	A	B	A	A	B	A	A	-	B	B	-	-	B	B	B	B	A	-	-	B	A	B	A	A
155	Cy039p	3	B	A	A	A	B	B	A	A	B	B	A	A	B	A	A	B	A	A	B	B	A	A	B	A	B	A	B	B	A	A	B	B	B	A	A	B	B	B	B	A	-	A	B	-	B	A	A
156	Cy147p	3	B	A	A	A	B	B	A	A	B	B	A	A	B	A	A	B	A	A	B	B	B	A	B	A	B	A	B	B	A	A	B	B	A	A	A	B	B	B	B	A	-	A	B	-	B	A	A
157	Cy066m	3	B	A	A	A	B	B	A	A	B	B	A	A	B	A	A	B	A	A	B	B	A	A	B	A	B	A	B	B	A	A	B	B	A	A	A	B	B	B	B	A	-	A	B	-	B	A	A
158	3A/4+	3	B	A	A	A	B	B	A	B	B	-	A	A	B	A	-	B	A	A	B	A	A	A	A	A	B	A	B	B	A	A	-	B	A	A	-	B	B	B	B	A	-	-	B	A	B	B	A
159	3A/5-	3	B	A	A	A	B	B	A	A	B	-	A	A	B	A	-	A	A	A	B	B	A	A	A	A	B	A	B	B	A	A	-	B	A	A	-	B	B	B	B	A	-	-	B	A	B	A	A
160	spm/68+	3	B	A	A	A	B	B	A	A	B	-	A	A	B	A	-	B	A	A	B	B	A	A	A	A	B	A	B	B	A	A	B	B	A	A	-	B	B	B	B	A	-	-	B	A	B	A	A
161	19A/4-	3	B	A	A	-	B	B	A	A	B	-	A	A	B	A	-	B	A	A	B	B	A	A	A	A	B	A	B	B	A	A	-	B	A	A	-	B	B	B	B	A	-	-	B	A	B	A	A
162	7A/5-	3	B	A	A	-	B	B	A	A	B	-	A	A	B	A	-	B	A	A	A	B	A	A	A	A	B	A	B	B	A	A	-	B	A	A	-	B	B	B	B	A	-	-	B	A	B	A	A
163	Tps1/60-	3	B	A	A	A	B	B	A	A	B	-	A	A	B	A	-	B	A	A	B	B	A	A	A	A	B	A	B	B	A	A	B	B	A	-	-	B	B	B	B	A	-	-	B	A	B	A	A
164	Tps1/9-	3	B	A	A	A	B	B	A	A	B	-	A	A	B	A	-	B	A	A	B	B	A	A	A	A	B	A	B	B	A	A	B	B	A	-	-	B	B	B	B	A	-	-	B	A	B	A	A
165	Cy046p	3	B	A	A	A	B	B	A	B	B	A	B	A	B	A	A	B	A	B	B	B	A	A	B	A	B	A	B	B	B	B	B	B	A	B	A	B	B	B	B	A	-	A	B	-	B	A	A
166	spm/29-	3	B	A	A	A	B	B	A	B	B	-	B	A	B	A	-	B	A	B	B	B	A	A	A	A	B	A	B	B	B	B	B	B	A	B	-	B	B	B	B	A	-	-	B	A	B	A	A
167	4E/10+	3	B	A	A	A	B	B	A	B	B	-	B	A	B	A	-	B	A	B	B	B	A	A	A	A	B	A	B	B	B	B	-	B	A	B	-	B	B	B	B	A	-	-	B	-	B	A	A
168	41_1_F/R	3	B	A	A	-	B	B	B	B	B	B	A	B	B	A	-	B
169	5B/1-	3	B	A	A	A	B	B	B	-	B	-	B	A	B	A	-	B	A	B	B	B	A	A	A	A	B	A	B	B	B	B	-	B	A	B	-	B	B	B	B	A	-	-	B	A	B	A	A
170	Tps1/182+	3	B	A	A	A	B	B	B	B	B	-	B	A	B	A	-	B	A	B	B	B	A	A	A	A	B	A	B	B	B	B	B	B	A	B	-	B	B	B	B	A	-	-	B	A	B	A	A
171	Tps1/120-	3	B	A	A	A	B	B	B	B	B	-	B	A	B	B	-	B	A	B	B	B	A	A	B	A	B	A	B	B	B	B	-	B	A	-	-	B	B	B	B	A	-	-	B	A	B	A	A
172	5B/5-	3	B	A	A	A	B	B	B	-	B	-	B	A	B	B	-	B	A	B	B	B	A	A	B	A	B	A	B	B	B	B	-	B	A	B	-	B	B	B	A	A	-	-	B	A	B	A	A
173	Adh/2a	3	B	A	A	-	-	B	B	B	-	-	-	A	B	B	-	B	A	-	-	B	A	A	A	A	B	A	B	B	B	B	B	B	A	B	-	B	B	B	A	A	-	-	B	A	A	A	A
174	cDNA148/1	3	B	-	-	-	-	B	B	B	-	-	-	-	-	B	-	B	-	-	-	-	A	A	B	A	B	A	B	B	B	B	B	B	A	B	-	-	B	B	-	A	-	-	B	-	A	A	A
175	Adh1	3	B	A	A	B	-	B	B	B	-	-	-	A	B	B	-	B	A	-	-	B	A	A	B	A	B	A	B	B	B	B	B	B	A	B	-	B	B	B	A	A	-	-	B	A	A	A	A
176	Adh/2b	3	B	A	A	-	-	B	B	B	-	-	-	A	B	B	-	B	A	-	-	B	A	A	B	A	B	A	B	B	B	B	B	B	A	B	-	B	B	B	A	A	-	-	B	A	A	A	A
177	Cy200m	3	B	A	A	A	B	B	B	B	B	A	B	A	B	B	B	B	A	B	B	B	A	A	B	A	B	A	B	B	B	B	B	B	A	B	B	B	B	B	A	A	-	A	B	-	A	A	A
178	4E/21+	3	B	A	A	A	B	B	B	B	B	-	B	A	B	B	-	B	A	B	B	B	A	A	B	A	B	A	B	B	B	B	-	B	A	B	-	B	B	B	A	A	-	-	B	A	A	A	A
179	1D/4-	3	B	A	A	-	B	B	B	B	B	-	B	A	B	B	-	B	A	B	B	B	A	A	B	A	B	A	B	B	B	B	-	B	B	B	-	B	B	B	A	A	-	-	B	A	A	A	A
180	3D/2+	3	-	-	B	-	B	B	B	B	B	-	B	A	B	B	-	B	A	B	B	A	A	A	B	A	B	B	B	B	B	B	-	B	B	B	-	B	B	B	A	A	-	-	B	B	A	A	A
181	5B/10-	3	B	A	B	A	B	B	B	B	B	-	B	A	B	B	-	B	A	B	B	B	A	A	B	A	B	B	B	B	B	B	-	B	B	B	-	B	B	B	A	A	-	-	B	B	A	A	A
182	Tps1/13-	3	B	A	B	A	B	B	B	B	B	-	B	A	B	B	-	B	A	B	B	B	A	A	B	A	B	B	B	B	B	B	B	B	B	-	-	B	B	B	A	A	-	-	B	B	A	A	A
183	mybAC146760	3	-	A	B	A	B	A	B	B	B	A	B	A	B	B	B	B	A	B	B	B	A	A	B	A	B	B	B	B	B	B	B	B	B	B	A	B	B	B	A	A	-	A	A	B	A	A	A
184	Tps1/269-	3	B	A	B	A	B	A	B	B	B	-	A	A	B	B	-	B	A	B	B	B	A	A	B	A	B	B	B	B	B	B	B	B	B	A	-	B	B	B	A	A	-	-	A	B	A	A	A
185	Tps1/262+	3	B	A	B	A	B	A	B	B	B	-	A	A	B	B	-	B	A	B	B	B	A	A	-	A	B	B	B	B	B	B	-	B	B	-	-	B	B	B	A	A	-	-	B	B	A	A	A
186	Tps1/21-	3	B	A	B	A	A	A	B	B	B	-	A	A	B	B	-	B	A	B	B	B	A	A	B	A	B	B	B	B	B	B	-	B	B	-	-	B	B	B	A	A	-	-	B	B	A	A	A
187	Tps1/52-	3	B	A	B	A	A	A	B	B	B	-	A	A	B	B	-	B	A	B	B	B	A	A	B	A	B	B	B	B	B	B	-	B	B	-	-	B	B	B	A	A	-	-	B	B	A	A	A
188	4E/3+	3	A	A	B	A	A	A	B	B	A	-	A	A	B	A	-	B	A	B	B	B	A	A	B	A	B	B	A	B	B	B	-	B	B	B	-	B	B	B	A	B	-	-	B	-	A	A	B
189	LOB3	3	-	A	B	A	A	A	B	B	A	A	A	A	B	A	A	B	A	B	B	B	A	A	B	A	B	B	A	B	B	B	B	B	B	B	A	B	B	B	A	B	-	-	B	B	A	A	B
190	Cy228p	3	A	A	B	A	A	A	B	B	B	B	A	A	B	A	B	B	A	B	B	A	A	B	B	A	B	A	A	B	B	B	A	B	B	B	A	B	B	B	A	B	-	A	B	-	A	A	B
191	Gsc	3	A	A	B	A	-	A	B	B	B	-	-	-	B	A	-	B	A	-	-	-	A	B	B	A	B	A	A	B	B	B	A	B	B	B	-	-	B	B	A	B	-	-	B	B	A	A	B
192	cDNA137	3	A	B	B	-	-	A	B	B	B	-	-	A	B	A	-	B	-	-	-	B	A	B	B	A	B	-	A	B	A	B	A	B	B	B	-	B	B	B	A	B	-	-	B	B	-	A	B
193	A001	3	A	B	B	A	A	A	B	B	B	B	A	A	B	-	B	B	-	B	-	A	A	B	B	A	B	B	A	B	A	B	A	B	B	B	A	B	B	B	A	B	-	A	B	-	A	A	B
194	Cy111p	3	A	B	B	A	A	A	B	B	B	B	A	A	B	A	B	B	A	B	B	A	A	B	B	A	B	B	A	B	A	B	-	-	-	-	-	-	-	-	A	B	-	A	B	-	A	A	B
195	Cy219m	3	A	B	B	A	A	A	B	B	B	B	A	A	B	A	B	B	A	B	B	B	A	B	B	A	B	A	B	B	A	B	A	A	B	A	A	B	A	A	A	A	-	A	B	-	A	A	B
196	Rca	3	-	B	B	A	A	A	B	B	B	A	A	A	B	A	B	B	A	B	B	B	A	B	B	A	B	B	A	B	A	B	A	B	B	B	B	B	B	B	A	B	-	A	B	B	A	A	B
197	ASL5-19	3	-	B	B	A	A	A	B	B	B	A	A	A	B	A	B	B	A	B	B	B	A	B	B	A	B	B	B	B	A	B	A	B	B	B	B	B	B	-	A	B	-	A	B	B	A	A	B
198	spm/83-	3	A	B	B	A	A	A	B	B	B	-	A	A	B	A	-	B	A	B	B	B	A	B	B	A	B	A	B	B	A	B	A	B	B	B	-	B	B	B	A	B	-	-	B	B	A	A	B
199	10B/3-	3	A	B	B	-	A	A	B	B	A	-	A	A	B	A	-	B	A	B	B	B	A	B	B	A	B	A	B	B	A	B	-	B	B	A	-	B	B	B	A	B	-	-	B	B	A	A	B
200	spm/19+	3	A	B	B	A	A	A	B	B	A	-	A	A	B	A	-	B	A	B	B	B	A	B	A	A	B	A	B	B	A	B	A	B	B	-	-	B	B	B	A	B	-	-	B	B	A	A	B
201	spm/98+	3	A	B	B	A	A	A	B	B	A	-	A	A	B	A	-	B	A	B	B	B	A	B	A	A	B	A	B	B	A	B	A	B	B	B	-	B	B	B	A	B	-	-	B	B	A	A	B
202	9A/5-	3	A	B	B	B	A	A	B	B	A	-	A	A	B	A	-	B	B	B	B	B	A	B	A	A	B	A	B	B	A	B	-	B	B	B	-	B	B	B	A	B	-	-	B	B	A	A	B
203	7A/1+	3	A	B	B	-	A	A	B	B	A	-	A	A	B	A	-	B	B	B	B	B	A	B	A	A	B	A	B	B	A	B	-	B	B	B	-	B	B	B	A	B	-	-	B	B	A	A	B
204	Tps1/55+	3	A	B	B	A	A	A	B	B	A	-	A	A	B	A	-	B	B	B	B	B	A	B	A	A	B	A	B	B	A	B	-	B	B	-	-	B	B	B	A	B	-	-	B	B	A	A	B
205	Tps1/59+	3	A	B	B	A	A	A	B	B	A	-	A	A	B	A	-	B	B	B	B	A	A	B	A	A	B	A	B	A	A	B	A	B	B	-	-	B	B	B	A	B	-	-	B	B	A	A	B
206	Tps1/176-	3	A	B	B	A	A	A	A	B	A	-	A	A	B	A	-	A	B	B	B	A	B	B	A	A	B	A	B	A	A	B	A	B	B	A	-	B	B	B	A	B	-	-	B	B	A	A	B
207	ASL5-10	3	-	B	B	A	A	A	A	B	A	A	A	A	B	A	B	A	B	B	B	A	B	B	A	A	B	B	B	A	A	B	A	B	B	B	A	B	B	B	A	B	-	A	A	B	A	A	B
208	9A/3+	3	A	B	B	B	A	A	A	B	A	-	A	A	B	A	-	A	B	B	B	A	A	B	A	A	B	A	B	A	A	B	-	B	B	A	-	B	B	B	A	B	-	-	A	B	A	A	B
209	9A/4-	3	B	B	B	B	A	A	A	B	A	-	A	A	B	A	-	A	B	B	B	A	A	B	A	A	B	A	B	A	A	B	-	B	B	A	-	B	B	B	A	B	-	-	A	B	A	A	B
210	spm/99-	3	B	B	B	A	A	A	A	B	A	-	A	-	B	A	-	A	B	B	B	A	A	B	A	A	B	A	B	A	A	B	A	B	B	A	-	B	B	B	A	B	-	-	A	B	A	A	B
211	spm/88+	3	-	B	B	A	A	A	A	-	A	-	A	A	B	A	-	A	B	B	B	A	A	B	A	A	B	A	B	A	A	B	A	B	B	A	-	B	B	B	A	B	-	-	A	B	A	A	B
212	Tps1/139+	3	A	B	B	A	A	A	A	B	A	-	A	A	B	A	-	A	B	B	B	A	A	B	A	A	B	A	B	A	A	B	-	B	B	-	-	B	B	B	A	B	-	-	A	B	A	A	B
213	Tps1/274+	3	A	B	B	A	A	A	A	B	A	-	A	A	B	A	-	A	B	B	B	A	-	B	-	A	B	-	B	A	A	B	-	B	B	-	-	B	B	B	A	B	-	-	A	B	A	A	-
214	Pis_gen_57_1-2_1F/R	3	A	B	B	A	A	A	A	B	A	A	A	B	B	B	B	A
215	Tps1/175+	3	A	B	A	A	A	A	A	B	A	-	A	A	B	B	-	A	B	B	B	A	B	B	A	A	B	A	B	A	A	B	A	B	B	A	-	B	B	B	A	B	-	-	A	B	A	A	B
216	spm/51-	3	-	B	A	A	A	A	A	B	A	-	A	A	B	B	-	A	B	B	B	A	B	B	A	A	B	A	B	A	A	B	A	B	B	A	-	B	B	B	A	B	-	-	A	B	A	A	B
217	Rrn5S2	3	-	B	-	-	A	A	B	B	A	-	-	A	B	B	-	-	B	-	B	-	-	B	A	A	B	A	B	A	A	B	A	B	B	A	-	B	B	B	A	B	-	-	A	-	A	A	B
218	Tps1/210+	3	A	B	A	A	A	A	A	B	A	-	A	A	B	B	-	A	B	B	B	A	B	B	A	B	B	A	B	A	A	B	-	B	B	B	-	B	B	B	A	B	-	-	A	B	A	A	B
219	Cy169m	3	B	B	A	A	A	A	A	B	A	B	A	A	B	B	B	A	B	B	B	A	B	B	A	A	B	A	B	A	A	B	A	B	B	A	A	B	B	B	A	B	-	B	A	-	A	A	B
220	Cy170p	3	B	B	A	A	A	A	A	B	A	B	B	A	B	B	B	A	B	B	B	A	B	B	A	A	B	A	B	A	A	B	B	B	B	B	A	A	B	B	B	B	-	B	B	-	A	A	B
221	Pis_gen_1_2_1F/R	3	B	B	B	A	A	A	A	B	A	A	B	B	A	B	A	A
222	spm/28+	3	B	B	A	A	A	A	A	B	A	-	A	A	B	A	-	A	B	B	B	A	B	B	A	B	B	A	B	A	A	B	A	B	B	A	-	B	B	A	A	B	-	-	A	B	A	A	B
223	Tps1/195-	3	B	B	A	A	A	A	A	B	A	-	A	A	B	A	-	A	B	B	B	A	B	B	A	B	B	A	B	A	A	B	A	B	B	A	-	B	B	A	A	B	-	-	A	B	A	A	B
224	15F/11-	3	B	B	A	-	A	A	A	B	A	-	A	B	B	A	-	A	B	B	B	A	B	B	A	B	B	A	B	A	A	B	-	B	B	B	-	B	B	A	B	B	-	-	A	B	A	A	B
225	Tps1/65-	3	B	B	A	A	A	A	A	B	A	-	A	B	B	A	-	A	B	B	B	A	B	B	A	B	A	A	B	A	A	B	A	B	B	-	-	B	B	A	B	B	-	-	A	B	A	A	B
226	spm/31+	3	B	B	A	A	A	A	A	B	A	-	A	A	B	A	-	A	B	B	B	A	B	B	A	B	B	B	B	A	A	B	A	B	B	B	-	B	B	A	B	B	-	-	A	B	A	A	B
227	spm/72+	3	B	B	A	A	A	A	A	-	A	-	A	-	B	A	-	A	B	B	B	B	B	B	A	B	B	B	B	A	A	B	A	B	B	B	-	B	B	A	B	B	-	-	A	B	A	A	B
228	Tps1/68+	3	B	B	A	A	A	A	A	B	A	-	A	B	B	A	-	A	B	B	B	B	B	A	A	B	B	B	B	A	A	B	-	B	B	-	-	B	B	A	B	B	-	-	A	B	A	A	B
229	Tps1/82+	3	B	B	A	A	A	A	A	B	A	-	A	B	B	A	-	A	B	B	B	B	B	A	A	B	B	B	B	A	A	B	-	B	B	-	-	B	B	A	B	B	-	-	A	B	A	A	B
230	Cy099m	3	B	B	A	A	A	A	A	B	A	A	A	B	B	A	B	A	B	B	B	B	B	A	A	B	B	B	B	A	A	B	A	B	B	B	A	B	B	A	B	B	-	B	A	-	A	A	B
231	Tps1/174-	3	B	B	A	A	A	B	A	B	A	-	A	B	B	A	-	A	B	A	B	B	B	A	B	B	B	B	B	A	A	B	A	B	B	A	-	B	B	A	B	A	-	-	A	B	A	A	B
232	spm/13-	3	B	B	A	A	A	B	A	B	A	-	A	B	B	A	-	A	B	A	A	B	B	A	B	B	A	B	B	A	A	B	A	B	B	-	-	B	B	A	B	A	-	-	A	B	A	A	B
233	spm/60-	3	B	B	A	A	A	B	A	B	A	-	A	B	B	A	-	A	B	A	A	B	B	A	B	B	A	B	B	A	A	B	A	B	B	B	-	B	B	A	B	A	-	-	A	B	A	A	B
234	Tps1/226-	3	B	B	A	A	A	B	A	B	A	-	A	B	B	A	-	B	B	A	A	B	B	B	B	B	A	B	B	A	A	B	A	B	B	B	-	B	B	A	B	A	-	-	A	B	A	A	B
235	Tps1/232+	3	B	B	A	A	A	B	A	B	A	-	A	B	B	B	-	B	B	A	A	B	B	B	B	B	A	B	B	A	A	B	-	B	B	B	-	B	B	A	B	A	-	-	A	B	A	A	B
236	Tps1/78+	3	B	B	B	A	A	B	A	B	A	-	A	B	B	B	-	A	B	A	A	B	B	B	B	B	A	B	B	A	A	B	-	B	B	-	-	B	B	A	B	A	-	-	A	B	A	A	B
237	Cy020m	3	B	B	B	A	A	B	A	B	A	A	A	B	B	B	A	A	B	A	A	B	B	B	A	B	A	B	B	A	A	B	A	B	B	B	A	B	B	A	B	A	-	B	A	-	A	A	B
238	Tps1/178+	3	B	B	B	A	A	B	A	B	A	-	A	B	B	B	-	A	B	A	A	B	B	B	A	B	A	B	B	A	A	B	A	B	B	B	-	B	B	A	B	A	-	-	A	B	A	A	B
239	7B/5+	3	B	B	B	-	A	B	A	B	A	-	A	B	B	B	-	A	B	A	A	B	B	B	A	B	A	B	B	A	A	B	-	B	B	B	-	B	B	A	B	A	-	-	A	B	A	A	B
240	CDj/5-	3	B	B	B	A	A	B	A	B	A	-	A	B	B	B	-	A	B	-	A	B	B	A	A	B	A	B	B	A	A	B	A	B	B	B	-	A	B	A	B	A	-	-	A	B	-	A	B
241	spm/70-	3	B	B	B	A	A	B	A	B	A	-	A	B	B	B	-	A	B	A	A	B	B	B	A	B	A	-	B	A	A	B	A	B	B	B	-	B	B	A	B	A	-	-	A	B	A	A	B
242	Tps1/24-	3	B	B	B	B	A	B	A	B	A	-	A	B	B	B	-	A	B	A	A	B	B	B	A	B	A	B	B	A	A	B	-	B	B	-	-	B	B	A	B	A	-	-	A	B	A	A	B
243	spm/97+	3	B	B	A	B	A	B	A	B	A	-	A	B	B	B	-	A	B	A	A	B	B	B	A	B	A	A	B	A	A	B	A	B	B	B	-	B	B	B	B	A	-	-	A	B	A	B	A
244	spm/47+	3	B	B	A	B	A	B	A	B	A	-	A	B	B	B	-	A	B	A	A	B	B	B	A	B	A	B	B	A	A	B	A	B	B	B	-	B	B	B	B	A	-	-	A	B	A	B	A
245	Pis_gen_17_2_1L/R	3	B	B	-	B	A	B	A	A	-	A	-	B	B	-	A	A
246	16_1_F/R	3	-	B	A	-	A	B	A	A	-	-	A	A	B	A	A	A
247	spm/86-	3	B	B	B	B	A	B	A	A	A	-	A	B	A	B	-	B	B	A	A	B	A	B	A	B	A	B	B	A	A	B	A	B	B	B	-	B	B	B	B	A	-	-	A	B	A	B	A
248	Tps1/121-	3	B	B	B	B	A	B	A	A	A	-	A	B	A	B	-	B	B	A	A	B	A	B	A	B	A	B	B	B	A	B	-	B	B	-	-	B	B	B	B	A	-	-	A	B	A	B	A
249	spm/18-	3	B	B	B	B	A	B	A	A	A	-	A	B	A	B	-	B	B	A	A	B	A	B	A	B	A	B	B	B	A	B	A	B	B	-	-	B	B	B	B	A	-	-	A	B	A	B	A
250	5B/8+	3	B	B	B	B	A	B	A	A	A	-	A	B	A	B	-	B	B	A	A	B	A	B	A	B	A	B	B	B	A	B	-	B	B	B	-	B	B	B	B	A	-	-	A	B	A	A	A
251	Cy061p	3	B	B	B	B	A	B	A	A	A	A	A	B	A	B	A	B	A	A	A	B	A	B	B	B	A	B	B	B	A	B	B	B	B	B	B	B	B	B	B	A	-	B	A	-	A	A	A
252	dr1-	3	B	B	-	-	A	B	A	A	-	-	-	B	A	B	-	B	A	-	-	B	A	B	A	B	A	B	B	B	A	B	A	B	B	B	-	-	B	B	B	A	-	-	A	-	A	A	A
253	Tps1/189-	3	B	-	A	B	A	B	A	A	A	-	A	B	A	B	-	B	A	A	A	B	A	B	A	B	A	B	B	B	A	B	-	B	B	B	-	B	B	B	B	A	-	-	A	B	A	A	A
254	Tps1/260-	3	B	B	A	B	A	B	A	A	A	-	A	B	A	B	-	B	A	A	A	B	A	B	A	B	A	B	B	B	A	B	-	B	B	-	-	B	B	B	B	A	-	-	A	B	A	A	A
255	A3/1-	3	B	B	A	B	A	B	A	A	-	-	A	B	A	B	-	B	-	A	A	B	A	B	A	A	A	B	B	B	A	B	-	B	B	B	-	B	B	B	B	A	-	-	A	B	A	A	A
256	le	3	B	B	A	B	A	B	A	A	A	-	A	B	A	B	-	B	A	A	A	B	A	B	A	A	A	B	B	B	A	B	A	B	B	B	-	B	B	B	B	A	-	-	A	B	A	A	A
257	59_1_F/R	3	B	-	A	-	A	B	A	A	B	A	B	A	A	A	B	B
258	124_2_F/Ra	3	B	A	B	-	B	B	B	A	B	A	-	B	A	-	-	B
259	pAt-T4/8+	3	B	A	-	-	-	B	B	A	B	-	-	B	A	A	-	B	A	-	-	-	B	B	A	B	A	B	B	B	A	B	A	B	B	B	-	B	A	B	B	B	-	-	A	-	A	A	A
260	pAt-T4/2+-	3	B	A	-	-	B	-	-	A	B	-	-	-	A	A	-	B	A	-	B	-	B	B	B	B	A	B	B	B	A	B	A	B	B	B	-	-	A	B	-	B	-	-	A	-	A	A	A
261	pAt-T4/6+	3	B	A	-	-	-	B	B	A	B	-	-	B	B	A	-	B	A	-	-	-	B	B	B	A	A	B	B	B	A	B	A	B	B	B	-	-	A	B	-	B	-	-	A	-	B	A	A
262
263	Tps1/264+		B	A	B	B	B	B	B	B	A	-	B	B	B	B	-	B	B	A	B	B	A	A	B	B	A	B	B	B	A	B	-	A	B	-	-	B	A	A	B	B	-	-	B	B	A	B	A
264	Cy215m		B	A	B	B	B	B	B	B	A	A	B	B	B	B	B	B	B	A	B	B	A	B	B	B	A	B	B	B	A	B	A	A	B	B	B	B	A	A	B	B	-	B	B	-	A	B	A
265	Tps1/169-		B	A	B	B	B	A	B	B	A	-	B	B	B	B	-	B	B	A	B	B	A	B	A	B	A	B	B	B	B	B	-	A	B	-	-	B	A	A	B	B	-	-	B	B	A	B	A
266	Tps1/197+		B	A	B	B	B	A	B	B	A	-	B	B	B	B	-	B	B	A	B	B	A	B	A	B	A	B	B	B	B	B	-	A	B	B	-	B	A	A	B	B	-	-	B	B	A	B	A
267	Tps1/179+		B	A	B	B	B	A	B	B	A	-	B	B	B	B	-	B	B	A	B	B	A	B	A	B	A	B	B	B	B	B	A	A	B	B	-	B	A	A	B	B	-	-	B	B	A	B	A
268	Tps1/12-		B	A	B	B	B	A	B	B	A	-	B	B	B	B	-	B	B	A	B	B	A	B	A	B	A	B	B	B	B	B	-	A	B	-	-	B	A	A	B	B	-	-	B	B	A	B	A
269	spm/59+		B	A	B	B	B	A	B	B	A	-	B	B	B	B	-	B	B	A	B	B	A	B	A	B	A	B	B	B	B	B	A	A	B	B	-	B	A	A	B	B	-	-	B	B	A	B	A
270	Tps1/63+		B	A	B	B	B	A	B	B	A	-	B	B	B	B	-	B	B	A	B	B	A	B	A	B	A	A	B	B	B	B	B	A	B	-	-	B	A	A	B	B	-	-	B	B	A	B	A
271	spm/42+		B	A	B	B	B	A	B	B	A	-	B	B	B	B	-	B	B	A	B	B	A	B	A	B	A	A	B	B	B	B	A	A	B	B	-	B	A	A	B	B	-	-	B	B	A	B	A
272	Cy004p		B	B	B	B	B	A	B	B	A	B	B	B	B	B	A	B	B	A	B	B	A	B	B	B	A	A	A	B	B	B	A	A	B	B	B	B	B	A	B	B	-	A	B	-	B	B	A
273	Cy006m		B	A	B	B	B	A	B	B	A	B	B	B	B	B	A	B	B	A	B	B	A	B	B	B	A	A	A	B	B	B	B	A	B	B	B	B	B	A	B	B	-	A	B	-	B	B	A
274	Tps1/166+		B	A	B	B	B	A	B	B	B	-	B	B	B	B	-	B	B	A	B	B	A	B	A	B	A	A	A	B	B	B	-	A	B	-	-	B	B	A	B	B	-	-	B	B	B	B	A
275	15F/5+		A	A	B	-	B	A	B	B	B	-	B	A	B	B	-	B	B	A	B	B	A	B	A	B	A	A	B	A	B	B	-	A	A	B	-	A	A	A	A	A	-	-	B	B	B	B	A
276	dr3+		A	A	-	-	B	A	B	A	-	-	-	A	B	B	-	B	B	-	-	B	A	B	A	B	A	A	A	A	A	B	A	A	A	B	-	-	A	A	A	B	-	-	B	-	B	B	A
277	Lox9/7		B	A	B	B	B	A	B	B	-	-	-	A	B	B	-	B	B	-	B	B	A	B	A	B	A	A	A	B	B	B	A	A	A	B	-	-	A	A	-	B	-	-	B	B	B	B	A
278	spm/103+		B	-	B	B	B	A	B	B	B	-	B	A	B	B	-	B	B	A	B	B	A	B	A	B	A	A	A	B	B	B	A	A	A	B	-	B	B	A	A	B	-	-	B	B	B	B	A
279	Cy007p		A	A	B	B	B	A	B	B	B	B	B	A	B	B	A	B	B	A	B	B	A	B	B	B	A	A	A	B	B	B	A	A	A	B	B	B	B	A	A	B	-	A	B	-	B	B	A
280	Tps1/252+		A	A	B	B	B	A	B	B	B	-	B	A	B	B	-	B	B	A	B	B	A	-	A	B	B	A	A	B	B	B	-	A	A	-	-	B	B	A	A	B	-	-	B	B	B	B	A
281	Tps1/111+		A	A	A	B	B	A	B	B	B	-	B	A	B	B	-	B	B	A	B	B	A	B	A	B	B	A	A	B	B	B	A	A	A	-	-	B	B	A	A	A	-	-	B	B	B	B	B
282	dr4+		A	A	-	-	B	A	B	B	-	-	-	B	B	B	-	B	B	-	-	B	A	B	A	B	B	A	A	B	B	B	B	A	A	B	-	-	A	-	B	A	-	-	B	-	B	B	B
283	16_3_F/R		-	A	B	-	B	A	B	B	B	B	B	B	B	B	B	B
284	5A/2-		A	A	A	B	B	A	B	B	B	-	A	A	B	B	-	B	B	A	B	B	A	B	A	A	B	A	A	B	B	B	-	A	A	B	-	B	B	A	A	A	-	-	B	B	B	B	B
285	Tps1/135+		A	A	A	B	B	A	B	B	B	-	A	A	B	B	-	A	B	A	B	B	A	B	A	B	B	A	B	B	B	B	A	A	A	-	-	B	B	A	A	A	-	-	B	B	B	B	B
286	127_1		A	A	A	-	B	A	B	B	B	A	A	B	B	B	A	B
287	spm/110-		A	A	A	B	B	A	B	-	B	-	A	-	B	B	-	A	B	A	B	B	A	A	A	B	B	B	B	B	B	B	B	A	A	B	-	B	B	A	A	A	-	-	B	B	B	B	B
288	spm/5+		A	A	A	B	B	A	B	B	B	-	A	A	B	B	-	A	B	A	B	B	A	A	A	A	B	A	B	B	B	B	B	A	A	-	-	B	B	A	A	A	-	-	B	B	B	B	B
289	19A/1+		A	A	A	-	B	A	B	B	B	-	A	A	B	B	-	A	B	A	B	B	A	A	A	A	B	A	B	A	B	B	-	A	A	A	-	B	B	A	A	A	-	-	B	B	A	B	B
290	Tps1/209+		A	A	A	B	B	A	B	B	B	-	A	A	B	B	-	A	B	A	B	B	A	A	A	A	B	A	B	A	B	B	-	A	A	A	-	B	B	A	A	A	-	-	B	B	A	B	B
291	D15B/1		A	A	A	B	B	A	B	B	B	-	A	A	B	B	-	A	B	A	B	B	A	A	A	A	B	A	B	A	B	B	-	A	A	A	-	B	B	A	A	A	-	-	B	B	A	B	B
292	1D/1+		A	A	A	-	B	A	B	B	B	-	A	A	B	B	-	A	B	A	B	B	A	A	A	A	B	A	B	A	B	B	-	A	A	A	-	B	B	B	A	A	-	-	B	B	A	B	B
293	spm/34-		A	A	A	B	B	A	B	B	B	-	A	A	B	B	-	A	B	A	B	B	A	A	A	A	B	A	B	A	B	B	B	A	A	A	-	B	B	B	A	A	-	-	B	B	A	B	B
294	spm/44-		A	A	A	B	B	A	B	B	B	-	A	A	B	B	-	A	B	A	B	B	A	A	A	A	B	A	B	A	B	B	B	A	A	A	-	B	B	B	A	A	-	-	B	B	A	B	B
295	1D/7-		A	A	A	-	B	A	B	B	B	-	A	A	B	B	-	A	B	A	A	B	A	A	A	A	B	B	B	A	A	B	-	A	A	A	-	B	B	B	B	A	-	-	B	A	B	B	B
296	spm/69-		A	A	A	B	B	B	B	B	B	-	A	A	B	B	-	A	B	A	B	B	A	A	A	A	B	B	B	A	B	B	B	B	A	A	-	B	B	B	A	A	-	-	B	B	B	B	B
297	A5/14-		A	A	A	B	B	B	B	B	B	-	A	A	B	B	-	B	B	A	B	B	A	A	A	A	B	B	B	A	B	A	-	B	A	A	-	A	B	B	A	A	-	-	B	B	B	A	B
298	Cy068p		A	A	A	B	B	B	B	B	B	B	A	A	B	B	A	A	B	A	B	B	A	A	A	A	B	B	B	A	B	A	B	B	A	B	B	B	B	B	A	A	-	B	B	-	B	A	B
299	Cy194m		A	A	A	B	B	B	B	B	B	B	A	A	B	B	A	A	B	A	B	B	A	A	A	A	B	B	B	A	B	A	B	B	A	A	A	B	B	B	A	A	-	B	B	-	B	A	B
300	spm/1+		A	A	A	B	B	B	B	B	B	-	A	A	B	B	-	A	B	A	B	B	A	A	A	A	B	B	B	A	B	A	B	B	A	-	-	B	B	B	A	A	-	-	B	B	B	A	B
301	SNP291298		-	A	A	B	B	B	B	B	B	B	A	A	B	B	A	A	B	A	B	B	A	A	A	A	B	B	B	A	B	A	B	B	A	A	A	B	B	B	A	A	-	B	B	B	A	A	B
302	Cy033p		A	A	B	B	B	B	B	B	B	B	A	A	B	B	A	A	B	A	B	B	A	A	A	A	B	B	B	A	B	A	B	B	A	A	A	B	B	B	A	A	-	B	B	-	A	A	B
303	Tps1/168-		A	B	B	B	B	A	B	B	B	-	A	A	B	B	-	A	B	A	B	B	A	A	A	A	B	B	B	A	B	A	-	B	A	-	-	A	B	B	A	A	-	-	B	B	A	A	B
304	Tps1/71-		A	B	B	B	B	A	B	B	B	-	A	A	B	B	-	A	B	A	B	B	A	A	A	A	B	B	B	A	B	A	-	B	A	-	-	A	B	B	A	A	-	-	B	B	A	A	B
305	Tps1/61+		A	B	A	B	B	A	B	B	B	-	A	A	B	B	-	A	B	A	B	B	A	B	A	A	B	B	B	A	B	A	B	B	A	-	-	A	B	B	B	A	-	-	B	B	A	A	B
306	Tps1/180-		A	B	A	B	B	A	B	B	B	-	A	A	B	B	-	A	B	A	B	B	A	B	A	A	B	B	B	A	B	A	B	B	A	A	-	A	B	B	B	A	-	-	B	B	A	A	B
307	Tps1/74+		A	B	A	A	B	A	B	B	B	-	A	A	B	B	-	A	B	A	B	B	A	B	A	A	B	B	B	A	B	A	-	B	A	-	-	A	B	B	B	A	-	-	B	B	A	A	B
308	A5/12-		A	B	A	A	B	A	B	B	B	-	A	A	B	B	-	A	B	A	B	B	A	B	A	A	B	B	B	A	B	A	-	B	A	A	-	A	B	B	B	A	-	-	B	B	A	A	B
309	7A/7+		A	B	A	-	B	A	B	B	B	-	A	A	B	B	-	A	B	A	B	B	A	B	A	A	B	B	B	A	B	A	-	B	A	A	-	A	B	B	B	B	-	-	B	B	A	A	B
310	7B/4-		A	B	A	-	B	A	B	B	B	-	A	A	B	B	-	A	B	A	B	B	A	B	A	A	B	B	B	A	B	A	-	B	A	A	-	A	B	B	B	B	-	-	B	B	A	A	B
311	Cy067p		A	B	A	A	B	A	B	B	B	B	A	A	B	B	A	A	A	A	B	A	A	A	A	A	B	B	B	A	B	B	B	B	A	A	A	A	B	B	B	B	-	B	B	-	A	A	B
312	Tps1/215+		A	B	A	A	A	A	B	B	B	-	A	A	B	B	-	A	A	A	B	A	A	A	B	A	B	B	B	A	B	B	-	B	A	B	-	B	A	B	B	B	-	-	B	B	A	A	B
313	Tps1/94-		A	B	A	A	B	A	B	B	B	-	A	A	B	B	-	A	A	A	B	A	A	A	A	A	B	B	B	A	B	B	B	B	A	-	-	A	A	B	B	B	-	-	B	B	A	A	B
314	Tps1/194-		A	-	A	A	B	A	B	B	B	-	A	A	B	B	-	A	A	A	B	A	A	A	A	A	B	B	B	A	B	B	B	B	A	A	-	A	A	B	B	B	-	-	B	B	A	A	B
315	Tps1/136-		A	B	A	A	B	B	B	B	B	-	A	A	B	B	-	A	A	A	B	A	A	A	A	A	B	B	B	A	B	B	A	B	A	-	-	A	A	B	B	B	-	-	B	B	A	A	B
316	1D/2-		A	B	A	-	B	B	B	B	B	-	A	A	B	B	-	A	A	A	B	A	A	A	A	A	B	B	B	A	B	B	-	B	A	A	-	A	A	B	B	B	-	-	B	B	A	A	B
317	Tps12a/1		A	B	A	A	B	B	B	B	B	-	A	A	B	B	-	A	-	A	B	A	A	A	-	A	A	-	B	A	B	B	-	B	A	-	-	A	A	B	B	B	-	-	B	B	A	A	B
318	spm/104-		A	B	A	B	B	A	B	B	B	-	A	A	B	B	-	A	A	A	B	A	A	A	A	A	A	B	B	A	A	B	A	B	A	A	-	A	A	A	A	B	-	-	B	A	A	A	B
319	spm/106-		A	B	A	B	B	A	B	B	B	-	A	A	B	B	-	A	A	A	B	A	A	A	A	A	A	A	B	A	A	B	A	B	A	A	-	A	A	A	A	B	-	-	B	A	A	A	B
320	spm/64-		A	B	A	B	B	A	B	B	A	-	A	A	B	B	-	A	A	A	B	A	A	A	A	A	A	A	B	A	A	B	A	B	A	A	-	A	A	A	A	B	-	-	B	A	A	A	B
321	Cy165p		A	B	A	B	B	A	B	B	A	B	A	A	B	B	A	A	A	A	B	A	A	B	A	A	A	B	B	A	A	B	A	B	A	A	A	A	A	A	A	B	-	B	B	-	A	A	B
322	Cy085p		A	B	A	B	B	A	B	B	A	B	A	A	B	B	A	A	A	A	B	A	A	B	A	A	A	B	B	A	A	B	A	B	A	A	A	A	A	A	A	B	-	B	B	-	A	A	B
323	spm/26-		A	B	A	B	B	A	B	B	A	-	A	A	B	B	-	A	A	A	B	A	A	B	A	A	A	B	B	A	A	B	A	B	A	-	-	A	A	A	A	B	-	-	B	B	A	A	B
324	15F/8-		B	B	A	-	B	A	B	B	A	-	A	A	B	B	-	A	A	A	B	A	A	B	A	A	A	B	B	A	A	A	-	B	A	A	-	A	A	A	A	B	-	-	B	B	A	A	B
325	hst3/8		A	B	A	B	B	A	B	B	-	-	-	A	B	B	-	A	B	A	B	A	A	B	B	A	A	B	B	A	A	A	A	B	A	A	-	B	A	A	A	B	-	-	B	B	A	A	B
326	4E/24-		B	B	A	B	B	B	B	B	A	-	A	B	A	B	-	B	A	A	B	B	A	B	A	A	A	A	A	A	B	A	-	B	A	A	-	A	A	B	A	B	-	-	B	-	A	A	B
327	7B/9-		B	B	A	-	B	A	B	B	A	-	A	A	A	B	-	A	A	A	B	A	A	B	A	A	A	B	B	A	A	A	-	A	A	A	-	A	A	A	A	B	-	-	B	B	A	A	B
328	SNP203		B	B	A	B	B	A	B	A	A	B	A	A	A	B	A	-	A	-	-	-	-	-	A	-	-	-	-	-	-	-	-	B	A	A	A	A	A	A	A	B	-	B	B	-	-	A	A
329	spm/30+		B	B	A	B	B	A	B	B	A	-	A	A	A	B	-	A	A	A	B	A	A	B	A	A	A	B	B	A	A	A	A	B	A	A	-	A	A	B	A	B	-	-	B	B	A	A	B
330	7B/8+		B	B	A	-	B	A	B	A	A	-	A	A	A	B	-	A	A	A	B	A	A	B	A	A	A	B	B	A	A	A	-	B	A	A	-	A	A	B	A	A	-	-	B	B	A	A	B
331	Tps1/125+		B	B	A	B	B	A	B	A	A	-	A	A	A	B	-	A	A	A	B	A	A	B	A	A	A	A	B	A	A	A	-	B	A	-	-	A	A	B	A	A	-	-	B	B	A	A	B
332	spm/39-		B	B	A	B	B	A	B	-	A	-	A	A	A	B	-	A	A	A	B	A	A	B	A	A	A	A	B	A	A	A	A	B	A	-	-	A	A	B	A	A	-	-	B	B	-	A	B
333	SNP163		-	B	-	B	B	B	B	A	A	B	A	B	A	B	A	B	-	A	B	A	A	B	A	A	A	A	B	A	A	A	A	B	A	A	-	B	A	A	A	A	-	B	B	B	A	A	B
334	spm/22-		B	B	A	B	B	B	B	A	A	-	A	B	A	A	-	B	A	A	B	A	A	B	A	A	A	A	B	A	A	A	A	A	A	-	-	B	A	A	A	A	-	-	B	B	A	B	B
335	Tps1/227-		B	B	A	B	B	B	B	A	A	-	-	B	A	A	-	B	A	A	B	A	A	B	A	A	A	A	B	A	A	A	A	A	A	-	-	B	A	A	A	A	-	-	B	B	A	-	B
336	spm/62-		B	B	A	B	B	B	B	A	A	-	A	B	A	A	-	B	A	A	B	A	A	B	B	A	A	B	B	A	A	B	A	A	A	A	-	B	A	A	A	A	-	-	B	B	A	B	B
337	7A/3-		B	B	A	-	B	B	B	A	A	-	A	B	B	A	-	B	A	A	B	A	A	B	B	A	B	B	B	A	A	A	-	A	B	A	-	B	A	A	A	A	-	-	B	B	A	A	B
338	5B/12-		B	B	B	B	A	B	B	A	A	-	A	B	A	A	-	B	A	A	B	A	A	B	B	A	A	A	A	A	A	B	-	A	B	A	-	B	B	A	A	A	-	-	B	B	A	B	B
339	spm/50-		B	B	B	B	A	B	B	A	A	-	A	B	A	A	-	B	A	A	A	A	A	B	B	A	A	A	A	A	A	B	A	A	B	A	-	B	B	A	A	A	-	-	B	A	A	B	B
340	5B/11+		B	A	B	B	A	B	A	A	A	-	A	B	A	A	-	B	A	A	A	A	A	B	B	A	A	A	A	A	A	B	-	A	B	A	-	B	B	A	B	A	-	-	B	A	A	B	B
341	rDNA2		B	B	-	-	A	B	B	A	A	-	-	-	A	A	-	B	A	-	A	A	A	B	B	A	A	A	A	A	A	B	A	A	B	A	-	B	B	A	A	A	-	-	B	-	A	B	B
342	Rrn1		B	B	-	-	A	B	B	A	A	-	-	-	-	-	-	-	A	-	A	A	A	B	B	A	A	A	A	A	A	B	A	A	B	A	-	B	B	A	A	A	-	-	B	-	A	B	B
343	Tps1/248-		B	B	B	B	A	B	B	A	A	-	A	B	A	B	-	B	A	A	A	A	A	B	B	B	A	A	A	A	A	B	-	A	B	-	-	B	B	A	B	A	-	-	B	A	A	B	B
344	Tps1/224+		B	B	B	B	A	B	B	A	A	-	B	B	A	B	-	B	A	A	A	A	A	B	B	B	A	A	A	A	A	B	A	A	B	-	-	B	B	A	B	A	-	-	B	A	A	B	B
345	Tps1/206+		B	B	B	B	A	B	B	A	A	-	A	B	A	B	-	B	A	A	A	A	A	B	B	B	A	A	A	A	A	B	-	A	B	A	-	B	B	A	B	A	-	-	A	A	A	B	B
346	cDNA289/1		B	B	-	-	A	B	B	A	A	-	-	B	A	B	-	B	A	-	A	A	A	B	B	B	A	A	A	A	A	B	B	A	B	A	-	B	B	A	B	A	-	-	A	-	A	B	B
347	5A/1+		B	B	B	B	A	B	B	A	A	-	A	-	A	B	-	-	A	A	A	A	A	B	B	B	A	A	A	A	A	B	-	A	B	A	-	A	B	A	B	A	-	-	A	A	A	B	B
348	Tps1/225+		B	A	B	B	A	B	B	A	A	-	B	B	A	B	-	B	B	A	A	A	A	B	B	B	B	A	A	A	A	A	B	A	B	-	-	A	B	A	B	A	-	-	A	B	A	B	B
349	spm/111-		B	A	B	B	A	B	B	A	A	-	A	A	A	B	-	B	B	A	A	A	B	B	B	B	B	A	A	A	A	A	B	A	B	A	-	A	A	A	B	A	-	-	A	B	A	B	B
350	7B/6+		B	B	A	-	A	B	B	A	A	-	A	A	A	B	-	B	B	A	A	A	B	B	B	B	B	A	A	A	A	A	-	A	B	A	-	A	B	A	B	A	-	-	A	B	A	B	B
351
352	Tps1/109+		B	A	B	B	A	B	B	B	A	-	A	B	B	B	-	B	B	A	A	B	A	A	B	B	B	A	A	B	A	A	B	A	B	-	-	A	A	A	A	A	-	-	B	A	A	A	A
353	cathepsin		B	A	B	B	A	B	B	B	A	-	A	B	B	B	-	B	B	A	A	B	A	A	B	B	B	A	A	B	A	A	B	A	B	A	-	A	A	A	A	A	-	-	B	A	A	A	A
354	Cy146m		B	A	B	B	A	B	B	B	A	B	A	B	B	B	A	B	B	A	A	B	A	A	B	B	B	A	A	B	A	A	A	A	B	A	A	A	A	A	A	A	-	B	B	-	A	A	A
355	Tps1/28-		B	A	B	B	A	B	B	B	A	-	A	B	B	B	-	B	B	A	A	B	A	A	B	B	B	A	A	B	A	A	A	A	B	-	-	A	A	A	A	A	-	-	B	A	A	A	A
356	Tps1/140-		B	A	B	B	A	B	B	B	A	-	A	B	B	B	-	B	B	A	A	B	A	A	B	B	B	A	A	B	A	A	-	A	B	-	-	A	A	A	A	A	-	-	B	A	A	A	A
357	spm/108-		A	A	B	B	A	B	B	B	A	-	A	B	A	B	-	A	B	A	A	B	A	A	A	B	B	A	A	-	B	A	A	A	B	A	-	B	A	A	A	A	-	-	B	A	A	A	A
358	Cy083m		A	A	B	B	B	B	B	B	A	B	A	B	B	B	A	A	B	A	A	B	A	A	A	B	B	A	A	B	B	A	A	A	B	A	A	B	A	A	A	A	-	B	B	-	A	A	A
359	spm/33-		A	A	B	B	A	B	B	B	A	-	A	B	B	B	-	A	B	A	A	B	A	A	A	B	B	A	A	B	B	A	A	A	B	A	-	B	A	A	A	A	-	-	B	A	A	A	A
360	cDNA280		A	A	B	-	-	B	B	B	-	-	-	B	A	B	-	A	B	-	-	-	A	A	A	B	B	A	A	B	B	A	A	A	B	A	-	B	A	A	A	A	-	-	B	A	A	A	A
361	dr15-		A	A	-	-	B	B	B	B	-	-	-	-	-	-	-	-	-	-	-	-	A	A	A	B	B	A	A	A	B	A	A	A	B	A	-	-	A	A	A	A	-	-	B	-	A	A	A
362	Tps12a/3		A	A	B	A	B	B	B	B	B	-	B	B	B	B	-	B	-	A	B	B	A	A	-	-	B	-	B	A	B	A	-	A	B	-	-	B	A	A	A	A	-	-	B	A	A	A	A
363	Cy178m		A	A	B	B	B	B	B	B	B	B	B	B	B	B	A	B	B	A	B	B	A	A	B	B	B	A	B	A	B	A	A	A	A	A	A	B	A	A	A	A	-	B	B	-	A	A	A
364	R		A	A	B	B	B	B	B	B	B	-	B	B	B	B	-	B	B	A	B	B	A	A	A	B	B	A	A	A	B	A	A	A	A	A	-	B	A	A	A	A	-	-	B	A	A	A	A
365	cDNA189a		A	A	-	-	-	B	B	B	B	-	-	-	B	B	-	B	B	-	B	B	A	A	A	B	B	A	B	A	B	A	A	A	B	A	-	B	A	-	-	A	-	-	B	-	A	A	A
366	121_1_F/R		A	A	A	-	B	B	B	B	B	B	A	B	A	B	A	B
367	7A/4+		A	A	A	-	B	B	B	A	B	-	B	A	B	B	-	B	B	A	B	A	A	A	A	A	B	A	B	A	B	A	-	A	B	A	-	B	A	A	B	A	-	-	B	A	A	A	A
368	spm/3-		A	A	A	A	B	B	B	A	B	-	B	A	B	B	-	B	B	A	B	A	A	A	B	A	B	A	B	A	B	A	A	A	B	-	-	B	A	A	B	A	-	-	B	A	A	A	A
369	Cy155p		A	A	A	A	B	B	B	A	B	A	B	A	B	B	A	B	B	A	B	A	A	A	B	A	B	A	B	A	B	A	A	A	B	A	A	B	A	A	B	A	-	B	B	-	A	A	A
370	117_1_F/R		A	A	A	A	B	B	A	B	B	B	B	B	B	B	-	B
371	dr11+		A	A	-	-	B	B	A	A	-	-	-	B	B	B	-	B	B	-	-	B	A	A	A	B	B	A	B	B	B	A	A	A	B	A	-	-	B	A	B	-	-	-	B	A	A	A	A
372	spm/81-		A	A	A	A	B	B	B	A	B	-	B	A	B	B	-	B	B	A	B	A	A	A	B	A	B	A	B	A	B	A	A	A	B	A	-	B	A	A	B	A	-	-	B	A	A	A	A
373	spm/65+		A	A	A	A	B	B	B	A	B	-	B	A	B	B	-	B	B	A	-	A	A	A	B	A	B	A	B	A	B	A	A	A	B	A	-	B	A	A	B	B	-	-	B	A	A	A	A
374	Cy053m		A	A	A	A	B	B	B	A	B	A	B	A	B	B	A	B	B	A	A	A	A	A	B	A	B	A	B	A	B	A	A	A	B	A	A	B	A	A	B	B	-	B	B	-	A	A	A
375	3A/3+-		A	A	A	A	B	B	B	B	B	-	B	B	B	B	-	B	B	A	A	A	A	A	B	B	B	A	A	A	B	A	-	A	B	A	-	B	A	A	B	B	-	-	A	A	B	A	B
376	SNP162481		-	A	A	A	B	B	A	B	B	A	B	B	B	B	A	B	B	A	A	A	A	A	B	A	B	B	A	A	B	A	A	A	B	A	-	B	A	A	A	-	-	B	A	A	B	A	B
377	Cy016p		A	A	A	A	B	B	B	B	B	A	B	B	B	B	A	B	B	A	A	A	A	A	B	A	B	A	A	A	B	A	A	A	B	A	B	B	A	B	A	B	-	B	A	-	B	A	B
378	Cy005m		A	A	A	A	B	B	B	B	B	A	B	B	B	B	A	B	B	A	B	A	A	A	B	A	B	A	A	A	B	A	A	A	B	A	B	B	A	B	A	A	-	B	A	-	A	A	B
379	Tps1/205-		A	A	A	A	A	B	A	B	B	-	B	B	B	B	-	B	B	A	A	A	A	A	B	A	B	A	A	A	B	A	-	A	B	A	-	B	A	B	A	B	-	-	A	A	B	A	B
380	cDNA56/2		A	A	A	A	-	B	B	A	-	-	-	-	-	B	-	B	B	-	-	-	A	A	B	A	B	A	A	A	B	A	A	A	B	A	-	A	B	B	A	B	-	-	A	A	B	A	B
381	Pis_gen_20_1_1L/R		-	A	A	A	A	B	A	A	A	B	-	-	A	B	A	A
382	cDNA231		A	A	A	A	A	B	A	B	-	-	-	B	B	B	-	B	B	-	B	A	A	A	B	A	B	A	A	A	B	A	A	A	A	A	-	B	B	B	B	B	-	-	A	A	B	A	B
383	Cy190m		A	A	A	A	A	B	A	B	A	A	B	B	B	B	B	B	B	A	B	B	A	A	B	A	B	A	A	A	B	A	B	A	A	A	B	B	A	B	B	B	-	B	A	-	B	A	B
384	Gp		A	A	B	A	A	B	A	B	A	-	B	B	B	A	-	B	B	A	B	B	A	A	B	A	B	A	A	A	B	A	A	A	A	A	-	B	B	B	B	B	-	-	A	A	B	B	B
385	5B/3-		A	A	B	A	A	B	A	-	A	-	B	B	B	A	-	B	B	A	B	B	A	A	B	-	B	A	A	A	B	A	-	A	A	A	-	B	B	B	B	B	-	-	A	A	B	B	B
386	hst3/7		A	A	B	A	B	B	A	B	-	-	-	B	B	A	-	B	B	A	B	A	A	B	B	A	B	A	A	A	B	A	A	A	A	B	-	B	B	B	B	A	-	-	A	B	B	B	B
387	phanP2b		A	A	B	A	A	B	A	B	A	-	-	B	B	A	-	B	B	-	B	A	A	B	B	A	B	A	A	A	B	A	A	A	A	B	-	B	B	B	B	B	-	-	A	A	B	B	-
388	dr14+		A	B	-	-	B	B	A	-	-	-	-	-	-	-	-	-	-	-	-	-	A	B	A	A	B	A	A	A	B	A	A	A	A	B	-	-	B	B	B	B	-	-	A	-	B	B	B
389	hst3/9		A	A	B	A	A	B	A	B	-	-	-	B	B	B	-	A	B	A	B	A	A	B	B	A	B	A	A	A	B	A	A	A	A	B	-	B	B	B	B	B	-	-	A	A	B	B	B
390	spm/25-		A	A	B	A	A	A	A	A	A	-	A	B	B	A	-	B	B	A	B	A	A	A	B	A	B	A	A	A	B	A	A	A	A	-	-	B	A	B	B	B	-	-	A	A	B	B	B
391	spm/35+		A	A	B	A	A	B	A	B	A	-	B	B	B	A	-	B	B	A	B	A	A	B	B	A	B	A	A	A	B	A	A	A	A	A	-	B	B	B	B	B	-	-	A	A	B	B	B
392	Tps1/119+		A	A	B	A	A	B	A	A	A	-	A	A	B	A	-	B	A	A	B	A	A	B	B	A	B	B	A	A	B	A	-	A	A	-	-	B	B	B	B	B	-	-	A	A	B	B	B
393	4E/26+		A	A	B	A	A	A	A	A	A	-	B	A	B	A	-	B	A	A	B	A	A	B	B	A	B	B	A	A	B	A	-	A	A	B	-	B	B	B	B	B	-	-	A	-	B	B	B
394	SNP199		A	A	B	A	A	B	A	A	A	A	A	A	B	A	B	B	A	A	B	A	A	B	B	A	B	B	A	A	B	A	B	A	A	B	B	B	B	A	B	B	-	A	A	-	B	B	B
395	Tps1/40-		A	A	B	A	A	B	A	A	A	-	A	A	B	A	-	B	A	A	B	A	A	B	B	A	B	B	A	A	B	A	B	A	A	-	-	B	B	B	B	B	-	-	A	A	B	B	B
396	Tps1/77+		A	A	B	A	A	B	A	A	A	-	A	A	B	A	-	B	A	A	B	A	A	B	B	A	B	B	A	A	B	A	-	A	A	-	-	B	B	B	B	B	-	-	A	A	B	B	B
397	spm/4-		A	A	B	A	A	B	A	A	A	-	A	A	B	A	-	B	A	A	B	A	A	B	B	A	B	B	A	A	B	A	B	A	A	B	-	B	B	B	B	B	-	-	B	B	B	B	B
398	spm/85-		A	A	B	A	A	B	A	A	A	-	A	A	B	B	-	B	A	A	B	A	A	B	B	A	B	B	A	A	B	A	B	A	A	B	-	B	B	B	B	B	-	-	A	B	B	B	B
399	Tps1/187+		A	-	B	A	A	B	A	A	A	-	A	A	B	A	-	B	A	A	B	A	A	B	B	A	B	B	A	A	B	A	-	A	A	B	-	B	B	B	B	B	-	-	B	B	B	B	B
400	Tps1/87-		A	A	B	A	A	B	A	B	A	-	A	A	A	B	-	B	A	A	B	A	A	B	B	A	B	B	A	A	B	A	B	A	A	-	-	B	B	A	B	A	-	-	B	B	B	B	B
401	ce		-	A	-	-	A	-	-	B	-	-	-	A	B	B	B	B	B	A	B	-	-	B	B	-	-	-	-	-	-	A	B	A	A	B	B	B	-	A	B	A	-	-	-	-	-	B	-
402	Tps1/170-		A	A	B	A	A	B	A	A	A	-	A	A	B	A	-	B	A	A	B	A	A	-	B	A	B	B	A	A	B	A	A	A	A	-	-	B	B	B	B	B	-	-	B	B	B	B	B
403	3D/3-		-	-	B	-	A	B	A	A	A	-	A	A	B	A	-	B	A	A	B	A	A	B	B	A	B	B	A	A	B	A	-	A	A	B	-	B	B	B	B	B	-	-	B	B	B	B	B
404	spm/75-		A	A	B	A	A	B	A	A	A	-	A	A	B	A	-	B	A	A	B	A	A	B	B	A	B	B	A	A	B	A	B	A	A	B	-	B	B	B	B	B	-	-	B	B	B	B	B
405	Rrn5S1		A	A	-	-	A	B	A	A	A	-	-	B	B	B	-	B	A	-	B	A	A	B	B	A	B	B	A	A	B	A	B	A	A	B	-	B	B	B	B	B	-	-	B	-	B	B	B
406
407	cDNA41		B	B	-	-	-	A	B	B	-	-	-	-	A	A	-	A	A	-	-	-	B	A	A	A	B	B	B	B	A	A	B	B	B	B	-	-	A	A	B	A	-	-	B	-	B	B	B
408	spm/45+		B	B	B	A	A	A	B	B	-	-	A	B	A	A	-	A	A	A	B	A	B	A	A	A	B	B	B	B	A	A	B	B	B	B	-	B	A	A	B	A	-	-	B	B	B	B	B
409	Gsn2		B	B	B	A	-	A	B	B	-	-	-	B	A	A	-	A	A	-	-	A	B	A	A	A	B	B	B	B	A	A	B	B	B	B	-	B	A	A	B	A	-	-	B	B	B	B	B
410	3D/4-		-	-	-	-	A	A	B	B	B	-	A	B	A	A	-	A	B	A	B	A	B	A	A	A	B	B	B	B	A	A	-	B	B	B	-	B	A	A	B	A	-	-	B	B	B	B	B
411	Cy011m		B	B	B	A	A	A	B	B	B	B	A	B	A	A	A	A	A	A	B	A	B	A	A	A	B	B	B	B	A	A	A	A	B	A	A	B	A	A	B	A	-	A	B	-	A	B	B
412	spm/107+		B	B	B	A	A	A	B	B	B	-	A	B	A	A	-	A	A	A	B	A	B	A	A	A	B	B	B	B	A	A	A	B	B	B	-	B	A	A	B	A	-	-	B	B	B	B	B
413	9A/2-		B	B	B	B	B	A	B	B	B	-	A	A	A	A	-	A	A	A	B	A	B	A	A	A	A	A	A	A	A	A	-	B	B	A	-	B	A	A	B	A	-	-	B	A	B	B	B
414	spm/37+		B	B	B	A	B	A	-	B	A	-	A	B	A	A	-	A	A	A	B	A	B	A	B	A	A	A	B	A	B	A	A	B	B	A	-	B	A	A	B	A	-	-	B	A	B	B	B
415	Leg201mk		-	B	B	A	B	A	B	B	B	A	A	B	A	A	A	A	A	A	B	A	B	A	B	A	A	A	B	A	B	A	A	B	B	A	A	B	-	A	B	A	-	A	B	A	B	B	B
416	spm/14+		B	B	B	A	B	A	B	B	B	-	A	B	A	A	-	B	A	A	B	A	B	A	B	A	A	A	B	A	B	A	A	B	B	-	-	A	B	B	B	A	-	-	B	A	B	B	B
417	Cy145p		B	B	B	A	B	A	B	B	B	B	A	B	A	A	A	B	A	A	B	A	B	A	B	A	A	A	B	A	B	A	A	B	B	A	A	B	A	A	B	A	-	A	B	-	B	B	B
418	3A/1+		B	B	B	A	B	A	B	B	B	-	A	B	A	A	-	B	A	A	B	A	B	A	B	B	A	A	B	A	B	A	-	B	B	A	-	B	A	A	B	A	-	-	B	A	B	B	B
419	Tps1/222+		B	B	B	A	B	A	B	B	B	-	A	B	A	A	-	B	A	A	B	A	B	A	B	A	A	A	B	A	B	A	B	B	B	B	-	B	A	A	B	A	-	-	B	A	B	B	B
420	Tps1/95+		B	B	B	A	B	A	B	B	B	-	A	B	A	A	-	B	A	A	B	A	B	A	B	A	A	A	B	A	B	A	-	B	B	-	-	B	A	B	B	A	-	-	B	A	B	B	A
421	Cab2b		B	B	B	B	-	A	B	B	-	-	-	-	-	A	-	B	-	-	-	B	B	A	B	A	A	A	B	A	B	A	B	B	A	A	-	-	A	B	A	A	-	-	B	A	B	-	A
422	Cab2a		B	B	B	-	-	A	B	B	-	-	-	-	-	A	-	B	A	-	A	A	B	A	B	A	A	A	B	A	B	A	A	B	B	A	-	-	A	B	-	A	-	-	B	A	B	B	A
423	Tps1/198+		B	B	B	A	B	A	B	B	B	-	A	B	A	A	-	B	A	A	B	A	B	A	B	A	A	A	B	A	B	A	A	B	B	B	-	B	A	B	B	A	-	-	B	A	B	B	A
424	Tps1/162-		B	B	B	A	B	A	B	B	B	-	A	B	A	A	-	B	-	A	B	A	B	A	B	A	A	A	B	A	B	A	-	B	B	-	-	B	A	B	B	A	-	-	B	A	B	B	A
425	PsMsI1/3		B	B	B	A	B	A	B	B	B	-	A	B	A	A	-	B	A	A	B	A	B	A	B	A	A	A	B	A	B	A	A	B	B	A	B	B	A	B	B	A	-	A	B	A	B	B	A
426	gbsts2		B	B	B	A	B	A	B	B	B	B	A	B	A	A	A	B	A	A	B	A	B	A	B	A	A	A	B	A	B	A	A	B	B	A	A	B	A	B	B	A	-	A	B	-	B	B	A
427	7A/12-		B	B	B	-	B	A	B	B	B	-	A	B	A	A	-	B	B	B	B	A	B	A	B	A	A	A	B	A	B	A	-	B	B	A	-	B	A	B	B	A	-	-	B	A	B	B	B
428	4E/15-		B	B	B	A	B	A	B	B	B	-	A	B	A	A	-	B	A	A	B	A	B	A	B	A	A	A	B	A	B	A	-	B	B	A	-	B	A	B	B	A	-	-	B	-	B	B	A
429	Tps1/158+-		B	B	B	A	B	A	B	B	B	-	A	B	A	A	-	B	A	A	B	A	B	A	B	A	A	A	B	A	B	A	-	B	B	-	-	B	A	B	B	A	-	-	B	A	B	B	A
430	Pis_gen_22_1_1F/R		B	B	B	A	B	B	B	B	B	A	B	A	A	A	B	A
431	spm/90-		B	B	A	A	B	B	A	B	B	-	A	A	A	A	-	A	A	A	B	B	B	A	B	A	A	A	B	A	B	A	A	B	B	B	-	B	A	B	B	A	-	-	B	A	B	A	B
432	Cy042p		B	B	A	A	B	B	A	A	B	B	A	A	B	A	A	A	A	A	B	B	B	A	A	B	A	A	B	A	A	A	A	B	B	B	A	B	A	B	B	A	-	A	B	-	B	A	B
433	Tps1/167+		B	B	A	A	B	B	A	A	B	-	A	B	B	A	-	A	A	A	B	B	B	A	B	A	A	B	B	A	A	A	-	B	B	-	-	A	A	B	B	A	-	-	B	A	B	A	B
434	Cy106p		B	B	A	A	B	B	A	A	B	B	A	B	B	A	A	A	A	A	B	B	B	A	A	A	A	B	B	A	A	A	A	B	B	B	A	A	A	B	B	A	-	A	B	-	B	A	B
435	dr6+		B	B	-	-	B	B	A	A	-	-	-	B	B	A	-	A	A	-	-	B	B	A	B	A	A	B	B	A	A	A	A	B	B	B	-	-	A	B	B	A	-	-	B	-	B	A	B
436	Tps1/159+		A	B	A	A	B	B	A	A	B	-	A	B	B	A	-	A	A	A	B	A	B	A	B	A	B	B	B	A	A	A	B	A	B	-	-	A	A	B	B	A	-	-	B	A	B	A	B
437	19A/3+		A	B	A	-	B	B	A	A	B	-	A	B	B	A	-	A	A	A	B	A	B	A	B	A	A	B	B	A	A	B	-	A	B	B	-	A	A	B	B	A	-	-	B	A	B	A	B
438	spm/117+		A	A	A	A	B	B	A	A	A	-	A	B	B	A	-	A	A	A	A	A	B	A	B	A	B	B	A	A	A	A	A	A	B	B	-	A	A	B	B	A	-	-	A	A	A	A	A
439	79_1_F/R		B	A	A	-	B	B	A	A	A	A	A	B	A	A	A	A
440	spm/15+		A	B	A	A	B	B	A	A	B	-	A	B	B	A	-	A	A	A	B	A	B	A	B	A	B	B	B	A	A	A	A	A	B	-	-	A	A	B	B	A	-	-	A	A	A	A	B
441	Tps1/266+		B	B	B	A	B	B	A	A	B	-	B	A	B	A	-	A	A	B	B	A	B	A	-	A	B	B	B	A	B	A	-	B	B	-	-	A	A	B	A	A	-	-	B	A	A	B	B
442	5A/3-		B	B	B	A	B	B	A	A	B	-	B	A	B	A	-	A	B	B	A	A	B	A	B	A	B	B	B	A	B	A	-	B	B	B	-	A	B	B	A	A	-	-	B	A	A	B	B
443	5S/3		B	B	B	A	B	B	A	A	-	-	-	A	-	A	-	A	B	-	B	A	B	A	B	A	B	B	B	A	B	A	-	B	B	B	-	A	B	B	A	A	-	-	B	A	-	B	B
444	5S/3a		B	B	B	A	B	B	A	A	-	-	-	A	-	A	-	A	-	-	A	A	B	A	B	A	B	B	B	A	B	A	A	B	B	B	-	A	B	B	A	A	-	-	B	A	A	B	B
445	Ppi1		B	B	B	B	B	B	B	A	-	-	A	A	A	A	-	B	B	B	B	A	B	A	-	A	B	-	B	B	B	A	-	B	B	B	-	B	B	B	A	A	-	-	B	-	B	B	B
446	cDNA289/2		-	-	-	-	-	-	-	-	-	-	-	-	-	A	-	A	B	-	-	-	B	A	B	A	B	B	B	A	B	A	A	B	B	B	-	-	B	B	-	A	-	-	B	-	A	B	B
447	Gsp		B	B	B	A	B	B	A	A	B	-	B	A	B	A	-	A	B	B	A	A	B	A	B	A	B	B	A	A	B	A	-	B	B	B	-	A	B	B	A	A	-	-	B	A	A	B	B
448	PsMsI1/1		B	B	B	A	B	B	A	A	A	-	A	A	A	B	-	A	A	B	A	A	B	A	B	A	B	B	A	A	B	A	A	B	B	B	B	A	B	B	A	A	-	B	B	A	B	B	B
449	Tps1/192-		B	-	B	A	B	B	A	A	B	-	A	A	A	B	-	B	A	B	A	A	B	A	B	A	A	B	B	B	B	A	-	B	B	A	-	B	A	B	A	B	-	-	B	A	B	B	B
450	Pl		B	B	B	A	B	B	A	A	B	A	A	A	A	B	A	B	A	B	A	A	B	A	B	A	A	B	B	B	B	A	A	B	B	B	B	B	A	B	A	B	-	B	B	A	B	B	B
451	Tps1/58+		B	B	B	A	B	B	A	A	B	-	A	B	A	A	-	B	A	B	A	A	A	B	B	A	A	B	B	B	B	A	A	B	B	-	-	B	A	B	A	B	-	-	A	B	A	B	B
452
453	pAt-T4/3+		A	A	-	-	-	A	A	B	B	-	-	B	B	A	-	B	A	-	-	-	B	A	B	B	B	A	A	A	A	B	A	B	B	B	-	-	A	B	-	-	-	A	A	-	A	A	A
454	Tps1/185-		A	-	B	B	A	A	A	B	B	-	B	B	A	A	-	B	A	A	B	A	B	A	B	A	B	A	A	A	A	B	-	B	B	B	-	B	A	-	B	A	-	-	A	A	A	A	A
455	Tps1/89-		A	A	B	B	A	A	A	B	B	-	B	B	A	A	-	B	A	A	B	A	B	A	B	A	B	A	A	A	A	B	A	B	B	-	-	B	A	B	B	A	-	-	A	A	A	A	A
456	spm/48+		A	A	B	B	B	A	B	B	A	-	A	A	A	A	-	B	A	A	B	A	A	A	B	B	B	A	B	A	B	B	A	B	A	A	-	B	B	A	B	B	-	-	A	A	A	A	A
457	3D/5+		-	-	-	-	B	A	B	B	A	-	A	A	A	A	-	B	A	A	B	A	A	A	A	B	B	A	B	A	B	B	-	B	A	A	-	B	B	A	B	B	-	-	A	A	A	A	A
458	pCD7/3		A	-	B	B	-	A	B	B	-	-	-	-	A	A	-	B	A	-	-	-	A	A	B	B	B	A	B	A	B	B	A	B	A	A	-	B	B	A	B	B	-	-	A	B	A	A	A
459	dr2+		A	A	-	-	B	B	B	B	-	-	-	A	A	A	-	B	A	-	-	A	A	A	B	B	B	A	B	A	B	B	A	B	A	A	-	-	B	A	B	B	-	-	A	-	A	A	A
460	rDNA1		A	A	-	-	B	B	B	B	A	-	-	-	A	A	-	B	A	-	A	A	A	A	B	B	B	A	B	A	B	B	B	B	A	A	-	B	B	A	B	B	-	-	A	-	A	A	A
461	hst3/6		A	A	B	B	A	B	B	B	-	-	-	A	B	A	-	B	A	B	A	A	A	A	B	B	B	A	B	A	B	B	A	B	A	A	-	B	B	A	A	B	-	-	A	A	A	A	A
462	cDNA228		A	A	B	B	-	B	B	-	-	-	-	-	-	A	-	B	A	-	-	A	A	A	B	B	B	A	B	A	B	B	B	B	A	A	-	B	B	A	B	B	-	-	A	B	A	A	A
463	Tps1/57+		A	A	B	B	B	B	B	B	A	-	A	A	B	B	-	B	A	B	A	A	A	A	B	B	B	A	B	A	B	B	-	B	B	-	-	B	B	A	B	B	-	-	A	B	A	A	A
464	Tps1/72-		A	B	B	B	B	B	B	B	A	-	A	A	B	B	-	B	A	B	A	A	A	A	B	B	B	-	B	A	B	B	-	B	B	-	-	B	B	A	B	B	-	-	A	B	A	A	A
465	4E/12+		A	B	B	B	B	B	B	B	A	-	A	A	A	B	-	A	A	B	A	A	A	A	B	B	B	A	B	A	B	A	-	B	B	A	-	B	B	A	B	B	-	-	A	-	A	A	A
466	Lox9/5		A	B	B	A	A	B	B	B	-	-	-	-	A	B	-	B	-	-	-	-	A	A	B	B	B	A	B	A	B	A	B	A	B	-	-	-	A	A	A	B	-	-	A	B	A	A	A
467	Tps1/263+		A	B	A	B	B	B	B	B	A	-	A	A	A	B	-	B	A	B	A	A	A	B	B	B	B	A	B	A	B	A	-	A	B	-	-	B	B	A	B	B	-	-	A	B	A	B	A
468	Tps1/126-		A	B	A	B	B	B	B	B	A	-	A	A	A	B	-	B	A	B	A	A	A	B	B	B	B	A	B	A	B	A	-	A	B	-	-	B	B	A	B	B	-	-	A	B	A	B	A
469	spm/43-		A	B	A	B	B	B	B	B	A	-	A	A	A	B	-	B	A	B	A	A	A	B	B	B	B	A	B	A	B	A	B	A	B	A	-	B	B	A	B	B	-	-	A	B	A	B	A
470	PsMsIx		A	B	A	B	B	B	B	B	A	-	A	-	A	B	-	B	B	B	A	B	A	B	A	B	A	B	B	A	A	B	-	A	B	A	A	B	B	B	B	B	-	-	A	B	A	B	A
471	Tps1/161-		A	B	A	B	B	B	B	B	A	-	A	A	A	B	-	B	B	B	A	A	A	B	B	B	B	A	B	A	B	A	B	A	B	A	-	B	B	A	B	B	-	-	A	B	A	B	A
472	A5/1-		A	B	A	B	B	B	B	B	A	-	A	A	A	B	-	B	A	B	A	A	A	B	B	B	B	A	B	A	B	A	-	A	B	A	-	B	B	A	B	B	-	-	A	B	A	B	A
473	Cab1		A	B	A	A	-	B	B	B	A	-	-	-	A	B	-	B	A	-	-	-	A	B	B	B	B	B	A	A	A	A	B	B	B	A	-	-	B	A	B	B	-	-	B	B	A	B	A
474	Tps1/122-		A	B	A	B	B	B	B	B	A	-	A	A	A	B	-	B	A	B	A	A	A	B	B	B	B	B	A	B	A	A	-	B	B	-	-	B	B	A	B	B	-	-	B	B	A	B	A
475	Cy088p		A	B	A	B	B	B	B	A	A	B	A	A	A	B	B	B	A	B	A	A	A	B	B	A	B	B	A	B	A	A	B	B	B	A	A	B	A	A	B	B	-	A	B	-	A	A	A
476	Ppi2		B	B	A	B	B	A	B	A	A	-	B	A	A	B	-	A	A	A	A	A	B	B	A	A	B	B	A	B	A	A	-	A	A	A	-	B	A	B	A	A	-	-	B	B	B	B	A
477	cDNA136		B	B	A	-	B	B	B	A	-	-	-	-	-	B	-	A	A	-	-	A	B	B	A	A	B	B	A	B	A	A	A	A	A	A	-	B	A	B	A	A	-	-	B	B	B	B	A
478	4E/19-		B	B	A	B	B	B	B	A	A	-	B	A	A	A	-	A	A	A	A	A	B	B	A	A	B	B	A	B	A	A	-	A	A	A	-	B	A	B	A	A	-	-	B	B	B	B	A
479	7A/8-		B	B	A	-	B	B	B	A	A	-	B	A	A	A	-	A	A	A	A	A	B	B	A	A	B	B	A	B	A	A	-	A	A	A	-	B	A	B	A	A	-	-	B	B	B	B	A
480	Cy133m		B	B	A	B	B	B	B	A	A	B	B	A	A	A	B	A	A	A	A	A	B	B	A	A	B	B	A	B	A	A	A	A	A	A	B	B	A	B	A	A	-	A	B	-	B	B	A
481	Leg262		-	B	A	B	B	B	B	A	A	A	B	A	A	A	B	A	A	A	A	A	B	B	A	A	B	B	A	B	A	A	A	A	A	A	B	B	A	B	A	A	-	A	B	B	B	B	A
482	5B/13+		B	B	A	B	B	A	B	A	A	-	B	A	A	A	-	A	A	A	A	A	B	B	A	A	A	B	A	B	A	A	-	A	A	A	-	B	A	B	A	A	-	-	B	B	B	B	A
483	spm/24+		B	B	A	B	B	A	B	A	A	-	B	A	A	A	-	A	B	A	A	A	B	B	A	A	A	B	A	B	A	A	A	A	A	-	-	B	A	B	A	A	-	-	B	B	B	A	A
484	7B/7+		B	B	A	-	B	A	B	A	A	-	B	A	A	A	-	A	A	A	A	A	B	B	A	A	A	B	A	B	A	A	-	A	A	A	-	B	A	B	A	A	-	-	B	B	B	B	A
485	spm/12+		B	B	A	B	B	A	B	A	A	-	B	A	A	A	-	A	B	A	A	A	B	B	A	A	A	B	A	B	A	A	A	A	A	-	-	B	A	B	A	A	-	-	B	B	B	A	A
486	Tps1/271+		B	B	A	B	B	A	B	A	A	-	B	A	A	A	-	A	B	A	A	A	B	B	A	A	A	B	A	B	A	A	B	A	A	B	-	B	A	B	A	A	-	-	B	B	B	A	A
487	Tps12a/2		B	B	A	B	B	A	B	A	B	-	B	A	A	A	-	A	-	A	A	A	B	B	-	A	A	-	A	B	A	A	-	A	A	-	-	B	A	B	A	A	-	-	A	B	-	A	A
488	7B/2-		B	B	A	-	B	A	B	A	B	-	B	A	A	A	-	A	B	A	B	A	B	B	A	A	A	B	B	B	A	A	-	A	A	A	-	B	A	B	A	A	-	-	B	B	B	A	A
489	3D/1-		B	B	A	-	B	A	B	A	B	-	B	A	A	A	-	A	B	A	B	A	B	B	A	A	A	B	A	B	A	A	-	A	A	A	-	B	A	B	A	A	-	-	B	B	B	A	A
490	spm/84-		B	B	A	A	B	A	B	A	B	-	B	A	A	A	-	A	B	B	B	A	B	B	A	A	A	B	A	A	A	A	A	A	A	A	-	B	A	B	A	A	-	-	B	B	B	A	A
491	spm/94+		B	B	A	B	A	A	B	A	B	-	B	A	A	A	-	A	B	B	B	B	B	B	A	A	A	B	A	A	B	A	A	A	A	A	-	B	A	B	A	A	-	-	B	B	A	A	A
492	7B/1+		B	B	A	-	A	A	B	A	B	-	B	A	A	A	-	A	B	B	B	A	B	B	A	A	A	B	A	A	B	A	-	B	A	A	-	B	A	B	A	A	-	-	B	B	A	A	A
493	Cy070m		B	B	A	B	A	A	B	A	B	A	A	A	A	B	A	A	B	B	B	B	B	B	A	A	A	A	B	A	B	A	A	B	A	A	B	B	A	B	A	A	-	A	B	-	A	A	A
494	spm/9+		B	B	A	B	A	A	B	A	B	-	B	A	A	B	-	A	B	B	B	B	B	B	A	A	A	A	B	A	B	A	B	B	A	-	-	B	A	B	A	A	-	-	B	B	A	A	A
495	Cy129m		B	B	A	B	A	A	B	A	B	A	B	A	A	B	A	A	B	B	B	B	B	B	A	A	A	A	B	A	B	A	B	B	A	A	B	A	A	B	B	A	-	A	B	-	A	A	A
496	Cy023p		B	B	A	B	B	A	B	A	A	A	B	A	B	B	A	B	B	B	B	B	B	B	B	A	A	A	B	A	A	A	B	B	A	A	A	A	A	B	B	A	-	A	B	-	B	A	A
497	spm/16-		B	B	A	B	B	A	B	A	A	-	A	A	B	B	-	B	B	B	B	B	B	B	-	A	A	A	B	A	A	B	B	B	A	-	-	A	A	B	B	A	-	-	B	A	B	A	A
498	15F/9+		B	B	A	-	B	A	B	A	A	-	A	A	A	B	-	B	B	B	B	A	B	B	B	A	A	A	B	B	A	B	-	B	A	B	-	A	B	A	B	A	-	-	B	A	B	A	A
499	Tps1/164+		A	B	A	B	B	A	B	A	A	-	A	A	A	B	-	B	B	B	B	A	B	B	B	B	A	A	B	B	A	B	B	B	A	B	-	A	B	A	B	A	-	-	B	A	B	A	A
500	Tps1/270+		A	B	A	B	B	A	B	A	A	-	A	A	A	B	-	B	B	B	B	A	B	A	B	A	A	A	B	B	A	B	B	B	B	B	-	A	B	A	B	A	-	-	B	A	B	A	A
501	pAt-T4/1+		A	A	-	-	-	A	B	B	B	-	-	A	B	B	-	B	B	-	B	A	B	A	B	A	A	A	B	B	A	B	B	B	B	B	-	A	B	A	-	A	-	-	B	-	B	A	A
	RI number		1	2	3	4	5	6	7	8	9	11	12	13	14	17	18	16	19	20	21	22	23	24	25	26	27	28	29	30	31	32	33	34	15	10	35	36	37	38	39	40	41	42	43	44	45	46	47
	JI Number		JI2788	JI2789	JI2790	JI2791	JI2792	JI2793	JI2794	JI2795	JI2796	JI2797	JI2798	JI2799	JI2800	JI2802	JI2803	JI2801	JI2804	JI2805	JI2806	JI2807	JI2808	JI2809	JI2810	JI2811	JI2812	JI2813	JI2814	JI2815		JI2816	JI2817	JI2818				JI2819	JI2820	JI2821	JI2822	JI2823			JI2824	JI2825	JI2826	JI2827	JI2828
	KGB number		Ps1	Ps2	Ps3	Ps4	Ps5	Ps6	Ps7	Ps8	Ps9	Ps10	Ps11	Ps12	Ps13	Ps15	Ps16	Ps14
[truncated: 66 more columns]

## Sheet: map
0	name	highlight marker	lgp	posn	GLIP	scale		% dist	group	lgp	length		name	A	B	-	chisquare		x axis	chisq
1	pAt-T4/11+	telomere	1	0				0	I	1	133.84		pAt-T4/11+	30	27	43	0.157895		0	0.157895
2	4E/1+		1	0.95				0.638822	II	2	156.84		4E/1+	38	39	23	0.012987		0.638822	-0.012987
3	4E/18-		1	1.98				1.33144	III	3	254.87		4E/18-	48	29	23	4.68831		1.33144	4.68831
4	4E/17+		1	2.89				1.94337	IV	4	203.49		4E/17+	48	31	21	3.65823		1.94337	3.65823
5	Adh3	Adh/3	1	6.64				4.46503	V	5	146.2		Adh3	43	33	24	1.31579		4.46503	1.31579
6	Tps1/253+		1	11.35				7.63225	VI	6	169.48		Tps1/253+	50	27	23	6.87013		7.63225	6.87013
7	spm/46-		1	16.96				11.4047	VII	7	203.76		spm/46-	44	45	11	0.011236		11.4047	-0.011236
8	Tps1/199+		1	22.62				15.2107					Tps1/199+	43	37	20	0.45		15.2107	0.45
9	Tps1/204-		1	22.62				15.2107					Tps1/204-	42	38	20	0.2		15.2107	0.2
10	Tps1/188-		1	22.77				15.3116					Tps1/188-	43	37	20	0.45		15.3116	0.45
11	Lox9/4		1	23.09				15.5267					Lox9/4	45	32	23	2.19481		15.5267	2.19481
12	spm/10-		1	23.29				15.6612					spm/10-	46	42	12	0.181818		15.6612	0.181818
13	7A/2-		1	30.05				20.207					7A/2-	41	35	24	0.473684		20.207	0.473684
14	cDNA44	(Sym2)	1	36.22				24.3559					cDNA44	31	33	36	0.0625		24.3559	-0.0625
15	cDNA164/1		1	41.12				27.6509					cDNA164/1	41	38	21	0.113924		27.6509	0.113924
16	ASL24		1	44.56				29.9641					ASL24	42	51	7	0.870968		29.9641	-0.870968
17	Tps1/177+		1	44.56				29.9641					Tps1/177+	38	44	18	0.439024		29.9641	-0.439024
18	spm/73-		1	44.6				29.991					spm/73-	42	47	11	0.280899		29.991	-0.280899
19	spm/17-		1	44.72				30.0717					spm/17-	41	46	13	0.287356		30.0717	-0.287356
20	15F/2-		1	47.65				32.042					15F/2-	38	37	25	0.0133333		32.042	0.0133333
21	15F/10-		1	50.45				33.9248					15F/10-	39	38	23	0.012987		33.9248	0.012987
22	Tps1/246-		1	53.3				35.8413					Tps1/246-	39	41	20	0.05		35.8413	-0.05
23	CDj/4-		1	55.87				37.5695					CDj/4-	30	41	29	1.70423		37.5695	-1.70423
24	dr7-		1	55.99				37.6502					dr7-	32	35	33	0.134328		37.6502	-0.134328
25	Cy026p		1	56.15				37.7578					Cy026p	46	48	6	0.0425532		37.7578	-0.0425532
26	spm/91-		1	56.3				37.8586					spm/91-	45	44	11	0.011236		37.8586	0.011236
27	5B/7+		1	59.47				39.9903					5B/7+	41	38	21	0.113924		39.9903	0.113924
28	Tps1/249-		1	59.47				39.9903					Tps1/249-	42	37	21	0.316456		39.9903	0.316456
29	3A/2+		1	59.55				40.0441					3A/2+	43	36	21	0.620253		40.0441	0.620253
30	spm/63+		1	59.74				40.1718					spm/63+	47	38	15	0.952941		40.1718	0.952941
31	Tps1/76+		1	63.62				42.7809					Tps1/76+	44	34	22	1.28205		42.7809	1.28205
32	Tps1/124+		1	67.89				45.6523					Tps1/124+	44	35	21	1.02532		45.6523	1.02532
33	spm/58+		1	72				48.416					spm/58+	50	39	11	1.35955		48.416	1.35955
34	spm/100+		1	72.2				48.5505					spm/100+	51	38	11	1.89888		48.5505	1.89888
35	spm/89+		1	75.36				50.6754					spm/89+	50	39	11	1.35955		50.6754	1.35955
36	spm/102+		1	78.01				52.4574					spm/102+	48	40	12	0.727273		52.4574	0.727273
37	Tps1/181-		1	80.19				53.9233					Tps1/181-	43	38	19	0.308642		53.9233	0.308642
38	spm/7+		1	82.05				55.1741					spm/7+	47	41	12	0.409091		55.1741	0.409091
39	Tps1/211+		1	82.12				55.2212					Tps1/211+	42	39	19	0.111111		55.2212	0.111111
40	Cy062m		1	83.78				56.3374					Cy062m	43	51	6	0.680851		56.3374	-0.680851
41	15F/1+		1	85.6				57.5613					15F/1+	35	40	25	0.333333		57.5613	-0.333333
42	Tps1/261+		1	87.5				58.8389					Tps1/261+	38	40	22	0.0512821		58.8389	-0.0512821
43	spm/8+		1	87.62				58.9196					spm/8+	43	44	13	0.0114943		58.9196	-0.0114943
44	4E/2-		1	90.07				60.5671					4E/2-	39	38	23	0.012987		60.5671	0.012987
45	hst3/1		1	93				62.5374					hst3/1	35	44	21	1.02532		62.5374	-1.02532
46	Leg177mk		1	93.16				62.6449					Leg177mk	41	50	9	0.89011		62.6449	-0.89011
47	3D/6-		1	97.11				65.3011					3D/6-	35	38	27	0.123288		65.3011	-0.123288
48	Tps1/163+		1	97.31				65.4356					Tps1/163+	38	40	22	0.0512821		65.4356	-0.0512821
49	Tps1/32-		1	102.57				68.9727					Tps1/32-	43	36	21	0.620253		68.9727	0.620253
50	Tps1/108-		1	102.65				69.0264					Tps1/108-	41	37	22	0.205128		69.0264	0.205128
51	Tps1/207-		1	102.84				69.1542					Tps1/207-	41	40	19	0.0123457		69.1542	0.0123457
52	spm/101-		1	109.56				73.673					spm/101-	44	44	12	0		73.673	0
53	Tps1/254+		1	109.76				73.8075					Tps1/254+	40	38	22	0.0512821		73.8075	0.0512821
54	spm/93+		1	110.12				74.0496					spm/93+	47	42	11	0.280899		74.0496	0.280899
55	Cy080m		1	110.4				74.2379					Cy080m	49	45	6	0.170213		74.2379	0.170213
56	Cy021m		1	110.59				74.3657					Cy021m	48	46	6	0.0425532		74.3657	0.0425532
57	1.2lox		1	116.33				78.2255					1.2lox	40	39	21	0.0126582		78.2255	0.0126582
58	Lox9/6		1	116.68				78.4608					Lox9/6	40	39	21	0.0126582		78.4608	0.0126582
59	spm/23-		1	122.02				82.0517					spm/23-	45	43	12	0.0454545		82.0517	0.0454545
60	Tps1/247-		1	123.09				82.7712					Tps1/247-	40	40	20	0		82.7712	0
61	4E/14+		1	123.6				83.1142					4E/14+	39	38	23	0.012987		83.1142	0.012987
62	spm/109-		1	125.97				84.7079					spm/109-	41	44	15	0.105882		84.7079	-0.105882
63	Cy040m		1	129.06				86.7857					Cy040m	54	40	6	2.08511		86.7857	2.08511
64	Pis_gen_15_1_1L/R		1.1		130.245								Pis_gen_15_1_1L/R
65	Tps12a/4		1	131.43				88.3794					Tps12a/4	39	31	30	0.914286		88.3794	0.914286
66	4E/23-		1	133.01				89.4419					4E/23-	44	35	21	1.02532		89.4419	1.02532
67	Chs2	Chs2	1	133.84				90					Chs2	40	40	20	0		90	0
68
69	Tps1/173+		2	0				100					Tps1/173+	45	37	18	0.780488		100	0.780488
70	Tps1/56+		2	0.55				100.316					Tps1/56+	45	35	20	1.25		100.316	1.25
71	PsMseI1/2		2	1.52				100.872					PsMseI1/2	49	43	8	0.391304		100.872	0.391304
72	Cy094p		2	2.9				101.664					Cy094p	49	45	6	0.170213		101.664	0.170213
73	A3/5-		2	4.79				102.749					A3/5-	37	41	22	0.205128		102.749	-0.205128
74	spm/55+		2	6.77				103.885					spm/55+	52	36	12	2.90909		103.885	2.90909
75	Cy207m		2	7.14				104.097					Cy207m	46	48	6	0.0425532		104.097	-0.0425532
76	spm/96+		2	9.35				105.365					spm/96+	42	47	11	0.280899		105.365	-0.280899
77	spm/49-		2	9.72				105.578					spm/49-	42	46	12	0.181818		105.578	-0.181818
78	Tps1/75+		2	10.46				106.002					Tps1/75+	39	41	20	0.05		106.002	-0.05
79	cDNA164/2		2	14.88				108.539					cDNA164/2	34	40	26	0.486486		108.539	-0.486486
80	Tps1/79+		2	20.08				111.523					Tps1/79+	35	45	20	1.25		111.523	-1.25
81	spm/67-		2	25.98				114.908					spm/67-	35	54	11	4.05618		114.908	-4.05618
82	D15B/3		2	32.2				118.477					D15B/3	32	46	22	2.51282		118.477	-2.51282
83	Cy030p		2	37.59				121.57					Cy030p	36	58	6	5.14894		121.57	-5.14894
84	spm/6+		2	37.59				121.57					spm/6+	37	51	12	2.22727		121.57	-2.22727
85	Tps1/208+		2	41.92				124.055					Tps1/208+	33	48	19	2.77778		124.055	-2.77778
86	Cy047p		2	45.42				126.064					Cy047p	38	56	6	3.44681		126.064	-3.44681
87	spm/36+		2	48.36				127.751					spm/36+	39	50	11	1.35955		127.751	-1.35955
88	Tps1/67+		2	50.67				129.076					Tps1/67+	36	41	23	0.324675		129.076	-0.324675
89	Tps1/212-		2	50.81				129.156					Tps1/212-	37	44	19	0.604938		129.156	-0.604938
90	spm/21+		2	51.04				129.288					spm/21+	40	48	12	0.727273		129.288	-0.727273
91	spm/38+		2	53.62				130.769					spm/38+	41	45	14	0.186047		130.769	-0.186047
92	Tps1/245+		2	56.15				132.221					Tps1/245+	37	43	20	0.45		132.221	-0.45
93	spm/27+		2	58.82				133.753					spm/27+	41	47	12	0.409091		133.753	-0.409091
94	SNP8_63		2	61.45				135.262					SNP8_63	39	54	7	2.41935		135.262	-2.41935
95	Tps1/80-		2	61.45				135.262					Tps1/80-	39	43	18	0.195122		135.262	-0.195122
96	spm/11-		2	61.63				135.365					spm/11-	41	47	12	0.409091		135.365	-0.409091
97	7A/10-		2	63.7				136.553					7A/10-	32	44	24	1.89474		136.553	-1.89474
98	7A/11+		2	63.89				136.662					7A/11+	34	42	24	0.842105		136.662	-0.842105
99	19A/2-		2	64.12				136.794					19A/2-	37	39	24	0.0526316		136.794	-0.0526316
100	4E/13+		2	64.3				136.897					4E/13+	37	41	22	0.205128		136.897	-0.205128
101	Tps1/123+		2	65.04				137.322					Tps1/123+	39	40	21	0.0126582		137.322	-0.0126582
102	spm/82+		2	69.97				140.151					spm/82+	43	46	11	0.101124		140.151	-0.101124
103	4E/6+		2	76.05				143.64					4E/6+	37	40	23	0.116883		143.64	-0.116883
104	Tps1/267-		2	76.05				143.64					Tps1/267-	42	35	23	0.636364		143.64	0.636364
105	spm/78-		2	76.05				143.64					spm/78-	45	44	11	0.011236		143.64	0.011236
106	Cy191p		2	82.36				147.261					Cy191p	49	45	6	0.170213		147.261	0.170213
107	Tps1/213-		2	87.98				150.486					Tps1/213-	44	37	19	0.604938		150.486	0.604938
108	4E/20+		2	88.16				150.589					4E/20+	31	46	23	2.92208		150.589	-2.92208
109	Tps1/113+		2	88.16				150.589					Tps1/113+	43	35	22	0.820513		150.589	0.820513
110	Tps1/73+		2	92.4				153.022					Tps1/73+	41	38	21	0.113924		153.022	0.113924
111	Tps1/171+		2	95.99				155.082					Tps1/171+	36	39	25	0.12		155.082	-0.12
112	Tps1/231+		2	96.73				155.507					Tps1/231+	38	43	19	0.308642		155.507	-0.308642
113	7A/9-		2	97.01				155.668					7A/9-	29	47	24	4.26316		155.668	-4.26316
114	a	A	2	97.01				155.668					a	40	49	11	0.910112		155.668	-0.910112
115	LegJ/2		2	98.34				156.431					LegJ/2	31	36	33	0.373134		156.431	-0.373134
116	LegJ	LegJ	2	100.55				157.699					LegJ	31	35	34	0.242424		157.699	-0.242424
117	Pis_gen_25_2-3_1L/R		2.1		101.635								Pis_gen_25_2-3_1L/R
118	Tps1/69-		2	102.72				158.944					Tps1/69-	40	40	20	0		158.944	0
119	Tps1/165-		2	105.02				160.264					Tps1/165-	36	41	23	0.324675		160.264	-0.324675
120	Tps1/183-		2	107.78				161.848					Tps1/183-	37	45	18	0.780488		161.848	-0.780488
121	A5/6-		2	111.47				163.965					A5/6-	34	44	22	1.28205		163.965	-1.28205
122	Cy164p		2	116.54				166.875					Cy164p	40	54	6	2.08511		166.875	-2.08511
123	4E/25+		2	116.81				167.029					4E/25+	34	44	22	1.28205		167.029	-1.28205
124	4E/7+		2	123.21				170.702					4E/7+	35	42	23	0.636364		170.702	-0.636364
125	Tps1/66+		2	123.44				170.834					Tps1/66+	36	43	21	0.620253		170.834	-0.620253
126	cDNA56/1		2	130.45				174.857					cDNA56/1	31	42	27	1.65753		174.857	-1.65753
127	cDNA24		2	137.22				178.741					cDNA24	32	41	27	1.10959		178.741	-1.10959
128	spm/54+		2	143.43				182.305					spm/54+	39	50	11	1.35955		182.305	-1.35955
129	spm/2-		2	143.85				182.546					spm/2-	37	51	12	2.22727		182.546	-2.22727
130	15F/6-		2	148.73				185.346					15F/6-	32	45	23	2.19481		185.346	-2.19481
131	spm/105-		2	149.84				185.983					spm/105-	35	54	11	4.05618		185.983	-4.05618
132	spm/20-		2	150.44				186.327					spm/20-	31	55	14	6.69767		186.327	-6.69767
133	Tps1/172+		2	152.32				187.406					Tps1/172+	39	43	18	0.195122		187.406	-0.195122
134	GdcP	GdcP	2	153.02				187.808					GdcP	31	43	26	1.94595		187.808	-1.94595
135	Th2	Th2	2	154.58				188.703					Th2	29	36	35	0.753846		188.703	-0.753846
136	Tps1/214+		2	156.1				189.575					Tps1/214+	44	37	19	0.604938		189.575	0.604938
137	pAt-T4/4-	telomere	2	156.84				190					pAt-T4/4-	32	23	45	1.47273		190	1.47273
138
139	Tps1/11-		3	0				200					Tps1/11-	42	36	22	0.461538		200	0.461538
140	rb	Rb	3	0.38				200.134					rb	55	44	1	1.22222		200.134	1.22222
141	Pis_gen_4_3_1_L/R		3.1		0.765
142	10B/1-+		3	1.15				200.406					10B/1-+	43	33	24	1.31579		200.406	1.31579
143	Cy009p		3	2.24				200.791					Cy009p	53	41	6	1.53191		200.791	1.53191
144	1D/8+		3	3.32				201.172					1D/8+	48	29	23	4.68831		201.172	4.68831
145	Vc5	Vc5	3	3.64				201.285					Vc5	47	31	22	3.28205		201.285	3.28205
146	Cy172m		3	5.36				201.893					Cy172m	51	43	6	0.680851		201.893	0.680851
147	1D/6+		3	5.75				202.03					1D/6+	43	34	23	1.05195		202.03	1.05195
148	5B/2-		3	8.17				202.885					5B/2-	41	35	24	0.473684		202.885	0.473684
149	Tps1/64+		3	10.66				203.764					Tps1/64+	38	40	22	0.0512821		203.764	-0.0512821
150	Tps1/70+		3	10.66				203.764					Tps1/70+	44	35	21	1.02532		203.764	1.02532
151	spm/77-		3	10.92				203.856					spm/77-	50	39	11	1.35955		203.856	1.35955
152	dr5+		3	13.99				204.94					dr5+	34	33	33	0.0149254		204.94	0.0149254
153	dr9+		3	13.99				204.94					dr9+	36	31	33	0.373134		204.94	0.373134
154	Tps1/81+		3	14.18				205.007					Tps1/81+	48	34	18	2.39024		205.007	2.39024
155	Cy039p		3	17.75				206.268					Cy039p	52	42	6	1.06383		206.268	1.06383
156	Cy147p		3	21.33				207.532					Cy147p	53	41	6	1.53191		207.532	1.53191
157	Cy066m		3	21.46				207.578					Cy066m	54	40	6	2.08511		207.578	2.08511
158	3A/4+		3	25.16				208.885					3A/4+	45	33	22	1.84615		208.885	1.84615
159	3A/5-		3	25.16				208.885					3A/5-	47	31	22	3.28205		208.885	3.28205
160	spm/68+		3	25.16				208.885					spm/68+	51	38	11	1.89888		208.885	1.89888
161	19A/4-		3	28.99				210.237					19A/4-	44	33	23	1.57143		210.237	1.57143
162	7A/5-		3	28.99				210.237					7A/5-	43	33	24	1.31579		210.237	1.31579
163	Tps1/60-		3	28.99				210.237					Tps1/60-	45	36	19	1		210.237	1
164	Tps1/9-		3	32.95				211.635					Tps1/9-	43	36	21	0.620253		211.635	0.620253
165	Cy046p		3	36.98				213.058					Cy046p	45	49	6	0.170213		213.058	-0.170213
166	spm/29-		3	40.94				214.457					spm/29-	38	51	11	1.89888		214.457	-1.89888
167	4E/10+		3	44.83				215.83					4E/10+	33	44	23	1.57143		215.83	-1.57143
168	41_1_F/R		3.1		46.62
169	5B/1-		3	48.41				217.095					5B/1-	32	45	23	2.19481		217.095	-2.19481
170	Tps1/182+		3	48.6				217.162					Tps1/182+	34	48	18	2.39024		217.162	-2.39024
171	Tps1/120-		3	52.18				218.426					Tps1/120-	31	48	21	3.65823		218.426	-3.65823
172	5B/5-		3	55.69				219.665					5B/5-	34	43	23	1.05195		219.665	-1.05195
173	Adh/2a		3	57.35				220.252					Adh/2a	35	38	27	0.123288		220.252	-0.123288
174	cDNA148/1		3	57.54				220.319					cDNA148/1	23	37	40	3.26667		220.319	-3.26667
175	Adh1	Adh1	3	57.73				220.386					Adh1	34	41	25	0.653333		220.386	-0.653333
176	Adh/2b		3	57.92				220.453					Adh/2b	32	44	24	1.89474		220.453	-1.89474
177	Cy200m		3	58.5				220.658					Cy200m	39	55	6	2.7234		220.658	-2.7234
178	4E/21+		3	59.26				220.926					4E/21+	32	46	22	2.51282		220.926	-2.51282
179	1D/4-		3	63.42				222.395					1D/4-	29	48	23	4.68831		222.395	-4.68831
180	3D/2+		3	67.5				223.836					3D/2+	27	47	26	5.40541		223.836	-5.40541
181	5B/10-		3	67.63				223.882					5B/10-	30	49	21	4.56962		223.882	-4.56962
182	Tps1/13-		3	71.91				225.393					Tps1/13-	31	48	21	3.65823		225.393	-3.65823
183	mybAC146760		3	75.93				226.812					mybAC146760	37	51	12	2.22727		226.812	-2.22727
184	Tps1/269-		3	76				226.837					Tps1/269-	35	47	18	1.7561		226.837	-1.7561
185	Tps1/262+		3	76.19				226.904					Tps1/262+	33	44	23	1.57143		226.904	-1.57143
186	Tps1/21-		3	80.4				228.391					Tps1/21-	35	45	20	1.25		228.391	-1.25
187	Tps1/52-		3	80.4				228.391					Tps1/52-	36	44	20	0.8		228.391	-0.8
188	4E/3+		3	84.49				229.835					4E/3+	37	40	23	0.116883		229.835	-0.116883
189	LOB3		3	84.49				229.835					LOB3	45	46	9	0.010989		229.835	-0.010989
190	Cy228p		3	88.45				231.234					Cy228p	47	47	6	0		231.234	0
191	Gsc	Gsc	3	88.45				231.234					Gsc	34	34	32	0		231.234	0
192	cDNA137		3	92.15				232.54					cDNA137	31	42	27	1.65753		232.54	-1.65753
193	A001		3	92.34				232.607					A001	45	46	9	0.010989		232.607	-0.010989
194	Cy111p		3	92.41				232.632					Cy111p	44	42	14	0.0465116		232.632	0.0465116
195	Cy219m		3	92.47				232.653					Cy219m	50	44	6	0.382979		232.653	0.382979
196	Rca	Rca	3	95.79				233.825					Rca	44	49	7	0.268817		233.825	-0.268817
197	ASL5-19		3	99.31				235.068					ASL5-19	42	50	8	0.695652		235.068	-0.695652
198	spm/83-		3	102.69				236.262					spm/83-	42	47	11	0.280899		236.262	-0.280899
199	10B/3-		3	105.95				237.413					10B/3-	31	45	24	2.57895		237.413	-2.57895
200	spm/19+		3	109.2				238.561					spm/19+	40	48	12	0.727273		238.561	-0.727273
201	spm/98+		3	109.46				238.653					spm/98+	40	49	11	0.910112		238.653	-0.910112
202	9A/5-		3	109.72				238.744					9A/5-	30	48	22	4.15385		238.744	-4.15385
203	7A/1+		3	109.84				238.787					7A/1+	30	46	24	3.36842		238.787	-3.36842
204	Tps1/55+		3	109.97				238.833					Tps1/55+	33	47	20	2.45		238.833	-2.45
205	Tps1/59+		3	112.59				239.758					Tps1/59+	36	45	19	1		239.758	-1
206	Tps1/176-		3	116.29				241.064					Tps1/176-	37	45	18	0.780488		241.064	-0.780488
207	ASL5-10		3	120.32				242.488					ASL5-10	45	48	7	0.0967742		242.488	-0.0967742
208	9A/3+		3	123.19				243.501					9A/3+	37	41	22	0.205128		243.501	-0.205128
209	9A/4-		3	123.38				243.568					9A/4-	36	42	22	0.461538		243.568	-0.461538
210	spm/99-		3	123.64				243.66					spm/99-	43	45	12	0.0454545		243.66	-0.0454545
211	spm/88+		3	123.96				243.773					spm/88+	44	43	13	0.0114943		243.773	0.0114943
212	Tps1/139+		3	124.4				243.928					Tps1/139+	38	41	21	0.113924		243.928	-0.113924
213	Tps1/274+		3	124.91				244.108					Tps1/274+	33	37	30	0.228571		244.108	-0.228571
214	Pis_gen_57_1-2_1F/R		3.1		127.465
215	Tps1/175+		3	130.02				245.913					Tps1/175+	41	41	18	0		245.913	0
216	spm/51-		3	135.2				247.742					spm/51-	46	41	13	0.287356		247.742	0.287356
217	Rrn5S2	Rrn5S/2	3	135.32				247.784					Rrn5S2	25	32	43	0.859649		247.784	-0.859649
218	Tps1/210+		3	135.32				247.784					Tps1/210+	39	42	19	0.111111		247.784	-0.111111
219	Cy169m		3	135.45				247.83					Cy169m	46	48	6	0.0425532		247.83	-0.0425532
220	Cy170p		3	135.58				247.876					Cy170p	45	49	6	0.170213		247.876	-0.170213
221	Pis_gen_1_2_1F/R		3.1		137.845
222	spm/28+		3	140.11				249.476					spm/28+	47	42	11	0.280899		249.476	0.280899
223	Tps1/195-		3	144.65				251.079					Tps1/195-	42	40	18	0.0487805		251.079	0.0487805
224	15F/11-		3	148.8				252.544					15F/11-	35	42	23	0.636364		252.544	-0.636364
225	Tps1/65-		3	148.99				252.612					Tps1/65-	41	38	21	0.113924		252.612	0.113924
226	spm/31+		3	152.38				253.809					spm/31+	43	46	11	0.101124		253.809	-0.101124
227	spm/72+		3	155.5				254.91					spm/72+	41	46	13	0.287356		254.91	-0.287356
228	Tps1/68+		3	158.31				255.903					Tps1/68+	37	42	21	0.316456		255.903	-0.316456
229	Tps1/82+		3	160.81				256.785					Tps1/82+	37	41	22	0.205128		256.785	-0.205128
230	Cy099m		3	160.93				256.828					Cy099m	50	44	6	0.382979		256.828	0.382979
231	Tps1/174-		3	163.17				257.619					Tps1/174-	40	41	19	0.0123457		257.619	-0.0123457
232	spm/13-		3	165.53				258.452					spm/13-	45	42	13	0.103448		258.452	0.103448
233	spm/60-		3	168.09				259.356					spm/60-	44	44	12	0		259.356	0
234	Tps1/226-		3	170.9				260.348					Tps1/226-	39	43	18	0.195122		260.348	-0.195122
235	Tps1/232+		3	174.09				261.475					Tps1/232+	36	45	19	1		261.475	-1
236	Tps1/78+		3	177.73				262.76					Tps1/78+	34	45	21	1.53165		262.76	-1.53165
237	Cy020m		3	181.75				264.18					Cy020m	45	49	6	0.170213		264.18	-0.170213
238	Tps1/178+		3	182.01				264.272					Tps1/178+	38	44	18	0.439024		264.272	-0.439024
239	7B/5+		3	186.92				266.005					7B/5+	32	41	27	1.10959		266.005	-1.10959
240	CDj/5-		3	186.92				266.005					CDj/5-	32	41	27	1.10959		266.005	-1.10959
241	spm/70-		3	187.18				266.097					spm/70-	39	48	13	0.931034		266.097	-0.931034
242	Tps1/24-		3	193.69				268.396					Tps1/24-	35	44	21	1.02532		268.396	-1.02532
243	spm/97+		3	200.91				270.946					spm/97+	41	48	11	0.550562		270.946	-0.550562
244	spm/47+		3	201.1				271.013					spm/47+	40	49	11	0.910112		271.013	-0.910112
245	Pis_gen_17_2_1L/R		3.1		205.19
246	16_1_F/R		3.2		205.19
247	spm/86-		3	209.28				273.901					spm/86-	42	47	11	0.280899		273.901	-0.280899
248	Tps1/121-		3	217.77				276.899					Tps1/121-	35	44	21	1.02532		276.899	-1.02532
249	spm/18-		3	226.14				279.855					spm/18-	40	48	12	0.727273		279.855	-0.727273
250	5B/8+		3	233.86				282.581					5B/8+	35	44	21	1.02532		282.581	-1.02532
251	Cy061p		3	240.63				284.972					Cy061p	44	50	6	0.382979		284.972	-0.382979
252	dr1-		3	246.25				286.956					dr1-	34	34	32	0		286.956	0
253	Tps1/189-		3	250.79				288.559					Tps1/189-	43	37	20	0.45		288.559	0.45
254	Tps1/260-		3	251.49				288.806					Tps1/260-	42	36	22	0.461538		288.806	0.461538
255	A3/1-		3	252.13				289.032					A3/1-	38	39	23	0.012987		289.032	-0.012987
256	le	Le	3	252.83				289.28					le	50	39	11	1.35955		289.28	1.35955
257	59_1_F/R		3.1		252.86
258	124_2_F/Ra		3.2		252.875
259	pAt-T4/8+		3	252.89				289.301					pAt-T4/8+	26	32	42	0.62069		289.301	-0.62069
260	pAt-T4/2+-		3	254.24				289.778					pAt-T4/2+-	25	29	46	0.296296		289.778	-0.296296
261	pAt-T4/6+	telomere	3	254.87				290					pAt-T4/6+	25	31	44	0.642857		290	-0.642857
262
263	Tps1/264+		4	0				300					Tps1/264+	34	44	22	1.28205		300	-1.28205
264	Cy215m		4	0.66				300.292					Cy215m	37	57	6	4.25532		300.292	-4.25532
265	Tps1/169-		4	1.38				300.61					Tps1/169-	32	46	22	2.51282		300.61	-2.51282
266	Tps1/197+		4	1.38				300.61					Tps1/197+	33	48	19	2.77778		300.61	-2.77778
267	Tps1/179+		4	1.94				300.858					Tps1/179+	35	47	18	1.7561		300.858	-1.7561
268	Tps1/12-		4	2.09				300.924					Tps1/12-	32	46	22	2.51282		300.924	-2.51282
269	spm/59+		4	3.78				301.672					spm/59+	39	50	11	1.35955		301.672	-1.35955
270	Tps1/63+		4	7.21				303.189					Tps1/63+	31	48	21	3.65823		303.189	-3.65823
271	spm/42+		4	7.67				303.392					spm/42+	38	51	11	1.89888		303.392	-1.89888
272	Cy004p		4	11.66				305.157					Cy004p	34	60	6	7.19149		305.157	-7.19149
273	Cy006m		4	12.02				305.316					Cy006m	35	59	6	6.12766		305.316	-6.12766
274	Tps1/166+		4	12.63				305.586					Tps1/166+	28	50	22	6.20513		305.586	-6.20513
275	15F/5+		4	18				307.961					15F/5+	37	40	23	0.116883		307.961	-0.116883
276	dr3+		4	18				307.961					dr3+	41	27	32	2.88235		307.961	2.88235
277	Lox9/7		4	18.15				308.027					Lox9/7	34	43	23	1.05195		308.027	-1.05195
278	spm/103+		4	18.61				308.231					spm/103+	39	49	12	1.13636		308.231	-1.13636
279	Cy007p		4	25.31									Cy007p	40	54	6	2.08511		0	-2.08511
280	Tps1/252+		4	25.36				311.216					Tps1/252+	34	43	23	1.05195		311.216	-1.05195
281	Tps1/111+		4	32.98				314.586					Tps1/111+	36	42	22	0.461538		314.586	-0.461538
282	dr4+		4	33.14				314.657					dr4+	26	40	34	2.9697		314.657	-2.9697
283	16_3_F/R		4.1		39.48								16_3_F/R	0	0	0	0
284	5A/2-		4	41.12				318.187					5A/2-	37	41	22	0.205128		318.187	-0.205128
285	Tps1/135+		4	48.12				321.283					Tps1/135+	37	41	22	0.205128		321.283	-0.205128
286	127_1		4.1		50.12								127_1	0	0	0	0
287	spm/110-		4	53.44				323.636					spm/110-	38	49	13	1.3908		323.636	-1.3908
288	spm/5+		4	53.54				323.68					spm/5+	42	46	12	0.181818		323.68	-0.181818
289	19A/1+		4	57.79				325.559					19A/1+	41	35	24	0.473684		325.559	0.473684
290	Tps1/209+		4	57.79				325.559					Tps1/209+	43	38	19	0.308642		325.559	0.308642
291	D15B/1		4	57.89				325.604					D15B/1	41	37	22	0.205128		325.604	0.205128
292	1D/1+		4	61.78				327.324					1D/1+	41	36	23	0.324675		327.324	0.324675
293	spm/34-		4	61.88				327.368					spm/34-	46	43	11	0.101124		327.368	0.101124
294	spm/44-		4	65.61				329.018					spm/44-	45	44	11	0.011236		329.018	0.011236
295	1D/7-		4	69.14				330.579					1D/7-	39	38	23	0.012987		330.579	0.012987
296	spm/69-		4	69.19				330.602					spm/69-	41	48	11	0.550562		330.602	-0.550562
297	A5/14-		4	72.62				332.119					A5/14-	39	40	21	0.0126582		332.119	-0.0126582
298	Cy068p		4	72.62				332.119					Cy068p	43	51	6	0.680851		332.119	-0.680851
299	Cy194m		4	72.62				332.119					Cy194m	47	47	6	0		332.119	0
300	spm/1+		4	72.62				332.119					spm/1+	43	45	12	0.0454545		332.119	-0.0454545
301	SNP291298		4	76.05				333.636					SNP291298	46	47	7	0.0107527		333.636	-0.0107527
302	Cy033p		4	76.1				333.658					Cy033p	45	49	6	0.170213		333.658	-0.170213
303	Tps1/168-		4	79.57				335.192					Tps1/168-	38	40	22	0.0512821		335.192	-0.0512821
304	Tps1/71-		4	83.26				336.824					Tps1/71-	39	40	21	0.0126582		336.824	-0.0126582
305	Tps1/61+		4	87.04				338.496					Tps1/61+	39	42	19	0.111111		338.496	-0.111111
306	Tps1/180-		4	87.14				338.54					Tps1/180-	42	40	18	0.0487805		338.54	0.0487805
307	Tps1/74+		4	90.93				340.217					Tps1/74+	39	40	21	0.0126582		340.217	-0.0126582
308	A5/12-		4	94.87				341.959					A5/12-	39	40	21	0.0126582		341.959	-0.0126582
309	7A/7+		4	98.8				343.697					7A/7+	35	41	24	0.473684		343.697	-0.473684
310	7B/4-		4	98.8				343.697					7B/4-	34	39	27	0.342466		343.697	-0.342466
311	Cy067p		4	102.79				345.462					Cy067p	47	47	6	0		345.462	0
312	Tps1/215+		4	106.78				347.227					Tps1/215+	38	42	20	0.2		347.227	-0.2
313	Tps1/94-		4	106.78				347.227					Tps1/94-	39	39	22	0		347.227	0
314	Tps1/194-		4	110.77				348.992					Tps1/194-	41	40	19	0.0123457		348.992	0.0123457
315	Tps1/136-		4	114.71				350.734					Tps1/136-	39	39	22	0		350.734	0
316	1D/2-		4	118.54				352.428					1D/2-	39	38	23	0.012987		352.428	0.012987
317	Tps12a/1		4	122.23				354.06					Tps12a/1	38	37	25	0.0133333		354.06	0.0133333
318	spm/104-		4	125.75				355.617					spm/104-	51	38	11	1.89888		355.617	1.89888
319	spm/106-		4	125.91				355.688					spm/106-	53	36	11	3.24719		355.688	3.24719
320	spm/64-		4	129.03				357.068					spm/64-	52	37	11	2.52809		357.068	2.52809
321	Cy165p		4	132.15				358.448					Cy165p	53	41	6	1.53191		358.448	1.53191
322	Cy085p		4	135.22				359.805					Cy085p	52	42	6	1.06383		359.805	1.06383
323	spm/26-		4	138.28				361.159					spm/26-	48	40	12	0.727273		361.159	0.727273
324	15F/8-		4	141.46				362.565					15F/8-	42	35	23	0.636364		362.565	0.636364
325	hst3/8		4	141.56				362.609					hst3/8	40	39	21	0.0126582		362.609	0.0126582
326	4E/24-		4	144.98				364.122					4E/24-	34	44	22	1.28205		364.122	-1.28205
327	7B/9-		4	144.98				364.122					7B/9-	43	30	27	2.31507		364.122	2.31507
328	SNP203		4	144.98				364.122					SNP203	41	37	22	0.205128		364.122	0.205128
329	spm/30+		4	144.98				364.122					spm/30+	48	41	11	0.550562		364.122	0.550562
330	7B/8+		4	149.59				300					7B/8+	45	28	27	3.9589		300	3.9589
331	Tps1/125+		4	155.47				368.762					Tps1/125+	48	31	21	3.65823		368.762	3.65823
332	spm/39-		4	161.86				371.588					spm/39-	52	34	14	3.76744		371.588	3.76744
333	SNP163		4	168.36				374.463					SNP163	48	37	15	1.42353		374.463	1.42353
334	spm/22-		4	174.7				300					spm/22-	52	36	12	2.90909		300	2.90909
335	Tps1/227-		4	174.8				377.311					Tps1/227-	47	32	21	2.8481		377.311	2.8481
336	spm/62-		4	180.83				379.978					spm/62-	51	38	11	1.89888		379.978	1.89888
337	7A/3-		4	180.99				380.049					7A/3-	43	33	24	1.31579		380.049	1.31579
338	5B/12-		4	186.56				382.512					5B/12-	43	36	21	0.620253		382.512	0.620253
339	spm/50-		4	191.83				384.843					spm/50-	50	37	13	1.94253		384.843	1.94253
340	5B/11+		4	192.19				385.002					5B/11+	47	32	21	2.8481		385.002	2.8481
341	rDNA2		4	192.6				385.184					rDNA2	45	26	29	5.08451		385.184	5.08451
342	Rrn1	Rrn1	4	193.01				385.365					Rrn1	43	27	30	3.65714		385.365	3.65714
343	Tps1/248-		4	195.72									Tps1/248-	39	41	20	0.05		0	-0.05
344	Tps1/224+		4	196.18				420.767					Tps1/224+	39	42	19	0.111111		420.767	-0.111111
345	Tps1/206+		4	198.63				422.276					Tps1/206+	41	40	19	0.0123457		422.276	0.0123457
346	cDNA289/1		4	199.09				422.559					cDNA289/1	39	32	29	0.690141		422.559	0.690141
347	5A/1+		4	200.63				423.507					5A/1+	42	34	24	0.842105		423.507	0.842105
348	Tps1/225+		4	202.06				424.387					Tps1/225+	39	42	19	0.111111		424.387	-0.111111
349	spm/111-		4	202.98				424.953					spm/111-	48	41	11	0.550562		424.953	0.550562
350	7B/6+		4	203.49				425.267					7B/6+	39	34	27	0.342466		425.267	0.342466
351
352	Tps1/109+		5	0				400					Tps1/109+	41	37	22	0.205128		400	0.205128
353	cathepsin		5	2.19				401.348					cathepsin	41	38	21	0.113924		401.348	0.113924
354	Cy146m		5	4.52				402.782					Cy146m	48	46	6	0.0425532		402.782	0.0425532
355	Tps1/28-		5	4.52				402.782					Tps1/28-	43	38	19	0.308642		402.782	0.308642
356	Tps1/140-		5	6.26				403.854					Tps1/140-	41	38	21	0.113924		403.854	0.113924
357	spm/108-		5	15.72				409.677					spm/108-	46	42	12	0.181818		409.677	0.181818
358	Cy083m		5	26.74				416.461					Cy083m	50	44	6	0.382979		416.461	0.382979
359	spm/33-		5	26.74				416.461					spm/33-	49	40	11	0.910112		416.461	0.910112
360	cDNA280		5	26.87				416.541					cDNA280	42	32	26	1.35135		416.541	1.35135
361	dr15-		5	39.94				424.587					dr15-	38	23	39	3.68852		424.587	3.68852
362	Tps12a/3		5	49.31				430.355					Tps12a/3	40	33	27	0.671233		430.355	0.671233
363	Cy178m		5	52.83				432.522					Cy178m	49	45	6	0.170213		432.522	0.170213
364	r	R	5	53.15				432.719					r	44	42	14	0.0465116		432.719	0.0465116
365	cDNA189a		5	53.84				433.144					cDNA189a	34	31	35	0.138462		433.144	0.138462
366	121_1_F/R		5.1		56.08								121_1_F/R
367	7A/4+		5	58.32				435.902					7A/4+	43	33	24	1.31579		435.902	1.31579
368	spm/3-		5	62.89				438.715					spm/3-	52	36	12	2.90909		438.715	2.90909
369	Cy155p		5	63.39				439.023					Cy155p	55	39	6	2.7234		439.023	2.7234
370	117_1_F/R		5.1		66.43								117_1_F/R
371	dr11+		5	69.47				442.765					dr11+	40	27	33	2.52239		442.765	2.52239
372	spm/81-		5	69.79				442.962					spm/81-	53	36	11	3.24719		442.962	3.24719
373	spm/65+		5	77.05				447.432					spm/65+	51	37	12	2.22727		447.432	2.22727
374	Cy053m		5	77.15				447.493					Cy053m	55	39	6	2.7234		447.493	2.7234
375	3A/3+-		5	83.82				451.599					3A/3+-	44	35	21	1.02532		451.599	1.02532
376	SNP162481		5	84.23				451.852					SNP162481	55	33	12	5.5		451.852	5.5
377	Cy016p		5	88.89				454.72					Cy016p	52	42	6	1.06383		454.72	1.06383
378	Cy005m		5	89.3				454.973					Cy005m	54	40	6	2.08511		454.973	2.08511
379	Tps1/205-		5	92.78				457.115					Tps1/205-	46	35	19	1.49383		457.115	1.49383
380	cDNA56/2		5	93.1				457.312					cDNA56/2	43	32	25	1.61333		457.312	1.61333
381	Pis_gen_20_1_1L/R	Cri	5.1		94.675								Pis_gen_20_1_1L/R				0
382	cDNA231		5	96.25				459.251					cDNA231	45	33	22	1.84615		459.251	1.84615
383	Cy190m		5	100.18				461.67					Cy190m	50	44	6	0.382979		461.67	0.382979
384	gp	Gp	5	104.8				464.514					gp	45	44	11	0.011236		464.514	0.011236
385	5B/3-		5	105.07				464.681					5B/3-	38	37	25	0.0133333		464.681	0.0133333
386	hst3/7		5	111.1				468.393					hst3/7	41	38	21	0.113924		468.393	0.113924
387	phanP2b	Cri	5	111.47				468.62					phanP2b	37	43	20	0.45		468.62	-0.45
388	dr14+		5	111.88				468.873					dr14+	27	33	40	0.6		468.873	-0.6
389	hst3/9		5	111.88				468.873					hst3/9	45	34	21	1.53165		468.873	1.53165
390	spm/25-		5	111.88				468.873					spm/25-	49	39	12	1.13636		468.873	1.13636
391	spm/35+		5	112.2				469.07					spm/35+	45	44	11	0.011236		469.07	0.011236
392	Tps1/119+		5	125				476.949					Tps1/119+	45	34	21	1.53165		476.949	1.53165
393	4E/26+		5	125.32				477.146					4E/26+	43	35	22	0.820513		477.146	0.820513
394	SNP199		5	125.32				477.146					SNP199	49	43	8	0.391304		477.146	0.391304
395	Tps1/40-		5	125.32				477.146					Tps1/40-	45	34	21	1.53165		477.146	1.53165
396	Tps1/77+		5	125.32				477.146					Tps1/77+	45	34	21	1.53165		477.146	1.53165
397	spm/4-		5	136.83									spm/4-	45	44	11	0.011236		0	0.011236
398	spm/85-		5	137.98				473.272					spm/85-	45	44	11	0.011236		473.272	0.011236
399	Tps1/187+		5	139.35				474					Tps1/187+	42	38	20	0.2		474	0.2
400	Tps1/87-		5	139.35				474					Tps1/87-	41	37	22	0.205128		474	0.205128
401	ce	Ce	5	140.58				474.653					ce	21	26	53	0.531915		474.653	-0.531915
402	Tps1/170-		5	140.58				474.653					Tps1/170-	40	38	22	0.0512821		474.653	0.0512821
403	3D/3-		5	141.59				475.189					3D/3-	40	34	26	0.486486		475.189	0.486486
404	spm/75-		5	144.65				476.814					spm/75-	46	43	11	0.101124		476.814	0.101124
405	Rrn5S1	Rrn5S/1	5	146.2				477.637					Rrn5S1	30	32	38	0.0645161		477.637	-0.0645161
406
407	cDNA41		6	0				500					cDNA41	29	33	38	0.258065		500	-0.258065
408	spm/45+		6	1.29				500.685					spm/45+	46	42	12	0.181818		500.685	0.181818
409	Gsn2	GSn	6	3.75				501.991					Gsn2	31	39	30	0.914286		501.991	-0.914286
410	3D/4-		6	6.37				503.383					3D/4-	37	36	27	0.0136986		503.383	0.0136986
411	Cy011m		6	6.37				503.383					Cy011m	54	40	6	2.08511		503.383	2.08511
412	spm/107+		6	7.27				503.861					spm/107+	45	44	11	0.011236		503.861	0.011236
413	9A/2-		6	12.93				506.866					9A/2-	41	37	22	0.205128		506.866	0.205128
414	spm/37+		6	12.93				506.866					spm/37+	44	42	14	0.0465116		506.866	0.0465116
415	Leg201mk		6	13.48				507.158					Leg201mk	46	45	9	0.010989		507.158	0.010989
416	spm/14+		6	21.14				511.226					spm/14+	39	49	12	1.13636		511.226	-1.13636
417	Cy145p		6	21.47				511.401					Cy145p	45	49	6	0.170213		511.401	-0.170213
418	3A/1+		6	29.23				515.522					3A/1+	37	41	22	0.205128		515.522	-0.205128
419	Tps1/222+		6	36.64				519.457					Tps1/222+	38	44	18	0.439024		519.457	-0.439024
420	Tps1/95+		6	43.31				522.999					Tps1/95+	39	41	20	0.05		522.999	-0.05
421	Cab2b	Cab/2	6	48.48				525.745					Cab2b	34	36	30	0.0571429		525.745	-0.0571429
422	Cab2a		6	53.62				528.474					Cab2a	32	35	33	0.134328		528.474	-0.134328
423	Tps1/198+		6	58.24				530.928					Tps1/198+	41	41	18	0		530.928	0
424	Tps1/162-		6	63.03				533.471					Tps1/162-	35	40	25	0.333333		533.471	-0.333333
425	PsMsI1/3		6	64.48				534.241					PsMsI1/3	47	45	8	0.0434783		534.241	0.0434783
426	gbsts2	Gbsts2	6	64.59				534.3					gbsts2	46	47	7	0.0107527		534.3	-0.0107527
427	7A/12-		6	70.63				537.507					7A/12-	35	41	24	0.473684		537.507	-0.473684
428	4E/15-		6	71.7				538.075					4E/15-	40	36	24	0.210526		538.075	0.210526
429	Tps1/158+-		6	79.41				542.17					Tps1/158+-	43	36	21	0.620253		542.17	0.620253
430	Pis_gen_22_1_1F/R		6.1		83.29								Pis_gen_22_1_1F/R
431	spm/90-		6	87.17				546.29					spm/90-	47	42	11	0.280899		546.29	0.280899
432	Cy042p		6	94.53				550.199					Cy042p	50	44	6	0.382979		550.199	0.382979
433	Tps1/167+		6	101.01				553.64					Tps1/167+	44	34	22	1.28205		553.64	1.28205
434	Cy106p		6	103.01				554.702					Cy106p	48	46	6	0.0425532		554.702	0.0425532
435	dr6+		6	103.01				554.702					dr6+	31	36	33	0.373134		554.702	-0.373134
436	Tps1/159+		6	108.5				557.617					Tps1/159+	44	36	20	0.8		557.617	0.8
437	19A/3+		6	108.89				557.825					19A/3+	41	36	23	0.324675		557.825	0.324675
438	spm/117+		6	114.82				560.974					spm/117+	52	37	11	2.52809		560.974	2.52809
439	79_1_F/R		6.1		115.585								79_1_F/R
440	spm/15+		6	116.35				561.786					spm/15+	46	42	12	0.181818		561.786	0.181818
441	Tps1/266+		6	125.21				566.491					Tps1/266+	35	41	24	0.473684		566.491	-0.473684
442	5A/3-		6	134.59									5A/3-	33	45	22	1.84615		0	-1.84615
443	5S/3	Rrn5S/3	6	137.87				560.897					5S/3	30	48	22	4.15385		560.897	-4.15385
444	5S/3a		6	138.36				561.113					5S/3a	35	44	21	1.02532		561.113	-1.02532
445	Ppi1	Ppi1	6	138.86				561.334					Ppi1	25	48	27	7.24658		561.334	-7.24658
446	cDNA289/2		6	139.32				561.537					cDNA289/2	15	26	59	2.95122		561.537	-2.95122
447	Gsp	Gsp	6	147.77				565.269					Gsp	30	44	26	2.64865		565.269	-2.64865
448	PsMsI1/1		6	155.73				568.785					PsMsI1/1	38	54	8	2.78261		568.785	-2.78261
449	Tps1/192-		6	162.32				571.696					Tps1/192-	31	49	20	4.05		571.696	-4.05
450	Pl	Pl	6	167.02				573.772					Pl	41	58	1	2.91919		573.772	-2.91919
451	Tps1/58+		6	169.48				574.859					Tps1/58+	32	48	20	3.2		574.859	-3.2
452
453	pAt-T4/3+		7	0				600					pAt-T4/3+	29	27	44	0.0714286		600	0.0714286
454	Tps1/185-		7	0				600					Tps1/185-	44	35	21	1.02532		600	1.02532
455	Tps1/89-		7	1.52				600.671					Tps1/89-	43	35	22	0.820513		600.671	0.820513
456	spm/48+		7	5.99				602.646					spm/48+	52	37	11	2.52809		602.646	2.52809
457	3D/5+		7	11.67				605.155					3D/5+	41	32	27	1.10959		605.155	1.10959
458	pCD7/3		7	18.36				608.11					pCD7/3	39	34	27	0.342466		608.11	0.342466
459	dr2+		7	25.69				611.347					dr2+	40	29	31	1.75362		611.347	1.75362
460	rDNA1	Rrn2	7	33.44				614.77					rDNA1	41	31	28	1.38889		614.77	1.38889
461	hst3/6		7	34.2				615.106					hst3/6	40	39	21	0.0126582		615.106	0.0126582
462	cDNA228		7	34.23				615.119					cDNA228	36	36	28	0		615.119	0
463	Tps1/57+		7	41.99				618.547					Tps1/57+	37	43	20	0.45		618.547	-0.45
464	Tps1/72-		7	49.53				621.877					Tps1/72-	35	43	22	0.820513		621.877	-0.820513
465	4E/12+		7	56.58				624.991					4E/12+	40	37	23	0.116883		624.991	0.116883
466	Lox9/5		7	57.64				625.459					Lox9/5	42	31	27	1.65753		625.459	1.65753
467	Tps1/263+		7	63.06				627.853					Tps1/263+	41	38	21	0.113924		627.853	0.113924
468	Tps1/126-		7	69.05				630.499					Tps1/126-	38	41	21	0.113924		630.499	-0.113924
469	spm/43-		7	72.33				631.948					spm/43-	45	44	11	0.011236		631.948	0.011236
470	PsMsIx		7	73.88				632.633					PsMsIx	40	48	12	0.727273		632.633	-0.727273
471	Tps1/161-		7	79.35				635.049					Tps1/161-	35	47	18	1.7561		635.049	-1.7561
472	A5/1-		7	82.06				636.246					A5/1-	37	41	22	0.205128		636.246	-0.205128
473	Cab1	Cab1	7	88.2				638.958					Cab1	39	36	25	0.12		638.958	0.12
474	Tps1/122-		7	89.2				639.399					Tps1/122-	36	43	21	0.620253		639.399	-0.620253
475	Cy088p		7	97.23				642.946					Cy088p	54	40	6	2.08511		642.946	2.08511
476	Ppi2	Ppi2	7	105.62				646.652					Ppi2	39	38	23	0.012987		646.652	0.012987
477	cDNA136		7	114.01				650.358					cDNA136	38	35	27	0.123288		650.358	0.123288
478	4E/19-		7	122.01				653.891					4E/19-	41	38	21	0.113924		653.891	0.113924
479	7A/8-		7	125.32				655.353					7A/8-	40	36	24	0.210526		655.353	0.210526
480	Cy133m		7	126.45				655.852					Cy133m	50	44	6	0.382979		655.852	0.382979
481	Leg262		7	127.57				656.347					Leg262	51	42	7	0.870968		656.347	0.870968
482	5B/13+		7	131.83				658.229					5B/13+	41	37	22	0.205128		658.229	0.205128
483	spm/24+		7	136.18				660.15					spm/24+	50	38	12	1.63636		660.15	1.63636
484	7B/7+		7	136.21				660.163					7B/7+	42	31	27	1.65753		660.163	1.65753
485	spm/12+		7	140.01				661.842					spm/12+	50	38	12	1.63636		661.842	1.63636
486	Tps1/271+		7	143.9				663.56					Tps1/271+	44	38	18	0.439024		663.56	0.439024
487	Tps12a/2		7	148.12				665.424					Tps12a/2	41	28	31	2.44928		665.424	2.44928
488	7B/2-		7	152.47				667.345					7B/2-	38	35	27	0.123288		667.345	0.123288
489	3D/1-		7	153.29				667.708					3D/1-	41	34	25	0.653333		667.708	0.653333
490	spm/84-		7	158.98				670.221					spm/84-	48	41	11	0.550562		670.221	0.550562
491	spm/94+		7	165.03				672.893					spm/94+	50	39	11	1.35955		672.893	1.35955
492	7B/1+		7	171.29									7B/1+	40	33	27	0.671233		0	0.671233
493	Cy070m		7	177.55									Cy070m	54	40	6	2.08511		0	2.08511
494	spm/9+		7	183.63									spm/9+	45	43	12	0.0454545		0	0.0454545
495	Cy129m		7	184.09									Cy129m	49	45	6	0.170213		0	0.170213
496	Cy023p		7	188.89									Cy023p	49	45	6	0.170213		0	0.170213
497	spm/16-		7	193.58									spm/16-	43	44	13	0.0114943		0	-0.0114943
498	15F/9+		7	197.5									15F/9+	40	37	23	0.116883		0	0.116883
499	Tps1/164+		7	200.57									Tps1/164+	43	39	18	0.195122		0	0.195122
500	Tps1/270+		7	202.67									Tps1/270+	44	38	18	0.439024		0	0.439024
501	pAt-T4/1+	telomere	7	203.76									pAt-T4/1+	26	33	41	0.830508		0	-0.830508
																			0		7.879		5% significance
			1			200													800		7.879
		50 cM	1			250
																			0		-7.879
																			800		-7.879
