# Supplementary material for: NMR Metabolomics Defining Genetic Variation in Pea Seed Metabolites
Source: Front Plant Sci. 2018 Jul 17;9:1022. doi: 10.3389/fpls.2018.01022 (PMC6056766; doi:10.3389/fpls.2018.01022)
Supplement: Supplementary file 9 [file Data_Sheet_1.ZIP › Supplementary File S1-Figures M8 and M9.xlsx]

## Sheet: including other markers
	RI #	1	2	3	4	5	6	7	8	9	10	12	13	14	15	16	17	18	19	20	21	22	23	24	25	27	28	29	30	34	35	36	38	39	40	42	44	45	47	48	49	50	51	52	53	54	55	56	57
cDNA148t	1	A	B	A	B	A	B	B	B	A	B	A	A	A	A	B	A	A	A	A	-	B	B	B	A	A	A	A	-	A	-	A	B	B	B	B	B	A	A	B	A	B	B	B	-	-	A	A	A
cDNA267	1	A	B	A	B	B	B	B	B	A	B	A	A	B	A	A	A	A	A	B	B	B	B	B	-	A	A	A	A	A	B	A	B	B	B	A	B	A	A	B	A	-	B	A	A	A	A	A	A
Tps1/253+	1	A	B	A	B	-	B	B	B	A	B	-	A	B	A	A	-	A	A	A	A	B	B	-	-	-	A	A	A	A	B	A	B	B	B	A	B	A	-	B	A	A	B	-	-	A	A	A	A
Tps1/117-	1	A	B	A	B	-	B	B	B	A	B	A	B	B	A	B	-	A	A	A	A	A	B	-	-	-	A	A	A	A	B	A	B	B	B	A	B	A	-	B	A	A	B	-	-	A	A	A	A
Tps1/118-	1	B	B	A	B	-	B	B	A	B	A	B	A	B	A	B	-	B	A	A	A	A	A	-	-	-	B	B	B	B	B	B	B	B	A	A	B	B	-	B	B	A	B	-	-	A	A	B	B
Tps1/204-	1	A	B	A	B	-	B	B	A	A	B	A	B	B	A	B	-	A	A	A	A	A	B	-	-	-	A	A	A	A	B	A	B	B	B	A	B	A	-	B	A	A	B	-	-	A	A	A	A
Sym37	1	A	B	A	B	A	B	B	A	A	B	A	B	B	A	B	A	A	A	A	A	A	B	-	A	A	A	A	A	A	B	A	B	B	B	-	B	A	A	B	A	A	-	B	A	A	A	A	A
Tps1/199+	1	A	B	A	B	-	B	B	A	A	B	A	B	B	A	B	-	A	A	A	A	A	B	-	-	-	A	A	-	A	B	A	B	B	B	A	B	A	-	B	A	A	B	-	-	A	A	A	A
spm175--	1	A	B	A	B	-	B	B	A	A	B	A	A	B	B	B	-	A	A	A	A	A	B	-	-	-	B	A	B	A	B	A	B	B	B	A	B	A	-	B	A	A	B	-	-	A	A	A	A
Tps1/100-	1	A	B	B	B	-	B	B	A	A	B	A	A	B	B	B	-	B	A	A	A	A	B	-	-	-	B	B	B	A	B	A	B	A	B	A	B	A	-	B	A	A	B	-	-	A	-	A	A
spm146-	1	A	B	B	B	-	B	B	A	A	B	A	A	B	B	B	-	B	A	A	A	A	B	-	-	-	B	B	B	A	B	A	B	A	B	A	B	A	-	B	A	A	B	-	-	A	A	A	A
DRP5	1	A	B	B	A	-	-	-	A	A	-	A	-	B	B	B	-	B	B	A	A	A	B	A	B	B	-	B	B	A	B	A	-	-	B	A	-	B	B	B	A	B	-	B	-	-	A	A	A
Tps1/246-	1	A	B	A	A	-	B	B	A	A	B	A	A	B	B	B	-	B	B	A	A	A	B	-	-	-	B	B	B	A	B	A	B	A	B	A	B	A	-	B	A	B	B	-	-	A	A	A	A
spm122+	1	B	B	A	A	-	B	B	A	B	B	B	A	A	A	B	-	B	A	A	A	A	B	-	-	-	B	B	B	A	B	A	B	A	B	A	B	A	-	B	A	B	A	-	-	A	-	A	A
Tps1/257+	1	B	B	A	A	-	B	B	A	B	B	B	A	B	B	B	-	B	B	A	A	A	B	-	-	-	B	B	B	A	B	A	B	A	B	A	B	A	-	B	A	B	A	-	-	A	A	A	A
spm117-	1	B	B	A	A	-	B	B	A	B	B	B	B	B	A	B	-	B	B	A	B	A	B	-	-	-	B	B	B	A	B	B	B	B	B	A	B	B	-	B	A	B	A	-	-	A	-	A	A
Tps1/124+	1	B	B	A	A	-	B	B	A	B	B	B	B	B	A	B	-	B	B	A	A	A	B	-	-	-	B	B	B	B	B	B	B	A	A	A	B	B	-	A	A	B	A	-	-	A	A	A	A
spm157+	1	A	B	A	A	-	B	B	A	B	B	-	B	B	A	B	-	B	B	A	A	A	B	-	-	-	B	B	B	B	B	B	B	A	A	A	B	B	-	A	A	B	A	-	-	A	A	A	A
Tps1/211+	1	B	B	A	A	-	B	B	A	A	B	B	A	B	A	B	-	B	B	A	A	A	B	-	-	-	B	B	B	B	B	B	B	A	A	A	B	B	-	A	A	B	B	-	-	A	A	A	A
Tps1/214+	1	A	B	A	A	-	A	B	A	B	A	B	A	B	A	B	-	B	A	A	A	A	B	-	-	-	B	A	B	A	B	B	B	A	A	B	B	B	-	A	B	A	A	-	-	B	B	B	A
Tps1/275+	1	B	B	A	A	-	B	B	A	A	B	B	A	B	A	B	-	B	B	A	A	A	A	-	-	-	A	B	B	B	B	B	A	-	A	A	B	B	-	A	A	A	B	-	-	A	A	A	A
Tps1/261+	1	B	B	A	A	-	B	B	A	B	B	B	A	B	A	B	-	B	B	A	A	A	A	-	-	-	A	B	B	B	B	B	A	-	A	A	B	B	-	A	A	A	B	-	-	A	A	A	B
Tps1/193+	1	B	B	A	A	-	B	B	A	B	B	B	A	B	A	B	-	B	B	A	A	A	A	-	-	-	A	B	-	B	B	B	A	B	A	A	B	B	-	A	A	A	B	-	-	A	A	A	B
Tps1/207-	1	B	B	A	A	-	B	B	A	B	A	B	A	B	A	B	-	B	A	A	A	A	A	-	-	-	A	B	B	B	B	B	A	B	A	A	B	B	-	B	A	A	B	-	-	A	A	A	B
spm152+	1	A	B	A	A	-	B	B	A	B	A	-	A	B	A	B	-	B	A	A	A	A	A	-	-	-	B	B	B	B	B	B	B	B	A	A	B	B	-	B	B	A	B	-	-	A	A	A	B
Tps1/219-	1	B	B	A	A	-	B	B	A	B	A	B	A	B	A	B	-	B	A	A	A	A	A	-	-	-	B	B	B	B	B	B	B	B	A	A	B	B	-	B	B	A	B	-	-	A	A	A	B
Tps1/247-	1	B	B	A	B	-	B	B	A	B	A	B	A	B	A	B	-	B	A	A	A	A	A	-	-	-	B	B	B	B	B	B	B	B	A	A	B	B	-	B	B	A	B	-	-	A	A	A	B
Tps1/249-	1	B	B	A	A	-	B	B	A	B	B	B	A	B	B	B	-	B	B	A	A	A	B	-	-	-	B	B	B	A	B	A	B	A	B	A	B	A	-	B	A	B	A	-	-	A	A	A	A
Tps1/115-	1	B	B	A	B	-	B	B	A	B	A	B	A	B	A	B	-	B	A	A	A	A	A	-	-	-	B	B	B	B	B	B	B	B	A	A	B	B	-	B	B	A	B	-	-	A	A	B	B
cDNA169	1	B	B	A	B	A	B	B	A	B	A	B	A	B	A	B	A	B	A	A	A	A	A	A	-	B	B	B	B	B	B	B	B	B	A	A	B	B	B	B	B	B	B	A	A	A	A	B	B
spm158-	1	B	B	A	A	-	B	B	A	B	A	-	A	B	A	B	-	B	A	A	A	A	A	-	-	-	B	B	B	B	B	B	B	B	A	A	B	B	-	B	B	A	B	-	-	A	A	B	B
Tps1/254+	1	B	B	A	A	-	B	B	A	B	A	-	A	B	A	B	-	B	A	A	A	A	A	-	-	-	B	B	B	B	A	B	B	B	A	A	B	B	-	B	B	A	B	-	-	A	A	B	B
Tps1/258-	2	A	A	B	B	-	A	B	A	B	A	-	B	B	B	A	-	B	B	A	A	B	B	-	-	-	B	B	B	A	B	A	B	B	B	A	A	A	-	A	B	B	A	-	-	A	B	B	B
spm148+	2	A	A	B	A	-	A	B	A	B	A	A	B	B	B	A	-	B	B	A	B	B	A	-	-	-	B	B	B	A	B	A	A	B	B	A	B	A	-	A	A	B	A	-	-	A	B	B	B
Tps1/106-	2	A	A	B	B	-	A	B	A	B	A	A	B	B	B	A	-	B	B	A	A	B	B	-	-	-	B	B	B	A	B	A	B	B	B	A	A	A	-	A	B	B	A	-	-	A	B	B	B
cDNA277	2	A	A	A	B	A	A	B	A	B	A	A	B	B	A	A	B	B	B	A	A	B	B	A	A	B	B	B	B	A	B	A	A	B	B	A	A	B	A	A	B	A	B	A	B	A	B	A	B
spm120-	2	A	A	A	B	-	A	B	A	B	A	A	B	B	A	A	-	B	B	A	B	B	B	-	-	-	B	B	B	A	B	A	A	B	B	A	A	A	-	A	B	A	B	-	-	A	-	A	B
Tps1/116-	2	A	A	A	B	-	A	B	A	B	A	A	B	B	A	A	-	B	B	A	B	B	B	-	-	-	A	B	B	B	B	A	A	A	B	A	A	A	-	A	B	A	B	-	-	A	B	A	B
cDNA286	2	A	A	A	B	A	A	B	A	B	A	A	B	B	A	A	B	B	B	A	A	B	B	A	A	A	A	B	B	B	B	A	A	A	B	A	A	B	A	A	B	-	B	A	B	A	B	-	B
sbm	2	A	A	A	B	A	A	B	A	B	A	A	-	B	A	A	-	B	B	A	A	-	-	A	B	B	A	-	B	A	A	A	B	A	B	A	A	B	A	A	B	A	-	-	-	-	B	B	B
spm154+	2	A	A	A	B	-	A	B	A	A	A	-	B	B	A	A	-	B	B	A	B	B	A	-	-	-	A	B	B	A	A	A	B	A	B	A	A	A	-	A	B	A	B	-	-	A	B	B	B
Tps1/259-	2	A	B	A	B	-	A	B	A	A	A	-	B	B	B	B	-	B	A	B	B	B	B	-	-	-	A	B	B	A	A	A	B	A	B	A	A	A	-	A	B	A	B	-	-	A	B	A	B
Tps1/79+	2	A	B	A	B	-	A	B	A	A	A	B	B	B	B	B	-	B	A	B	B	B	B	-	-	-	A	B	B	A	A	A	B	A	B	A	A	A	-	A	B	A	B	-	-	A	B	A	B
Tps1/234-	2	A	B	A	B	-	A	B	A	A	A	B	B	B	B	B	-	B	A	B	B	B	B	-	-	-	A	B	B	B	A	A	B	A	B	A	A	A	-	A	B	A	B	-	-	A	B	A	B
cDNA101a	2	A	B	A	B	B	A	A	A	A	A	B	B	A	B	B	B	B	A	B	A	B	B	A	B	B	-	B	B	B	A	A	B	A	B	A	A	A	B	A	B	A	A	A	A	A	B	A	B
Tps1/67+	2	B	B	A	B	-	A	A	A	A	A	B	B	B	B	A	-	B	A	B	B	B	B	-	-	-	B	B	B	B	A	B	B	A	B	B	-	B	-	B	A	A	A	-	-	A	B	A	B
spm128+	2	B	B	A	B	-	A	A	A	A	A	B	B	B	A	A	-	B	A	B	B	B	B	-	-	-	B	B	B	B	A	B	B	A	B	B	B	B	-	-	A	A	A	-	-	A	-	A	B
spm135+	2	A	B	A	B	-	A	A	A	A	A	B	B	-	A	A	-	A	A	B	B	B	B	-	-	-	B	B	B	B	A	B	B	A	B	B	B	B	-	A	A	A	A	-	-	A	B	A	B
Tps1/245+	2	B	B	A	B	-	A	A	A	A	A	B	B	B	B	A	-	B	A	B	B	B	B	-	-	-	A	B	B	B	A	B	B	A	B	B	B	B	-	B	A	A	A	-	-	A	B	A	B
Tps1/235-	2	B	B	A	B	-	B	A	A	A	B	A	A	B	B	A	-	B	B	A	B	B	B	-	-	-	A	B	B	B	A	B	A	B	B	A	B	B	-	B	A	A	B	-	-	A	B	A	B
spm119--	2	B	B	A	A	-	B	A	A	A	B	A	A	B	B	B	-	B	A	A	B	B	B	-	-	-	A	B	B	B	A	B	A	B	B	A	B	B	-	B	A	A	B	-	-	A	B	A	B
spm198+	2	B	B	A	B	-	B	A	A	A	B	A	A	B	B	B	-	A	B	A	B	B	B	-	-	-	B	B	B	B	A	B	A	B	B	A	B	B	-	B	A	A	B	-	-	A	B	A	B
spm194--	2	B	B	A	B	-	B	A	A	A	B	A	A	B	B	B	-	A	B	A	B	B	B	-	-	-	B	A	B	B	A	B	A	B	B	A	B	B	-	B	A	A	B	-	-	A	B	A	B
Tps1/267-	2	B	B	A	B	-	B	A	A	A	B	A	A	B	B	B	-	A	B	A	B	B	B	-	-	-	B	A	B	B	A	B	A	-	B	A	B	B	-	B	A	A	B	-	-	A	B	A	B
Tps1/213-	2	A	B	A	B	-	B	A	A	A	B	A	A	B	B	B	-	A	B	A	A	B	B	-	-	-	B	A	B	B	A	B	A	B	B	A	B	B	-	B	A	A	B	-	-	A	B	A	B
Tps1/202+	2	B	B	A	B	-	B	A	A	A	B	B	A	B	B	B	-	A	B	A	A	B	B	-	-	-	A	A	-	B	A	B	A	B	B	A	B	B	-	B	A	A	B	-	-	A	B	A	B
Tps1/73+	2	A	B	A	B	-	B	A	A	A	B	B	A	B	B	B	-	A	B	A	A	B	B	-	-	-	A	A	B	B	A	B	A	B	B	A	B	B	-	B	A	A	B	-	-	A	B	A	B
Tps1/74+	2	B	B	A	B	-	A	A	A	A	B	A	A	A	A	B	-	B	B	A	B	B	A	-	-	-	A	B	A	B	B	A	B	B	B	A	A	A	-	B	A	A	B	-	-	A	B	A	A
Tps1/231++	2	A	B	A	B	-	B	A	A	A	B	B	A	B	A	B	-	A	B	A	A	A	B	-	-	-	A	A	B	B	A	B	A	B	B	A	B	B	-	B	A	A	B	-	-	A	B	A	B
a	2	A	B	A	A	B	B	A	A	A	B	B	A	B	A	A	A	A	B	A	A	A	B	A	B	B	A	A	B	B	A	B	A	B	B	A	B	B	A	A	A	A	B	B	A	A	B	A	B
pCD32	2	A	B	A	B	B	B	A	A	A	B	B	A	B	A	B	A	A	B	A	-	B	A	B	B	A	B	B	B	B	A	A	B	A	B	B	A	A	B	B	A	A	B	B	A	A	A	A	B
legJ	2	A	B	A	B	A	B	A	A	A	B	B	A	B	A	A	A	A	B	A	-	A	B	A	B	B	A	A	B	B	A	B	A	B	B	A	B	B	A	B	A	A	A	B	A	A	B	A	B
Tps1/272--	2	A	B	A	B	-	B	A	A	A	B	B	A	B	A	A	-	A	B	A	A	A	B	-	-	-	A	A	B	B	A	B	A	B	B	A	B	B	-	B	A	A	A	-	-	A	B	A	B
Tps1/183-	2	A	B	A	B	-	B	A	A	A	B	B	A	B	A	A	-	A	B	A	A	A	B	-	-	-	A	A	B	B	A	B	A	B	B	A	B	B	-	B	A	A	A	-	-	B	B	A	B
Tps1/66+	2	A	B	A	B	-	B	A	A	A	B	A	A	A	A	A	-	A	B	A	A	A	B	-	-	-	A	A	B	B	A	A	A	B	B	A	-	A	-	B	A	A	A	-	-	B	B	B	B
cDNA56	2	A	B	A	B	A	B	A	A	A	B	B	A	A	A	A	A	A	B	A	A	A	B	A	A	B	A	A	A	B	A	A	A	B	A	A	B	A	B	A	B	A	A	B	A	B	B	A	B
cDNA24	2	A	B	A	B	A	B	A	A	A	B	A	A	A	-	-	A	A	B	A	A	A	B	A	B	B	A	A	B	B	A	A	A	B	B	A	A	A	A	B	A	A	A	B	A	B	B	A	B
cDNA53	3	A	A	A	B	B	B	A	B	B	B	A	B	A	B	A	A	B	B	B	B	B	B	A	B	A	A	A	A	A	A	A	A	A	A	A	A	A	B	B	A	-	A	B	B	B	B	A	A
Tps1/103-	3	A	A	A	B	-	B	A	B	B	B	A	B	A	B	A	-	B	B	B	A	B	B	-	-	-	A	A	A	A	A	A	A	A	A	A	A	B	-	B	A	B	A	-	-	B	-	A	A
Tps1/236-	3	A	A	B	B	-	B	A	B	B	B	A	B	A	B	A	-	B	B	B	A	B	B	-	-	-	A	A	A	A	A	A	A	A	A	A	A	A	-	B	A	B	A	-	-	B	B	A	A
Tps1/233+	3	A	A	B	B	-	B	B	B	B	B	A	B	A	B	B	-	B	B	B	A	B	B	-	-	-	A	A	A	A	A	A	A	A	A	A	A	A	-	B	A	B	A	-	-	B	B	A	A
Tps1/240-	3	A	A	B	B	-	B	B	B	B	B	B	B	A	B	B	-	B	B	B	A	B	B	-	-	-	A	A	A	A	A	A	A	A	A	A	A	A	-	B	A	B	A	-	-	B	B	A	A
Vc5	3	B	A	A	B	B	B	B	B	B	B	B	B	A	A	B	A	B	B	B	-	B	B	B	A	B	A	A	A	A	A	A	A	A	A	A	A	A	B	B	A	A	A	A	B	B	B	A	A
spm193-	3	B	A	A	B	-	B	B	B	B	B	B	B	A	A	B	-	A	B	A	A	B	B	-	-	-	B	A	A	A	A	A	A	A	A	A	A	A	-	B	B	A	A	-	-	A	B	A	A
Tps1/70+	3	B	A	A	B	-	B	B	B	B	B	B	-	A	A	-	-	A	B	A	A	B	B	-	-	-	-	A	A	A	A	A	A	A	A	A	A	A	-	B	B	A	A	-	-	A	B	A	A
DRP6	3	B	A	A	B	-	-	-	B	B	-	B	-	A	A	B	-	A	B	B	A	B	B	B	B	B	-	A	A	A	A	A	-	-	A	A	-	A	B	B	A	A	-	A	-	-	B	A	A
Tps1/81+	3	B	A	A	B	-	B	B	B	B	B	B	B	A	A	B	-	A	B	A	A	B	B	-	-	-	A	A	A	A	A	A	B	A	A	A	A	A	-	B	A	A	B	-	-	A	B	A	A
Tps1/82+	3	A	A	B	A	-	A	B	B	A	B	A	A	B	A	B	-	A	A	B	A	B	B	-	-	-	A	B	B	A	B	A	B	A	B	B	A	A	-	B	B	A	A	-	-	B	A	B	B
Tps1/97-	3	B	A	A	B	-	B	B	A	B	B	B	B	A	A	B	-	A	B	A	A	B	B	-	-	-	A	A	A	A	A	A	B	A	A	A	A	A	-	B	A	A	B	-	-	A	B	A	A
Tps1/107-	3	B	A	A	B	-	B	B	A	B	B	B	B	A	B	B	-	A	B	A	A	B	B	-	-	-	A	A	A	A	A	A	B	A	A	A	A	A	-	B	A	A	B	-	-	A	B	A	A
spm153+	3	B	A	A	B	-	B	B	A	B	B	-	B	B	A	B	-	A	B	A	A	B	B	-	-	-	A	A	A	A	A	A	B	A	A	A	B	A	-	B	A	A	B	-	-	A	A	A	A
Tps1/250-	3	B	A	A	B	-	B	B	A	B	B	B	B	B	A	B	-	A	B	A	A	B	B	-	-	-	A	A	A	A	A	A	B	A	A	A	B	A	-	B	A	A	B	-	-	A	A	A	A
Tps1/182+	3	B	A	A	A	-	B	A	A	B	B	B	B	B	A	A	-	A	B	A	B	A	B	-	-	-	A	A	A	A	A	A	B	A	A	A	B	A	-	B	A	A	A	-	-	A	A	A	B
Tps1/105-	3	B	A	A	A	-	B	A	A	B	B	B	B	B	A	A	-	A	B	A	B	A	B	-	-	-	A	A	A	A	A	A	B	A	A	B	A	A	-	B	A	A	A	-	-	A	A	-	B
spm178-	3	B	A	A	A	-	B	A	A	B	B	B	B	B	A	A	-	A	B	A	B	A	B	-	-	-	B	A	A	A	A	B	B	A	A	A	B	B	-	B	A	A	B	-	-	A	A	A	B
Adh1	3	B	A	A	A	A	B	A	A	B	B	B	B	B	A	A	B	A	B	B	A	A	B	B	B	B	A	A	A	A	A	A	B	A	A	B	B	-	-	B	A	A	-	A	B	A	A	A	B
cDNA1	3	B	A	A	A	B	A	A	A	B	B	B	B	B	A	A	B	A	A	-	A	A	B	B	B	B	A	A	A	A	A	A	B	A	A	B	B	A	A	B	A	A	A	A	B	A	A	A	B
Tps1/269-	3	B	A	A	A	-	A	A	A	B	B	B	B	B	A	A	-	A	A	A	B	A	B	-	-	-	A	B	A	A	A	A	B	A	A	B	B	A	-	B	A	A	A	-	-	A	A	B	B
spm121-	3	B	A	A	A	-	A	A	A	B	B	B	B	B	B	A	-	A	A	B	B	A	B	-	-	-	A	B	A	A	A	B	B	B	A	B	B	B	-	B	A	A	A	-	-	A	-	B	B
Tps1/262+	3	B	A	A	A	-	A	A	A	B	B	B	B	B	A	A	-	A	A	A	B	A	B	-	-	-	A	B	A	A	A	B	B	-	A	B	B	B	-	B	A	A	A	-	-	A	A	B	B
Tps1/102-	3	B	A	A	A	-	A	A	A	B	B	B	B	B	A	A	-	A	A	A	B	A	B	-	-	-	A	B	A	A	B	B	B	A	A	B	B	B	-	B	A	A	A	-	-	A	-	B	B
cDNA137	3	A	A	A	A	B	A	A	A	B	B	B	B	-	A	A	B	A	A	B	A	A	-	-	B	B	A	B	A	A	B	B	-	A	A	B	B	A	A	B	B	A	A	A	B	B	A	B	B
cos10a	3	A	A	A	A	B	A	A	A	B	B	B	A	B	A	A	B	A	A	B	A	A	B	A	A	A	A	B	A	A	B	B	B	A	A	B	B	A	A	B	B	A	A	A	B	A	A	B	B
cDNA150	3	A	A	A	A	B	A	A	A	B	B	B	B	B	A	A	B	A	A	B	A	B	A	A	A	A	A	B	A	A	B	B	B	A	A	B	B	A	A	B	B	A	A	A	B	B	A	B	B
Leg654	3	A	A	B	A	B	A	A	B	B	B	B	A	B	A	A	B	A	A	B	B	B	B	-	B	B	A	B	A	A	B	B	B	A	B	B	A	B	A	B	B	A	A	A	B	B	A	A	B
End_1	3	A	A	B	A	B	A	A	A	B	B	B	B	B	-	A	B	A	A	A	B	A	B	B	B	B	A	B	A	A	B	B	B	A	B	B	B	B	A	B	A	A	A	A	B	B	A	B	B
psEND1	3	A	A	B	A	B	A	A	A	B	B	B	B	B	B	A	B	A	A	A	B	A	B	B	B	B	A	B	A	A	B	B	B	A	B	B	B	B	A	B	A	A	A	A	B	B	A	B	B
spm177+	3	A	A	A	A	-	A	A	A	B	B	B	B	B	A	A	-	A	A	A	B	A	B	-	-	-	A	B	A	A	B	B	B	A	B	B	B	B	-	B	B	A	A	-	-	B	A	B	B
Tps1/243-	3	A	A	A	A	-	A	A	A	B	B	B	B	B	A	A	-	A	A	A	B	A	B	-	-	-	A	B	-	A	B	B	B	A	B	B	B	B	-	B	B	A	A	-	-	B	A	B	B
Tps1/244-	3	A	A	A	A	-	A	A	A	B	B	B	A	B	A	A	-	A	A	A	B	A	B	-	-	-	A	B	-	A	B	B	B	A	B	B	B	B	-	B	B	A	A	-	-	B	A	B	B
Tps1/59+	3	A	A	B	A	-	A	A	B	B	B	B	A	B	A	A	-	A	A	B	A	B	B	-	-	-	A	B	B	A	B	B	B	A	B	B	A	B	-	B	B	A	A	-	-	B	A	B	B
spm127+	3	A	A	B	A	-	A	A	B	B	B	B	A	B	A	A	-	A	A	B	B	B	B	-	-	-	A	B	A	A	B	B	B	A	B	B	A	B	-	B	B	A	A	-	-	B	-	A	B
spm156+	3	A	A	B	A	-	A	A	B	B	B	-	A	B	A	A	-	A	A	B	B	B	B	-	-	-	A	B	A	A	B	B	B	A	B	B	A	B	-	B	B	A	A	-	-	B	A	A	B
spm184-	3	A	A	B	A	-	B	A	B	B	B	B	A	B	A	A	-	A	A	B	A	B	B	-	-	-	A	B	B	A	B	B	B	A	A	A	A	B	-	B	B	A	A	-	-	B	B	B	B
spm183-	3	B	B	A	A	-	B	A	B	A	B	B	A	B	A	A	-	A	A	B	A	B	B	-	-	-	A	B	B	A	B	B	B	B	B	A	A	B	-	B	B	A	B	-	-	B	B	B	B
Tps1/132-	3	A	A	B	A	-	B	A	B	B	B	B	A	B	A	A	-	B	A	B	A	B	A	-	-	-	A	B	B	A	B	B	B	A	A	A	A	B	-	B	B	A	A	-	-	B	B	B	B
Tps1/114-	3	A	A	B	A	-	A	B	B	A	B	A	A	B	A	A	-	B	A	B	A	B	B	-	-	-	A	B	B	A	B	A	B	A	B	B	A	A	-	B	B	A	A	-	-	B	B	B	B
Tps1/175+	3	A	A	B	A	-	A	B	B	A	B	A	A	B	B	B	-	B	A	B	A	B	B	-	-	-	B	B	B	A	B	A	B	A	B	B	A	A	-	B	B	A	A	-	-	B	B	B	B
Tps1/210+	3	A	A	B	A	-	A	B	B	A	B	A	A	B	B	A	-	B	A	B	A	B	B	-	-	-	A	A	B	A	B	A	B	A	B	B	A	A	-	B	B	A	A	-	-	B	B	B	B
spm143+	3	A	A	B	A	-	A	B	B	A	B	A	A	B	B	A	-	B	A	B	A	B	A	-	-	-	A	A	B	A	B	A	B	A	B	A	A	A	-	B	B	A	A	-	-	B	B	B	B
spm129+	3	A	A	B	A	-	A	B	B	A	B	A	A	-	B	A	-	B	A	B	A	B	B	-	-	-	A	A	B	A	B	A	B	A	B	B	A	A	-	B	B	A	A	-	-	B	B	B	B
cDNA23	3	A	A	B	A	B	A	B	B	A	B	-	-	-	-	-	-	-	-	-	-	B	B	A	B	B	A	A	B	A	B	A	A	A	B	B	-	A	A	B	B	A	A	A	A	B	B	B	B
cDNA155a	3	A	A	B	A	B	A	B	B	A	B	A	A	B	B	A	A	A	A	B	B	B	B	A	B	B	A	B	B	A	B	A	B	A	B	B	A	A	A	B	B	A	A	A	A	B	A	B	B
Tps1/238-	3	A	A	B	A	-	A	B	B	A	B	A	A	B	B	A	-	A	A	B	A	B	B	-	-	-	A	B	B	A	B	A	B	A	B	B	A	A	-	B	B	A	A	-	-	B	A	B	B
spm114+	3	A	A	B	A	-	A	B	B	A	B	A	A	B	A	B	-	A	A	-	A	B	B	-	-	-	A	B	B	A	B	A	B	A	B	B	A	A	-	B	A	A	A	-	-	B	A	B	B
spm126-	3	A	A	B	A	-	A	B	B	A	B	A	A	B	A	B	-	A	A	B	A	B	B	-	-	-	A	B	B	A	B	A	B	A	B	B	A	A	-	B	B	B	A	-	-	B	-	B	B
Tps1/68+	3	A	A	B	A	-	A	B	B	A	B	A	A	B	A	B	-	A	A	B	A	B	B	-	-	-	A	B	B	A	B	A	B	A	B	B	-	A	-	B	B	A	A	-	-	B	A	B	B
Tps1/220-	3	A	A	B	A	-	A	B	B	A	B	A	A	B	A	B	-	A	A	B	A	B	B	-	-	-	A	B	B	A	B	A	B	A	B	B	A	A	-	B	B	A	A	-	-	B	A	B	B
Tps1/174-	3	A	A	B	A	-	A	B	B	A	B	A	A	B	A	A	-	A	B	B	B	B	B	-	-	-	A	B	A	A	B	A	B	B	B	B	B	A	-	B	B	A	A	-	-	B	A	B	B
Tps1/232+	3	A	A	B	A	-	B	B	B	A	B	A	A	B	A	B	-	B	B	B	B	B	B	-	-	-	A	B	A	A	B	A	B	B	B	B	B	A	-	B	B	A	A	-	-	B	B	B	B
spm185-	3	A	A	B	A	-	B	B	B	A	B	A	A	B	A	B	-	B	B	B	B	B	B	-	-	-	A	B	A	A	B	A	B	B	B	B	B	A	-	B	B	A	A	-	-	B	B	B	B
spm180-	3	A	A	B	A	-	B	B	B	A	B	A	A	B	A	B	-	B	B	B	B	B	B	-	-	-	A	B	A	A	B	A	B	B	B	B	B	A	-	B	B	A	A	-	-	B	B	B	B
spm186-	3	B	A	B	B	-	B	B	B	A	B	B	A	B	A	B	-	B	B	B	B	B	B	-	-	-	A	A	A	A	B	A	B	A	B	A	B	A	-	B	B	B	A	-	-	B	B	B	B
spm133+	3	B	A	B	B	-	B	B	A	A	B	B	A	-	A	B	-	B	B	B	B	A	B	-	-	-	A	A	A	A	B	A	A	A	A	A	B	A	-	B	B	A	A	-	-	B	B	B	B
spm155+	3	B	A	B	B	-	B	A	A	A	B	-	A	B	A	B	-	B	B	B	B	A	B	-	-	-	A	A	A	A	B	A	A	A	A	A	B	A	-	B	B	A	A	-	-	B	B	B	B
spm145-	3	B	A	B	B	-	B	B	A	A	B	B	A	B	A	B	-	B	B	A	A	A	B	-	-	-	A	A	A	B	B	A	A	A	A	A	B	A	-	B	B	A	A	-	-	B	B	B	B
spm123+	3	B	A	B	B	-	B	B	A	A	B	B	A	A	A	A	-	B	B	A	A	A	B	-	-	-	A	A	A	A	A	A	A	A	A	A	B	A	-	B	B	A	A	-	-	B	-	B	B
Tps1/239-	3	B	A	B	B	-	B	B	A	A	B	B	A	B	A	B	-	B	B	A	A	A	A	-	-	-	A	A	A	B	B	A	A	A	A	A	B	A	-	B	B	A	A	-	-	B	B	B	B
Tps1/260-	3	B	A	B	B	-	B	B	A	A	B	B	A	B	A	B	-	B	B	A	A	A	A	-	-	-	A	B	A	B	B	A	A	-	A	B	B	A	-	B	B	A	A	-	-	B	B	B	B
DRP1	3	B	A	B	B	-	-	-	A	A	-	B	-	B	A	B	-	B	B	A	A	A	A	B	A	A	-	B	B	B	B	A	-	-	A	B	-	A	B	B	B	A	-	A	-	-	B	B	B
Tps1/189-	3	A	A	B	B	-	B	B	A	A	B	B	A	B	A	B	-	B	B	A	A	A	A	-	-	-	A	B	-	B	B	A	A	A	A	B	B	A	-	B	B	A	A	-	-	B	B	B	B
cDNA188	3	A	A	B	B	A	B	A	A	B	B	B	A	B	A	B	A	B	B	A	A	A	A	B	A	A	A	B	A	B	B	A	A	A	B	B	B	A	B	B	B	B	A	A	B	B	B	B	B
spm116+	3	A	A	B	B	-	A	A	A	B	B	B	A	B	A	B	-	B	B	A	A	A	A	-	-	-	A	B	A	B	B	A	A	A	B	B	B	A	-	B	B	B	A	-	-	B	-	B	B
spm118+	3	B	B	A	A	-	B	A	B	B	A	A	B	B	B	A	-	B	B	B	A	A	A	-	-	-	A	B	B	B	B	A	B	A	B	B	B	A	-	B	B	B	A	-	-	B	A	A	A
le	3	B	A	B	B	A	A	A	A	A	A	B	A	B	A	B	A	B	B	A	A	A	A	B	A	A	A	B	A	B	B	A	A	A	B	B	B	A	B	A	B	B	A	A	A	B	A	B	B
Tps1/265-		B	B	A	A	-	B	A	B	B	A	A	B	B	B	B	-	B	B	B	A	A	A	-	-	-	A	B	B	B	B	A	B	-	B	B	B	A	-	B	B	B	A	-	-	B	A	A	A
spm144-	4	B	A	B	B	-	A	B	A	A	B	B	A	B	A	B	-	A	B	A	B	B	A	-	-	-	A	A	A	B	B	A	B	B	B	B	B	A	-	B	A	A	B	-	-	A	B	B	A
Tps1/215+	4	B	A	A	A	-	A	A	A	A	B	A	A	A	A	A	-	B	A	B	B	A	A	-	-	-	B	A	A	B	B	A	B	B	B	A	A	A	-	B	A	A	B	-	-	B	B	B	A
Tps1/104-	4	B	B	B	B	-	A	A	A	A	B	A	A	A	A	B	-	B	B	A	B	B	A	-	-	-	A	B	A	B	B	A	B	B	B	A	A	A	-	B	A	A	B	-	-	A	B	B	A
Tps1/61+-	4	B	B	A	B	-	A	A	A	A	B	A	A	A	A	B	-	B	B	A	B	B	A	-	-	-	A	B	A	B	B	A	B	B	B	A	A	A	-	B	A	A	B	-	-	A	B	A	A
Tps1/168-	4	B	B	A	B	-	A	A	A	A	B	A	A	A	A	B	-	B	B	A	B	B	A	-	-	-	A	B	A	B	B	A	B	B	B	A	A	A	-	B	A	A	B	-	-	A	B	B	A
spm170+	4	A	B	A	B	-	A	A	A	A	B	B	A	A	A	B	-	B	B	A	B	B	A	-	-	-	A	B	A	B	B	A	B	B	A	A	A	A	-	A	A	B	B	-	-	A	B	B	A
Tps1/138-	4	A	B	A	B	-	A	A	A	A	B	B	A	B	A	B	-	B	B	A	A	A	A	-	-	-	A	B	A	B	B	A	B	B	A	A	A	A	-	A	A	B	B	-	-	A	B	B	A
spm164-	4	A	B	A	B	-	A	A	A	A	B	-	A	B	A	B	-	B	B	A	B	B	A	-	-	-	A	B	A	B	B	A	B	B	A	A	A	A	-	A	A	B	B	-	-	A	B	B	A
spm140+	4	A	B	A	B	-	A	A	A	A	B	B	A	-	A	B	-	B	B	A	B	B	A	-	-	-	A	B	A	B	B	A	B	B	A	A	A	A	-	A	A	B	B	-	-	A	B	B	A
Tps1/209+	4	B	B	A	B	-	A	B	A	B	B	B	A	B	A	B	-	B	B	A	B	B	A	-	-	-	A	A	A	B	B	A	A	A	A	A	A	A	-	A	A	B	B	-	-	A	B	B	B
D15b	4	B	B	A	B	B	A	A	A	B	B	B	A	-	A	B	B	B	B	-	B	A	A	A	A	A	A	-	B	B	A	-	-	-	-	A	A	A	B	A	A	B	B	-	-	A	-	A	B
Tps1/179+	4	B	B	A	B	-	A	A	A	A	B	B	A	A	B	B	-	A	B	A	B	A	B	-	-	-	B	A	A	B	A	A	B	A	B	A	A	A	-	A	A	B	A	-	-	B	B	B	B
Tps1/197+	4	B	B	A	B	-	A	A	A	A	B	B	A	A	B	B	-	A	B	A	B	A	B	-	-	-	B	A	-	B	B	A	B	A	B	A	A	A	-	A	A	B	A	-	-	B	B	B	B
Tps1/169-		B	B	A	B	-	A	A	A	A	B	B	A	A	B	B	-	A	B	A	B	A	B	-	-	-	B	A	A	B	B	A	B	A	B	A	A	A	-	A	A	B	A	-	-	B	B	B	B
Tps1/96-	4	B	B	A	B	-	A	A	A	A	B	B	A	A	B	B	-	A	B	A	B	A	B	-	-	-	B	A	A	B	B	A	B	A	B	A	A	A	-	A	A	B	A	-	-	B	B	B	B
spm171+	4	B	B	A	B	-	A	A	A	A	B	B	A	A	B	A	-	A	B	A	B	A	B	-	-	-	A	A	A	B	B	A	B	A	B	A	A	A	-	A	A	B	A	-	-	B	B	B	B
cDNA194	4	B	A	A	A	B	A	A	A	A	B	A	A	A	A	A	B	B	A	A	B	A	A	A	A	A	B	A	A	A	B	A	B	B	B	A	A	B	A	B	A	B	B	A	A	B	B	B	A
spm160-	4	B	A	A	A	-	A	A	A	B	B	-	A	A	A	A	-	B	A	B	A	A	A	-	-	-	A	A	B	A	B	B	B	B	B	A	A	B	-	A	A	A	B	-	-	B	A	B	A
Tps1/216-	4	B	A	A	A	-	A	A	A	A	B	A	A	A	A	A	-	A	A	B	A	A	A	-	-	-	A	A	B	A	B	B	B	B	B	A	A	B	-	A	A	A	B	-	-	B	A	B	B
Tps1/241+	4	B	B	A	A	-	A	A	B	A	B	A	A	A	A	A	-	A	A	B	A	A	B	-	-	-	A	A	B	A	B	B	B	B	B	A	A	B	-	A	A	A	B	-	-	B	A	B	B
spm130+	4	B	B	A	A	-	A	A	B	A	B	A	A	-	A	A	-	A	A	B	A	A	B	-	-	-	A	A	B	A	B	B	B	B	A	A	A	B	-	A	A	A	B	-	-	B	A	B	B
Tps1/268+	4	B	B	A	A	-	A	A	B	A	B	A	A	A	A	A	-	A	A	B	A	B	B	-	-	-	A	A	B	A	B	B	B	-	B	A	A	B	-	A	B	B	B	-	-	B	A	B	B
spm136-	4	B	B	A	A	-	A	A	B	A	B	A	A	-	A	A	-	A	A	B	A	B	B	-	-	-	A	A	B	A	B	B	B	B	B	A	A	B	-	A	B	B	B	-	-	B	A	B	B
Tps1/128-	4	B	B	A	A	-	A	A	B	A	B	B	A	A	A	B	-	A	A	B	B	B	B	-	-	-	A	A	B	A	B	B	B	B	B	A	A	B	-	A	B	B	B	-	-	B	A	B	B
spm189-	4	A	B	A	A	-	A	A	B	A	B	A	A	A	A	A	-	A	B	B	A	B	B	-	-	-	A	A	B	A	B	B	A	B	B	A	A	B	-	A	B	B	B	-	-	B	A	B	B
spm163-	4	A	B	A	A	-	A	A	B	A	B	-	A	A	A	A	-	A	B	B	A	B	B	-	-	-	A	A	B	A	B	B	A	B	B	B	A	B	-	A	B	B	B	-	-	A	A	B	B
CenS4	4	A	B	A	A	-	A	A	B	A	B	B	A	A	A	A	-	A	B	B	A	B	B	-	-	-	A	A	B	A	B	B	A	B	B	B	A	B	-	A	A	B	B	-	-	A	A	B	B
Tps1/255+	4	A	B	B	A	-	A	B	B	A	B	B	A	A	A	A	-	A	A	B	A	B	B	-	-	-	A	A	B	A	B	B	A	B	B	B	A	B	-	A	A	B	A	-	-	A	A	B	B
Tps1/256+	4	B	B	A	A	-	B	B	A	B	B	B	A	B	B	B	-	B	B	A	A	A	B	-	-	-	B	B	B	A	B	A	B	A	B	A	B	A	-	B	A	B	A	-	-	A	A	A	A
Tps1/224+	4	A	B	B	A	-	A	B	B	A	B	B	A	A	B	A	-	A	A	B	A	B	B	-	-	-	A	A	A	A	B	B	A	B	B	B	B	B	-	A	A	B	A	-	-	A	A	B	B
Rrn1	4	A	B	B	A	A	A	B	B	A	B	B	A	A	B	A	A	A	A	B	B	B	B	A	B	B	A	A	A	A	B	B	A	B	B	B	B	A	B	A	A	-	A	A	A	A	A	B	B
cDB107	4	A	B	B	A	A	A	B	B	A	B	B	A	A	B	A	A	A	A	B	B	B	B	A	B	B	A	A	A	A	B	B	A	B	B	B	B	A	B	A	A	-	A	A	A	A	A	B	B
DRP10	4	A	B	B	A	-	-	-	B	A	B	B	-	A	B	A	-	A	A	A	A	B	B	B	B	A	-	A	A	A	B	B	-	-	B	B	-	A	A	A	A	B	-	B	-	-	A	B	B
Tps1/206+	4	A	B	B	A	-	A	B	B	A	B	A	A	A	B	A	-	A	A	B	A	B	B	-	-	-	A	A	A	A	B	B	A	B	B	B	B	B	-	A	A	B	A	-	-	A	A	B	B
cDNA289	4	A	B	B	A	A	A	B	B	A	B	A	A	A	B	A	A	A	A	B	B	B	B	B	B	B	A	A	A	A	B	B	A	B	B	B	B	A	A	A	A	-	A	B	A	A	A	B	B
Tps1/237-	5	A	A	B	B	-	B	B	B	B	A	B	A	B	B	B	-	B	A	B	A	B	B	-	-	-	A	A	A	A	A	A	B	B	B	A	A	A	-	B	B	A	B	-	-	B	B	A	A
DRP3	5	A	A	B	B	-	-	-	B	B	-	B	-	B	A	B	-	B	B	A	A	B	B	A	B	B	-	A	A	A	A	A	-	-	A	A	-	A	B	B	B	A	-	B	-	-	B	B	A
spm137+	5	A	A	B	B	-	A	B	B	B	A	B	B	-	B	A	-	B	B	A	A	B	A	-	-	-	A	A	A	A	B	A	B	A	B	A	A	A	-	B	A	B	A	-	-	B	B	B	B
spm138+	5	B	A	B	B	-	B	B	A	A	B	B	A	-	A	B	-	B	B	B	B	A	B	-	-	-	A	A	A	A	B	A	A	A	A	A	B	A	-	B	B	A	A	-	-	B	B	B	B
r	5	A	A	B	B	A	A	B	B	B	A	B	B	B	A	A	A	B	B	A	A	B	A	A	A	B	A	A	A	A	A	A	B	B	B	B	A	A	B	B	A	B	A	A	-	B	B	B	A
cDNA280	5	A	A	B	B	A	A	B	B	B	A	B	B	B	B	A	A	B	B	A	A	A	A	A	B	A	A	B	A	A	A	A	B	B	B	A	A	B	B	A	B	B	B	A	A	B	B	B	A
cDNA2a	5	A	A	B	B	A	A	B	B	A	B	B	B	B	A	A	A	B	B	A	A	A	A	B	A	B	A	B	A	A	A	A	A	A	B	B	A	A	B	B	B	B	B	B	A	B	B	B	A
spm134-	5	A	A	B	B	-	A	A	B	A	B	B	B	-	A	A	-	B	B	A	A	A	A	-	-	-	A	B	A	A	A	A	B	A	B	B	A	A	-	B	B	B	B	-	-	B	B	B	A
cDNA271	5	A	A	B	B	A	A	B	B	A	B	B	B	B	A	A	A	B	B	A	A	A	A	B	A	B	A	B	A	A	A	A	B	A	B	B	A	A	B	B	B	B	B	B	A	B	-	B	A
spm124-	5	A	A	B	B	-	A	B	B	A	B	B	B	B	A	A	-	B	B	A	A	A	A	-	-	-	A	B	A	A	A	A	B	A	B	B	A	A	-	B	B	B	B	-	-	B	-	B	A
spm125-	5	A	A	B	B	-	A	B	A	B	A	B	B	A	A	B	-	A	A	B	A	A	B	-	-	-	A	B	A	B	A	A	B	A	B	B	B	A	-	B	B	B	B	-	-	B	B	A	B
spm131-	5	A	A	B	B	-	A	B	B	B	A	B	B	-	B	A	-	B	B	A	A	A	A	-	-	-	A	B	A	A	A	A	B	A	B	B	A	A	-	B	A	B	B	-	-	B	B	B	A
spm115+	5	A	A	B	B	-	A	B	B	B	A	B	B	B	A	A	-	B	B	A	A	A	A	-	-	-	A	B	A	A	A	A	B	A	B	B	A	A	-	B	A	B	B	-	-	B	-	B	A
spm190+	5	A	A	B	B	-	A	B	A	B	A	B	B	B	A	A	-	A	A	A	A	A	A	-	-	-	A	B	A	A	A	A	B	A	A	B	A	A	-	B	A	B	B	-	-	B	B	A	A
gp	5	A	A	B	B	B	A	B	A	B	A	B	B	B	A	B	A	B	B	A	B	A	A	A	B	B	A	B	A	A	A	A	B	A	A	B	B	B	B	B	B	B	B	A	A	B	B	A	B
Tps1/133+	5	A	A	B	B	-	A	B	A	B	A	B	B	B	A	B	-	B	A	B	A	A	A	-	-	-	A	B	A	A	A	A	B	A	A	B	B	A	-	B	B	B	B	-	-	B	B	A	A
spm196+	5	A	A	B	B	-	A	B	A	B	A	B	B	B	A	B	-	B	A	B	A	A	A	-	-	-	A	B	A	B	A	A	B	A	A	B	B	A	-	B	B	B	B	-	-	B	B	A	A
Adh/48/45	5	A	A	B	B	B	A	B	A	B	A	B	B	B	A	B	A	-	A	-	B	A	-	A	A	B	A	B	A	-	A	A	B	A	A	B	B	-	-	B	-	B	B	A	A	B	B	A	-
spm176-	5	A	A	B	B	-	A	B	A	B	A	B	B	A	A	B	-	A	A	B	A	A	B	-	-	-	A	B	A	B	A	A	B	A	B	B	B	A	-	B	B	B	B	-	-	B	B	A	B
Tps1/142-	5	A	A	B	B	-	A	B	A	B	A	B	B	B	A	B	-	A	A	B	A	A	B	-	-	-	A	B	A	B	A	A	B	A	A	B	B	A	-	B	B	B	B	-	-	B	B	A	B
Tps1/163+	5	B	B	A	A	-	B	B	A	B	A	B	A	B	A	B	-	B	A	A	A	A	A	-	-	-	B	B	B	B	B	B	B	B	A	A	B	B	-	B	B	A	B	-	-	A	A	A	B
cDNA148b	5	A	A	A	B	B	A	B	A	B	A	B	B	B	A	B	A	B	A	A	-	A	A	B	A	A	A	B	-	B	-	A	B	A	A	A	B	B	A	B	B	B	B	A	-	-	B	A	A
Tps1/187+	5	B	A	B	B	-	A	B	A	B	A	B	B	A	A	B	-	A	A	B	A	A	B	-	-	-	A	B	-	B	A	A	B	A	B	B	B	A	-	B	B	B	B	-	-	B	B	A	B
Tps1/188-	5	A	B	A	B	-	B	B	A	A	B	A	B	B	A	B	-	A	A	A	A	A	B	-	-	-	A	A	-	A	B	A	B	B	B	A	B	A	-	B	A	A	B	-	-	A	A	A	A
Tps1/170-	5	A	A	B	B	-	A	B	A	B	A	B	B	A	A	A	-	A	A	B	A	A	B	-	-	-	A	B	A	B	A	A	B	A	B	B	B	A	-	A	A	A	B	-	-	B	B	A	B
Tps1/77+	5	A	A	B	B	-	B	B	A	B	A	B	B	B	A	B	-	A	A	B	A	A	B	-	-	-	A	B	A	B	A	A	B	A	A	B	B	A	-	B	B	B	B	-	-	B	B	A	B
spm188-	5	A	B	B	B	-	A	B	A	B	A	B	A	A	A	B	-	A	A	B	B	A	B	-	-	-	A	B	A	B	A	A	B	B	B	B	B	A	-	B	B	B	B	-	-	B	B	A	A
Tps1/242+	5	A	B	B	B	-	A	B	B	B	A	B	A	A	A	B	-	A	A	B	B	A	B	-	-	-	A	B	A	B	A	A	B	A	B	B	B	A	-	B	B	B	B	-	-	B	B	A	A
cDNA231	5	A	A	B	A	B	A	A	A	B	A	B	B	B	A	B	A	B	B	A	-	A	B	A	A	A	A	B	A	A	A	A	B	A	A	B	B	B	A	A	B	A	A	B	A	B	B	A	B
pCD4	5	A	A	B	B	A	A	B	A	B	A	B	A	B	A	B	A	B	A	A	B	B	B	A	B	A	A	B	A	A	A	A	A	B	A	B	B	B	A	B	B	A	B	A	A	B	B	A	A
Tps1/205-	5	A	B	B	B	-	A	B	A	B	A	B	A	B	A	B	-	B	A	B	B	B	B	-	-	-	A	B	A	A	A	A	A	B	A	B	B	A	-	B	B	A	B	-	-	B	B	A	A
ce	5	A	B	B	-	-	-	B	B	B	-	-	-	-	-	-	-	B	B	B	B	A	-	A	-	-	-	B	-	-	B	-	B	-	-	B	-	-	B	-	B	A	-	-	-	B	-	A	-
cDNA41	6	A	A	A	A	A	B	A	A	A	A	B	A	A	A	B	B	A	A	B	A	A	B	A	A	A	B	A	B	B	A	A	B	A	A	B	B	A	A	B	A	A	A	B	B	B	A	A	A
spm161+	6	A	A	B	A	-	B	A	A	A	A	-	A	A	A	B	-	A	A	A	A	A	B	-	-	-	B	A	B	B	B	A	B	A	B	B	A	A	-	B	B	A	A	-	-	B	A	A	A
spm141-	6	A	A	B	A	-	B	A	A	A	A	B	B	A	A	B	-	A	A	B	A	B	B	-	-	-	B	A	B	B	B	A	B	A	B	B	A	B	-	B	B	A	A	-	-	B	A	A	A
spm142-	6	B	B	A	A	-	A	A	B	A	B	A	A	A	A	A	-	A	A	B	A	A	B	-	-	-	A	A	B	A	B	B	B	B	B	A	A	B	-	A	A	A	B	-	-	B	A	B	B
spm179+	6	A	A	B	A	-	B	A	A	A	A	B	A	A	A	A	-	A	A	B	A	B	B	-	-	-	B	B	B	B	B	A	A	A	B	B	A	A	-	B	B	A	A	-	-	B	A	A	A
spm182+	6	B	A	A	B	-	B	B	A	B	B	B	B	A	A	B	-	A	B	A	A	B	B	-	-	-	A	A	A	A	A	A	B	A	A	A	A	A	-	B	A	A	B	-	-	A	B	A	A
Tps1/198+	6	A	A	B	A	-	B	A	A	A	A	B	A	A	A	B	-	A	A	B	A	B	B	-	-	-	B	B	-	B	B	A	A	A	B	B	A	A	-	B	B	A	A	-	-	B	A	A	A
spm147-	6	A	A	B	A	-	B	A	A	A	B	B	A	A	A	B	-	A	A	B	A	B	B	-	-	-	B	B	B	B	B	A	B	A	B	B	A	A	-	B	B	A	B	-	-	B	A	A	A
Tps1/127+-	6	A	A	B	A	-	B	B	A	B	A	B	A	A	A	B	-	A	A	B	B	B	B	-	-	-	B	B	B	B	A	A	A	A	B	B	B	A	-	B	B	B	B	-	-	B	A	A	A
cDNA204	6	A	A	B	A	A	B	B	A	B	A	B	A	A	A	B	B	A	A	A	B	B	B	B	A	A	B	B	B	B	A	A	A	A	B	B	A	B	A	B	B	B	B	B	A	B	A	A	A
Tps1/131+	6	A	A	B	A	-	B	B	A	B	A	B	A	A	A	B	-	A	A	B	B	B	B	-	-	-	B	B	B	B	A	A	A	A	B	B	B	A	-	B	B	B	B	-	-	B	A	A	A
er1 (erm)	6	A	A	B	A	A	B	B	A	B	A	B	A	A	A	B	B	B	B	A	B	B	B	A	B	A	B	B	B	B	B	A	A	A	B	B	B	A	A	B	B	B	B	B	A	B	A	A	A
spm150+-	6	A	A	B	A	-	B	B	A	B	A	B	A	A	A	B	-	B	A	B	B	B	B	-	-	-	B	B	B	B	B	A	A	A	B	B	B	A	-	B	B	B	B	-	-	B	A	A	A
spm162+	6	A	A	B	A	-	A	B	B	B	B	-	A	A	A	A	-	A	A	B	A	B	B	-	-	-	B	B	B	B	B	A	A	A	B	A	B	A	-	B	B	B	A	-	-	B	B	A	A
Tps1/134+	6	A	A	B	A	-	A	A	B	B	B	B	A	A	A	A	-	B	A	B	A	B	B	-	-	-	B	B	B	B	B	A	A	A	B	A	B	A	-	B	B	B	A	-	-	B	B	A	A
cDNA278	6	A	A	B	A	B	A	A	B	B	B	B	A	A	A	A	A	B	A	A	B	B	B	B	A	A	B	B	B	B	B	A	A	A	B	A	B	A	A	B	B	-	A	B	A	B	B	A	A
pCD7/4and5	6	A	B	A	A	B	A	A	B	B	A	B	A	B	B	A	A	B	A	A	B	B	A	B	B	A	B	A	A	A	-	A	B	B	A	B	B	B	A	A	B	-	A	B	A	-	A	A	A
Pl	6	B	B	A	A	B	A	A	B	B	A	B	A	B	B	A	A	B	A	A	B	B	A	A	A	A	B	B	A	A	A	A	B	A	A	B	B	B	A	A	B	B	B	B	A	A	B	A	A
spm165-	6	B	B	A	A	-	A	A	B	B	A	-	A	B	B	A	-	A	A	B	B	B	A	-	-	-	B	B	A	A	A	A	B	A	A	B	B	A	-	A	B	B	B	-	-	A	B	A	A
spm167+	6	B	B	A	A	-	A	A	A	B	A	A	A	B	B	A	-	B	A	B	A	B	A	-	-	-	B	B	A	A	A	A	B	B	A	B	B	A	-	A	B	A	B	-	-	A	A	A	A
spm169+	6	B	B	A	A	-	B	B	A	B	B	B	B	B	A	B	-	B	B	A	A	A	B	-	-	-	B	B	B	B	B	B	B	A	A	A	B	B	-	A	A	B	A	-	-	A	A	A	A
DRP4	6	B	B	B	A	-	-	-	A	B	-	A	-	B	B	A	-	B	B	B	A	A	A	B	B	B	-	B	A	B	B	B	-	-	A	A	-	B	B	A	A	B	-	A	-	-	A	A	A
Tps1/276+	6	B	B	B	A	-	B	A	A	B	A	A	A	B	B	A	-	B	B	A	A	A	A	-	-	-	A	B	A	B	B	B	B	-	A	A	B	B	-	A	A	B	A	-	-	B	B	A	A
Tps1/251+	6	B	B	B	A	-	B	B	A	B	A	A	A	B	B	A	-	B	B	A	A	A	A	-	-	-	A	B	A	B	B	B	B	A	B	A	B	B	-	A	A	B	A	-	-	B	B	A	A
Tps1/137-	6	B	B	B	A	-	B	B	A	B	A	A	A	B	B	A	-	B	B	A	B	B	A	-	-	-	A	B	A	B	B	B	B	A	B	A	B	B	-	A	A	B	A	-	-	B	B	A	A
Tps1/98+-	7	A	A	A	A	-	B	B	B	B	B	A	B	B	A	A	-	B	B	A	A	A	A	-	-	-	B	A	A	B	B	B	A	A	A	B	A	B	-	B	B	A	A	-	-	A	B	A	A
Tps1/263+	7	A	A	A	A	-	B	A	A	B	B	A	B	B	A	A	-	A	B	B	A	A	A	-	-	-	B	A	A	B	B	B	A	-	A	B	A	B	-	B	B	A	A	-	-	A	B	A	A
Tps1/130-	7	A	A	A	A	-	B	A	B	B	B	A	B	B	A	A	-	A	B	A	A	A	A	-	-	-	B	A	A	B	B	B	A	A	A	B	A	B	-	B	B	A	A	-	-	B	B	A	A
Leg108mk	7	A	A	A	A	B	B	A	B	B	B	A	B	B	A	A	A	A	B	A	A	A	A	-	A	B	B	A	A	B	B	B	A	A	A	B	A	B	B	B	B	A	A	A	B	A	B	A	A
Cab1	7	A	A	A	A	B	B	A	B	B	B	A	B	-	B	B	A	A	A	B	-	B	A	A	B	B	-	B	B	B	B	A	A	A	A	B	A	A	A	B	B	A	A	A	B	B	-	A	A
MI	7	A	A	A	A	B	B	A	B	B	B	A	B	-	B	B	A	A	A	B	-	B	A	A	B	B	-	B	B	B	B	A	A	A	A	B	A	A	A	B	B	A	A	A	B	B	-	A	A
cDNA40	7	A	A	A	A	B	B	A	B	B	B	A	B	B	B	B	A	A	A	B	B	A	A	A	B	B	A	A	A	B	B	B	A	A	B	B	A	B	B	B	B	A	A	A	B	B	B	B	A
spm172+	7	A	A	A	A	-	B	A	B	B	B	A	B	B	B	B	-	A	A	B	A	A	A	-	-	-	A	A	A	B	B	B	A	A	B	B	A	B	-	B	B	A	A	-	-	B	B	A	A
spm174+	7	B	B	A	A	-	B	B	A	B	B	B	A	B	B	B	-	B	B	A	A	A	B	-	-	-	B	B	B	A	B	A	B	A	B	A	B	A	-	B	A	B	A	-	-	A	A	A	A
Tps1/230+	7	A	A	A	A	-	B	A	B	B	B	A	B	A	B	B	-	A	A	B	A	A	A	-	-	-	A	A	A	B	B	B	A	A	B	B	A	B	-	B	B	A	A	-	-	B	B	A	A
Tps1/99+	7	A	A	A	A	-	B	A	B	B	B	A	B	A	B	B	-	B	A	B	A	A	A	-	-	-	A	B	A	B	B	B	A	A	B	B	A	B	-	B	A	A	B	-	-	B	B	A	A
spm187-	7	A	B	A	A	-	B	A	B	B	B	A	B	A	B	B	-	B	A	B	A	A	A	-	-	-	A	B	A	B	B	B	B	A	B	B	A	B	-	B	A	A	B	-	-	B	B	A	A
spm151-	7	A	B	A	A	-	B	A	B	B	B	A	B	A	B	B	-	B	A	B	A	B	A	-	-	-	A	B	A	B	B	B	B	A	B	B	A	B	-	B	A	A	B	-	-	B	B	A	A
cDNA136	7	B	B	A	A	B	B	A	A	A	B	A	B	B	B	B	A	B	B	B	B	A	A	A	B	B	A	B	B	B	B	A	B	A	B	B	A	B	B	B	A	B	B	A	A	B	A	A	A
Tps1/228-	7	B	B	A	A	-	B	A	B	B	A	A	B	B	B	B	-	B	B	B	A	A	A	-	-	-	A	B	B	B	B	A	B	A	B	B	B	A	-	B	B	B	A	-	-	B	A	A	A
Tps1/229+	7	B	B	A	A	-	B	A	B	B	A	A	B	B	B	B	-	B	B	B	A	A	A	-	-	-	A	B	B	B	B	A	B	A	B	B	B	A	-	B	B	B	A	-	-	B	A	A	A
Tps1/271+	7	B	B	A	A	-	B	A	B	B	A	A	B	B	B	A	-	B	B	B	A	A	A	-	-	-	A	B	B	B	B	A	B	A	B	B	B	A	-	B	B	B	A	-	-	B	A	A	A
c391/2	7	B	B	A	A	B	B	A	B	B	A	A	B	B	B	A	A	B	B	B	A	A	A	B	B	B	A	B	B	B	B	A	B	A	B	-	B	A	B	B	B	B	A	A	A	B	A	A	A
Adh/g1		-	B	A	B	-	B	B	-	A	B	A	A	B	-	-	A	A	A	-	B	-	B	-	B	-	-	A	-	A	-	A	B	B	B	A	B	A	A	B	A	-	B	A	B	A	A	A	-
pmvr		A	A	-	-	A	A	B	A	B	A	-	-	B	-	-	-	B	B	-	-	-	-	-	B	-	-	-	-	-	-	-	-	-	-	-	-	-	-	-	-	-	-	-	-	-	-	-	-
cDNA213		-	-	-	-	-	-	-	-	-	-	B	B	A	A	B	A	A	-	-	-	B	B	B	-	B	A	A	A	-	A	B	A	B	B	B	A	B	A	A	B	B	A	B	A	B	B	B	B
DRP11		B	B	B	A	-	-	-	A	B	A	B	-	B	A	B	-	B	A	B	B	B	B	B	B	A	-	A	B	A	B	B	-	-	A	A	-	A	A	A	B	A	-	B	-	-	A	A	B
DRP12		A	A	A	A	-	-	-	A	B	B	A	-	B	A	A	-	A	B	B	B	A	A	A	A	A	-	A	A	A	B	B	-	-	B	B	-	A	A	A	A	B	-	A	-	-	A	A	A
DRP13		B	A	A	A	-	-	-	A	B	A	A	-	A	A	A	-	B	B	B	A	A	A	B	B	B	-	A	A	A	B	A	-	-	A	A	-	B	A	B	A	A	-	A	-	-	A	B	B
DRP14		B	B	A	A	-	-	-	A	B	A	A	-	B	A	A	-	A	B	A	A	A	B	B	B	B	-	A	A	B	B	A	-	-	B	B	-	A	A	B	A	A	-	A	-	-	A	A	A
DRP15		B	B	A	B	-	-	-	B	A	B	B	-	B	A	A	-	B	B	A	A	A	B	B	B	B	-	B	B	B	B	B	-	-	B	B	-	B	B	B	B	A	-	B	-	-	B	B	B
DRP2		A	A	A	A	-	-	-	A	B	-	B	-	B	A	B	-	A	B	B	B	A	A	A	A	B	-	A	A	B	B	A	-	-	A	A	-	B	A	A	B	B	-	A	-	-	A	A	A
DRP7		B	A	B	A	-	-	-	B	A	-	A	-	B	B	A	-	B	A	B	B	B	B	A	B	B	-	B	B	A	B	-	-	-	B	B	-	A	A	B	B	A	-	B	-	-	B	A	B
DRP8		B	A	B	A	-	-	-	A	B	-	A	-	A	B	B	-	B	B	A	A	A	A	B	A	B	-	B	B	B	B	B	-	-	A	B	-	B	B	A	B	B	-	A	-	-	B	B	B
DRP9		A	B	B	B	-	-	-	A	B	A	B	-	B	A	A	-	B	B	A	A	B	B	B	B	A	-	A	B	A	B	B	-	-	A	A	-	A	A	A	B	B	-	B	-	-	A	B	B
pCD7/3		B	B	B	B	B	B	A	A	B	A	B	B	B	A	B	A	A	B	B	B	A	A	B	A	B	B	A	A	B	B	A	A	B	A	A	A	B	A	A	B	B	B	A	A	-	A	B	B
pCD7/big		A	A	A	A	B	A	A	B	A	A	A	A	B	B	B	A	A	A	B	-	B	B	A	A	A	A	A	B	B	B	A	B	A	A	A	A	B	B	A	A	A	A	A	A	-	A	A	A
pRSR46/2		B	B	A	B	A	B	B	A	A	B	A	A	B	B	B	A	A	A	A	B	A	B	B	B	B	B	A	B	A	A	A	B	B	B	B	B	B	B	B	B	A	B	-	-	A	-	A	B
pRSR546/1		B	B	B	B	B	B	B	B	B	B	B	B	B	B	B	B	B	B	B	B	A	B	B	B	B	B	A	B	A	A	A	B	B	B	B	B	B	B	B	B	B	B	-	B	B	-	-	B
pRSR546/3		B	A	A	A	A	B	A	B	B	B	B	B	B	B	A	B	B	B	B	A	A	B	B	B	B	A	A	A	A	A	A	B	A	A	B	B	A	-	B	A	A	B	-	B	A	-	B	B
pRSR546/4		B	A	A	A	A	B	A	A	B	B	B	B	B	A	A	B	A	B	B	A	A	B	B	-	B	A	A	A	A	A	A	B	A	A	B	B	A	A	B	A	A	A	A	B	A	A	A	B
pRSR546/5		A	A	B	B	B	A	B	A	B	A	B	B	B	A	B	A	A	A	B	B	A	B	A	A	B	A	B	A	B	A	A	B	A	A	B	B	A	A	B	A	B	B	A	A	B	B	A	B
pRSR546/6		B	A	A	A	A	B	A	A	B	B	B	B	B	A	A	B	A	B	B	A	A	B	B	A	B	A	A	A	A	A	A	B	A	A	B	B	B	B	B	B	A	A	A	B	A	A	A	B
pRSR546/8		A	A	B	B	B	A	B	A	B	A	B	B	B	A	B	A	B	A	A	B	A	A	A	A	B	A	B	A	A	A	A	B	A	A	B	B	B	B	B	B	B	B	A	A	B	B	A	A
pRSR547/7		A	B	A	B	B	B	B	B	A	B	A	A	B	A	A	A	A	A	B	B	B	B	A	B	A	A	A	A	A	B	A	B	B	B	A	B	A	A	B	A	B	B	A	B	A	A	A	A
RSR546f6		-	-	A	A	-	-	-	A	B	-	B	-	B	A	A	-	A	B	B	A	A	B	B	B	B	-	A	B	-	A	A	-	-	A	B	-	-	A	B	A	A	-	A	-	-	A	A	B
Tps1/217-		B	B	A	A	-	B	B	A	A	A	B	A	B	B	B	-	A	A	B	B	A	A	-	-	-	A	A	A	B	B	B	B	B	B	A	A	B	-	A	B	B	A	-	-	A	B	A	B
Tps1/218-		A	A	B	A	-	A	B	B	A	B	A	A	B	B	A	-	B	A	B	A	B	B	-	-	-	A	A	B	A	B	A	B	A	B	B	A	A	-	B	B	A	A	-	-	B	B	B	B
cDNA99		B	B	A	A	A	B	B	A	A	A	B	A	B	B	B	B	A	A	B	B	A	A	A	A	B	A	A	A	B	B	B	A	B	B	A	A	B	B	A	B	B	A	A	B	A	B	A	A
spm132+		B	B	A	A	-	B	A	A	A	A	B	A	-	B	A	-	A	A	B	B	A	A	-	-	-	A	A	A	B	B	B	A	B	B	A	A	B	-	A	B	B	A	-	-	A	A	A	A
spm139+		A	B	A	B	-	B	A	A	A	B	B	A	-	A	A	-	A	B	A	A	A	B	-	-	-	A	A	A	B	A	A	A	B	B	A	A	A	-	B	A	A	A	-	-	B	B	A	B
spm159-		B	A	A	A	-	A	A	A	B	B	-	B	B	B	A	-	A	A	A	B	A	B	-	-	-	A	A	A	A	A	A	B	A	A	B	B	A	-	B	A	A	A	-	-	A	A	A	B
spm166+		B	B	A	A	-	A	B	B	A	B	B	A	A	B	B	-	A	B	A	B	B	B	-	-	-	B	A	B	B	A	A	A	B	B	B	A	A	-	A	A	B	A	-	-	B	B	B	B
spm168+		B	A	A	A	-	A	A	A	A	B	A	A	A	A	A	-	A	A	B	A	A	A	-	-	-	A	A	B	A	B	B	B	B	B	A	A	B	-	A	A	A	B	-	-	A	A	B	B
spm173+		A	A	A	A	-	A	A	A	B	B	A	B	B	A	A	-	A	A	A	A	A	A	-	-	-	A	A	A	A	B	B	A	A	A	B	A	B	-	B	B	A	A	-	-	B	A	A	A
spm181+		A	A	A	A	-	A	A	A	A	B	A	A	B	A	A	-	A	A	B	A	B	B	-	-	-	A	A	A	A	B	A	B	A	B	A	B	A	-	B	A	A	A	-	-	A	A	A	A
spm192+		B	B	B	A	-	A	B	B	A	A	B	A	B	B	B	-	A	A	B	B	A	A	-	-	-	A	B	A	B	B	B	A	B	B	A	A	B	-	A	B	B	B	-	-	A	B	A	A
spm197-		A	A	B	B	-	B	B	B	B	A	B	A	B	B	B	-	B	A	A	A	B	B	-	-	-	A	A	A	A	A	A	B	B	A	A	A	A	-	B	B	A	B	-	-	B	B	A	A
Tps1/101+		A	A	A	A	-	B	A	A	B	A	A	B	B	A	A	-	A	B	B	A	A	A	-	-	-	B	A	A	B	B	A	A	B	A	A	A	A	-	B	B	B	A	-	-	A	-	A	A
Tps1/129+		A	A	A	A	-	B	A	A	A	A	B	A	A	A	A	-	A	A	A	B	A	A	-	-	-	A	A	B	B	A	A	B	A	A	B	B	A	-	B	A	B	A	-	-	B	B	A	A
Tps1/143+-		A	B	B	A	-	B	B	B	B	A	B	A	A	A	B	-	B	A	B	A	A	A	-	-	-	A	B	A	B	B	B	B	B	B	B	B	B	-	B	B	A	B	-	-	B	A	A	B
Tps1/190-		A	B	A	A	-	B	A	A	B	A	B	A	A	A	B	-	B	B	A	A	A	B	-	-	-	A	A	-	B	B	B	A	A	B	B	A	B	-	A	B	A	B	-	-	B	B	A	A
Tps1/194-		B	A	A	A	-	A	A	A	A	B	A	A	A	A	A	-	B	A	B	B	A	A	-	-	-	B	A	-	A	B	A	B	B	B	A	A	A	-	B	A	A	B	-	-	B	B	B	A
Tps1/221+		B	A	A	B	-	B	A	A	B	A	A	B	B	A	A	-	A	B	B	A	A	B	-	-	-	B	A	B	B	B	A	A	B	A	A	B	A	-	A	B	A	B	-	-	A	A	B	A
Tps1/96-		B	B	A	B	-	A	A	A	A	B	B	A	A	B	B	-	A	B	A	B	A	B	-	-	-	B	A	A	B	B	A	B	A	B	A	A	A	-	A	A	B	A	-	-	B	B	B	B
zzzz		3	2	2	3	196	17	16	2	1	10	18	20	18	6	6	197	2	2	8	11	3	5	183	182	181	22	3	14	5	4	4	18	25	3	2	21	5	182	3	2	9	19	185	200	21	21	4	4
erm		A	A	B	A	A	B	B	A	B	A	B	A	A	A	B	B	B	B	A	B	B	B	A	B	A	B	B	B	B	B	A	A	A	B	B	B	A	A	B	B	B	B	B	A	B	A	A	A
[truncated: 2 more columns]

## Sheet: Map data
Marker_Name	LG	Position	RI #	1	2	3	4	5	6	7	8	9	10	12	13	14	15	16	17	18	19	20	21	22	23	24	25	27	28	29	30	34	35	36	38	39	40	42	44	45	47	48	49	50	51	52	53	54	55
cDNA267	1	0		A	B	A	B	B	B	B	B	A	B	A	A	B	A	A	A	A	A	B	B	B	B	B	-	A	A	A	A	A	B	A	B	B	B	A	B	A	A	B	A	-	B	A	A	A	A
pRSR547/7	1	0.797906		A	B	A	B	B	B	B	B	A	B	A	A	B	A	A	A	A	A	B	B	B	B	A	B	A	A	A	A	A	B	A	B	B	B	A	B	A	A	B	A	B	B	A	B	A	A
cDNA148t	1	7.55351		A	B	A	B	A	B	B	B	A	B	A	A	A	A	B	A	A	A	A	-	B	B	B	A	A	A	A	-	A	-	A	B	B	B	B	B	A	A	B	A	B	B	B	-	-	A
Tps1/253+	1	23.2457		A	B	A	B	-	B	B	B	A	B	-	A	B	A	A	-	A	A	A	A	B	B	-	-	-	A	A	A	A	B	A	B	B	B	A	B	A	-	B	A	A	B	-	-	A	A
Adh/g1	1	24.8415		-	B	A	B	-	B	B	-	A	B	A	A	B	-	-	A	A	A	-	B	-	B	-	B	-	-	A	-	A	-	A	B	B	B	A	B	A	A	B	A	-	B	A	B	A	A
pRSR46/2	1	36.1185		B	B	A	B	A	B	B	A	A	B	A	A	B	B	B	A	A	A	A	B	A	B	B	B	B	B	A	B	A	A	A	B	B	B	B	B	B	B	B	B	A	B	-	-	A	-
Tps1/117-	1	36.2249		A	B	A	B	-	B	B	B	A	B	A	B	B	A	B	-	A	A	A	A	A	B	-	-	-	A	A	A	A	B	A	B	B	B	A	B	A	-	B	A	A	B	-	-	A	A
Sym37	1	38.2463		A	B	A	B	A	B	B	A	A	B	A	B	B	A	B	A	A	A	A	A	A	B	-	A	A	A	A	A	A	B	A	B	B	B	-	B	A	A	B	A	A	-	B	A	A	A
Tps1/204-	1	40.2676		A	B	A	B	-	B	B	A	A	B	A	B	B	A	B	-	A	A	A	A	A	B	-	-	-	A	A	A	A	B	A	B	B	B	A	B	A	-	B	A	A	B	-	-	A	A
Tps1/188-	1	42.1826		A	B	A	B	-	B	B	A	A	B	A	B	B	A	B	-	A	A	A	A	A	B	-	-	-	A	A	-	A	B	A	B	B	B	A	B	A	-	B	A	A	B	-	-	A	A
Tps1/199+	1	42.1826		A	B	A	B	-	B	B	A	A	B	A	B	B	A	B	-	A	A	A	A	A	B	-	-	-	A	A	-	A	B	A	B	B	B	A	B	A	-	B	A	A	B	-	-	A	A
spm175--	1	44.3104		A	B	A	B	-	B	B	A	A	B	A	A	B	B	B	-	A	A	A	A	A	B	-	-	-	B	A	B	A	B	A	B	B	B	A	B	A	-	B	A	A	B	-	-	A	A
Tps1/100-	1	47.8743		A	B	B	B	-	B	B	A	A	B	A	A	B	B	B	-	B	A	A	A	A	B	-	-	-	B	B	B	A	B	A	B	A	B	A	B	A	-	B	A	A	B	-	-	A	-
spm146-	1	48.4063		A	B	B	B	-	B	B	A	A	B	A	A	B	B	B	-	B	A	A	A	A	B	-	-	-	B	B	B	A	B	A	B	A	B	A	B	A	-	B	A	A	B	-	-	A	A
Tps1/246-	1	51.1724		A	B	A	A	-	B	B	A	A	B	A	A	B	B	B	-	B	B	A	A	A	B	-	-	-	B	B	B	A	B	A	B	A	B	A	B	A	-	B	A	B	B	-	-	A	A
DRP5	1	55.9598		A	B	B	A	-	-	-	A	A	-	A	-	B	B	B	-	B	B	A	A	A	B	A	B	B	-	B	B	A	B	A	-	-	B	A	-	B	B	B	A	B	-	B	-	-	A
spm122+	1	57.9812		B	B	A	A	-	B	B	A	B	B	B	A	A	A	B	-	B	A	A	A	A	B	-	-	-	B	B	B	A	B	A	B	A	B	A	B	A	-	B	A	B	A	-	-	A	-
spm174+	1	58.6195		B	B	A	A	-	B	B	A	B	B	B	A	B	B	B	-	B	B	A	A	A	B	-	-	-	B	B	B	A	B	A	B	A	B	A	B	A	-	B	A	B	A	-	-	A	A
Tps1/249-	1	58.6195		B	B	A	A	-	B	B	A	B	B	B	A	B	B	B	-	B	B	A	A	A	B	-	-	-	B	B	B	A	B	A	B	A	B	A	B	A	-	B	A	B	A	-	-	A	A
Tps1/256+	1	58.6195		B	B	A	A	-	B	B	A	B	B	B	A	B	B	B	-	B	B	A	A	A	B	-	-	-	B	B	B	A	B	A	B	A	B	A	B	A	-	B	A	B	A	-	-	A	A
Tps1/257+	1	58.6195		B	B	A	A	-	B	B	A	B	B	B	A	B	B	B	-	B	B	A	A	A	B	-	-	-	B	B	B	A	B	A	B	A	B	A	B	A	-	B	A	B	A	-	-	A	A
spm117-	1	64.6304		B	B	A	A	-	B	B	A	B	B	B	B	B	A	B	-	B	B	A	B	A	B	-	-	-	B	B	B	A	B	B	B	B	B	A	B	B	-	B	A	B	A	-	-	A	-
Tps1/211+	1	68.8327		B	B	A	A	-	B	B	A	A	B	B	A	B	A	B	-	B	B	A	A	A	B	-	-	-	B	B	B	B	B	B	B	A	A	A	B	B	-	A	A	B	B	-	-	A	A
spm157+	1	71.386		A	B	A	A	-	B	B	A	B	B	-	B	B	A	B	-	B	B	A	A	A	B	-	-	-	B	B	B	B	B	B	B	A	A	A	B	B	-	A	A	B	A	-	-	A	A
Tps1/124+	1	75.3223		B	B	A	A	-	B	B	A	B	B	B	B	B	A	B	-	B	B	A	A	A	B	-	-	-	B	B	B	B	B	B	B	A	A	A	B	B	-	A	A	B	A	-	-	A	A
Tps1/275+	1	76.599		B	B	A	A	-	B	B	A	A	B	B	A	B	A	B	-	B	B	A	A	A	A	-	-	-	A	B	B	B	B	B	A	-	A	A	B	B	-	A	A	A	B	-	-	A	A
spm152+	1	77.2905		A	B	A	A	-	B	B	A	B	A	-	A	B	A	B	-	B	A	A	A	A	A	-	-	-	B	B	B	B	B	B	B	B	A	A	B	B	-	B	B	A	B	-	-	A	A
Tps1/247-	1	81.4928		B	B	A	B	-	B	B	A	B	A	B	A	B	A	B	-	B	A	A	A	A	A	-	-	-	B	B	B	B	B	B	B	B	A	A	B	B	-	B	B	A	B	-	-	A	A
Tps1/207-	1	82.2907		B	B	A	A	-	B	B	A	B	A	B	A	B	A	B	-	B	A	A	A	A	A	-	-	-	A	B	B	B	B	B	A	B	A	A	B	B	-	B	A	A	B	-	-	A	A
Tps1/163+	1	82.5035		B	B	A	A	-	B	B	A	B	A	B	A	B	A	B	-	B	A	A	A	A	A	-	-	-	B	B	B	B	B	B	B	B	A	A	B	B	-	B	B	A	B	-	-	A	A
Tps1/219-	1	82.5035		B	B	A	A	-	B	B	A	B	A	B	A	B	A	B	-	B	A	A	A	A	A	-	-	-	B	B	B	B	B	B	B	B	A	A	B	B	-	B	B	A	B	-	-	A	A
Tps1/261+	1	83.8333		B	B	A	A	-	B	B	A	B	B	B	A	B	A	B	-	B	B	A	A	A	A	-	-	-	A	B	B	B	B	B	A	-	A	A	B	B	-	A	A	A	B	-	-	A	A
Tps1/193+	1	84.312		B	B	A	A	-	B	B	A	B	B	B	A	B	A	B	-	B	B	A	A	A	A	-	-	-	A	B	-	B	B	B	A	B	A	A	B	B	-	A	A	A	B	-	-	A	A
spm169+	1	86.2802		B	B	A	A	-	B	B	A	B	B	B	B	B	A	B	-	B	B	A	A	A	B	-	-	-	B	B	B	B	B	B	B	A	A	A	B	B	-	A	A	B	A	-	-	A	A
cDNA169	1	86.8653		B	B	A	B	A	B	B	A	B	A	B	A	B	A	B	A	B	A	A	A	A	A	A	-	B	B	B	B	B	B	B	B	B	A	A	B	B	B	B	B	B	B	A	A	A	A
spm158-	1	86.8653		B	B	A	A	-	B	B	A	B	A	-	A	B	A	B	-	B	A	A	A	A	A	-	-	-	B	B	B	B	B	B	B	B	A	A	B	B	-	B	B	A	B	-	-	A	A
Tps1/115-	1	87.9824		B	B	A	B	-	B	B	A	B	A	B	A	B	A	B	-	B	A	A	A	A	A	-	-	-	B	B	B	B	B	B	B	B	A	A	B	B	-	B	B	A	B	-	-	A	A
Tps1/118-	1	87.9824		B	B	A	B	-	B	B	A	B	A	B	A	B	A	B	-	B	A	A	A	A	A	-	-	-	B	B	B	B	B	B	B	B	A	A	B	B	-	B	B	A	B	-	-	A	A
Tps1/254+	1	91.44		B	B	A	A	-	B	B	A	B	A	-	A	B	A	B	-	B	A	A	A	A	A	-	-	-	B	B	B	B	A	B	B	B	A	A	B	B	-	B	B	A	B	-	-	A	A
spm148+	2	0		A	A	B	A	-	A	B	A	B	A	A	B	B	B	A	-	B	B	A	B	B	A	-	-	-	B	B	B	A	B	A	A	B	B	A	B	A	-	A	A	B	A	-	-	A	B
Tps1/106-	2	4.36956		A	A	B	B	-	A	B	A	B	A	A	B	B	B	A	-	B	B	A	A	B	B	-	-	-	B	B	B	A	B	A	B	B	B	A	A	A	-	A	B	B	A	-	-	A	B
Tps1/258-	2	4.93337		A	A	B	B	-	A	B	A	B	A	-	B	B	B	A	-	B	B	A	A	B	B	-	-	-	B	B	B	A	B	A	B	B	B	A	A	A	-	A	B	B	A	-	-	A	B
sbm	2	8.80959		A	A	A	B	A	A	B	A	B	A	A	-	B	A	A	-	B	B	A	A	-	-	A	B	B	A	-	B	A	A	A	B	A	B	A	A	B	A	A	B	A	-	-	-	-	B
cDNA277	2	21.284		A	A	A	B	A	A	B	A	B	A	A	B	B	A	A	B	B	B	A	A	B	B	A	A	B	B	B	B	A	B	A	A	B	B	A	A	B	A	A	B	A	B	A	B	A	B
spm120-	2	21.284		A	A	A	B	-	A	B	A	B	A	A	B	B	A	A	-	B	B	A	B	B	B	-	-	-	B	B	B	A	B	A	A	B	B	A	A	A	-	A	B	A	B	-	-	A	-
cDNA286	2	23.3278		A	A	A	B	A	A	B	A	B	A	A	B	B	A	A	B	B	B	A	A	B	B	A	A	A	A	B	B	B	B	A	A	A	B	A	A	B	A	A	B	-	B	A	B	A	B
Tps1/116-	2	29.8821		A	A	A	B	-	A	B	A	B	A	A	B	B	A	A	-	B	B	A	B	B	B	-	-	-	A	B	B	B	B	A	A	A	B	A	A	A	-	A	B	A	B	-	-	A	B
spm154+	2	30.305		A	A	A	B	-	A	B	A	A	A	-	B	B	A	A	-	B	B	A	B	B	A	-	-	-	A	B	B	A	A	A	B	A	B	A	A	A	-	A	B	A	B	-	-	A	B
Tps1/259-	2	44.4003		A	B	A	B	-	A	B	A	A	A	-	B	B	B	B	-	B	A	B	B	B	B	-	-	-	A	B	B	A	A	A	B	A	B	A	A	A	-	A	B	A	B	-	-	A	B
Tps1/79+	2	46.0918		A	B	A	B	-	A	B	A	A	A	B	B	B	B	B	-	B	A	B	B	B	B	-	-	-	A	B	B	A	A	A	B	A	B	A	A	A	-	A	B	A	B	-	-	A	B
Tps1/234-	2	49.968		A	B	A	B	-	A	B	A	A	A	B	B	B	B	B	-	B	A	B	B	B	B	-	-	-	A	B	B	B	A	A	B	A	B	A	A	A	-	A	B	A	B	-	-	A	B
cDNA101a	2	57.1566		A	B	A	B	B	A	A	A	A	A	B	B	A	B	B	B	B	A	B	A	B	B	A	B	B	-	B	B	B	A	A	B	A	B	A	A	A	B	A	B	A	A	A	A	A	B
Tps1/67+	2	68.9967		B	B	A	B	-	A	A	A	A	A	B	B	B	B	A	-	B	A	B	B	B	B	-	-	-	B	B	B	B	A	B	B	A	B	B	-	B	-	B	A	A	A	-	-	A	B
spm128+	2	69.4901		B	B	A	B	-	A	A	A	A	A	B	B	B	A	A	-	B	A	B	B	B	B	-	-	-	B	B	B	B	A	B	B	A	B	B	B	B	-	-	A	A	A	-	-	A	-
Tps1/245+	2	70.6177		B	B	A	B	-	A	A	A	A	A	B	B	B	B	A	-	B	A	B	B	B	B	-	-	-	A	B	B	B	A	B	B	A	B	B	B	B	-	B	A	A	A	-	-	A	B
spm135+	2	71.3929		A	B	A	B	-	A	A	A	A	A	B	B	-	A	A	-	A	A	B	B	B	B	-	-	-	B	B	B	B	A	B	B	A	B	B	B	B	-	A	A	A	A	-	-	A	B
pCD32	2	87.6026		A	B	A	B	B	B	A	A	A	B	B	A	B	A	B	A	A	B	A	-	B	A	B	B	A	B	B	B	B	A	A	B	A	B	B	A	A	B	B	A	A	B	B	A	A	A
A	2	94.5445		A	B	A	A	B	B	A	A	A	B	B	A	B	A	A	A	A	B	A	A	A	B	A	B	B	A	A	B	B	A	B	A	B	B	A	B	B	A	A	A	A	B	B	A	A	B
Tps1/183-	2	101.487		A	B	A	B	-	B	A	A	A	B	B	A	B	A	A	-	A	B	A	A	A	B	-	-	-	A	A	B	B	A	B	A	B	B	A	B	B	-	B	A	A	A	-	-	B	B
Tps1/66+	2	103.178		A	B	A	B	-	B	A	A	A	B	A	A	A	A	A	-	A	B	A	A	A	B	-	-	-	A	A	B	B	A	A	A	B	B	A	-	A	-	B	A	A	A	-	-	B	B
Tps1/272--	2	103.601		A	B	A	B	-	B	A	A	A	B	B	A	B	A	A	-	A	B	A	A	A	B	-	-	-	A	A	B	B	A	B	A	B	B	A	B	B	-	B	A	A	A	-	-	A	B
legJ	2	105.997		A	B	A	B	A	B	A	A	A	B	B	A	B	A	A	A	A	B	A	-	A	B	A	B	B	A	A	B	B	A	B	A	B	B	A	B	B	A	B	A	A	A	B	A	A	B
cDNA24	2	106.631		A	B	A	B	A	B	A	A	A	B	A	A	A	-	-	A	A	B	A	A	A	B	A	B	B	A	A	B	B	A	A	A	B	B	A	A	A	A	B	A	A	A	B	A	B	B
Tps1/202+	2	107.477		B	B	A	B	-	B	A	A	A	B	B	A	B	B	B	-	A	B	A	A	B	B	-	-	-	A	A	-	B	A	B	A	B	B	A	B	B	-	B	A	A	B	-	-	A	B
Tps1/231++	2	107.97		A	B	A	B	-	B	A	A	A	B	B	A	B	A	B	-	A	B	A	A	A	B	-	-	-	A	A	B	B	A	B	A	B	B	A	B	B	-	B	A	A	B	-	-	A	B
Tps1/267-	2	110.508		B	B	A	B	-	B	A	A	A	B	A	A	B	B	B	-	A	B	A	B	B	B	-	-	-	B	A	B	B	A	B	A	-	B	A	B	B	-	B	A	A	B	-	-	A	B
spm194--	2	110.789		B	B	A	B	-	B	A	A	A	B	A	A	B	B	B	-	A	B	A	B	B	B	-	-	-	B	A	B	B	A	B	A	B	B	A	B	B	-	B	A	A	B	-	-	A	B
spm119--	2	111.494		B	B	A	A	-	B	A	A	A	B	A	A	B	B	B	-	B	A	A	B	B	B	-	-	-	A	B	B	B	A	B	A	B	B	A	B	B	-	B	A	A	B	-	-	A	B
spm198+	2	113.186		B	B	A	B	-	B	A	A	A	B	A	A	B	B	B	-	A	B	A	B	B	B	-	-	-	B	B	B	B	A	B	A	B	B	A	B	B	-	B	A	A	B	-	-	A	B
Tps1/73+	2	113.327		A	B	A	B	-	B	A	A	A	B	B	A	B	B	B	-	A	B	A	A	B	B	-	-	-	A	A	B	B	A	B	A	B	B	A	B	B	-	B	A	A	B	-	-	A	B
Tps1/213-	2	115.582		A	B	A	B	-	B	A	A	A	B	A	A	B	B	B	-	A	B	A	A	B	B	-	-	-	B	A	B	B	A	B	A	B	B	A	B	B	-	B	A	A	B	-	-	A	B
Tps1/235-	2	122.7		B	B	A	B	-	B	A	A	A	B	A	A	B	B	A	-	B	B	A	B	B	B	-	-	-	A	B	B	B	A	B	A	B	B	A	B	B	-	B	A	A	B	-	-	A	B
Tps1/233+	3	0		A	A	B	B	-	B	B	B	B	B	A	B	A	B	B	-	B	B	B	A	B	B	-	-	-	A	A	A	A	A	A	A	A	A	A	A	A	-	B	A	B	A	-	-	B	B
Tps1/240-	3	3.28605		A	A	B	B	-	B	B	B	B	B	B	B	A	B	B	-	B	B	B	A	B	B	-	-	-	A	A	A	A	A	A	A	A	A	A	A	A	-	B	A	B	A	-	-	B	B
Tps1/236-	3	5.49471		A	A	B	B	-	B	A	B	B	B	A	B	A	B	A	-	B	B	B	A	B	B	-	-	-	A	A	A	A	A	A	A	A	A	A	A	A	-	B	A	B	A	-	-	B	B
cDNA53	3	11.7436		A	A	A	B	B	B	A	B	B	B	A	B	A	B	A	A	B	B	B	B	B	B	A	B	A	A	A	A	A	A	A	A	A	A	A	A	A	B	B	A	-	A	B	B	B	B
Vc5	3	13.3597		B	A	A	B	B	B	B	B	B	B	B	B	A	A	B	A	B	B	B	-	B	B	B	A	B	A	A	A	A	A	A	A	A	A	A	A	A	B	B	A	A	A	A	B	B	B
Tps1/103-	3	15.4067		A	A	A	B	-	B	A	B	B	B	A	B	A	B	A	-	B	B	B	A	B	B	-	-	-	A	A	A	A	A	A	A	A	A	A	A	B	-	B	A	B	A	-	-	B	-
Tps1/70+	3	16.5919		B	A	A	B	-	B	B	B	B	B	B	-	A	A	-	-	A	B	A	A	B	B	-	-	-	-	A	A	A	A	A	A	A	A	A	A	A	-	B	B	A	A	-	-	A	B
spm193-	3	17.1844		B	A	A	B	-	B	B	B	B	B	B	B	A	A	B	-	A	B	A	A	B	B	-	-	-	B	A	A	A	A	A	A	A	A	A	A	A	-	B	B	A	A	-	-	A	B
DRP6	3	19.2315		B	A	A	B	-	-	-	B	B	-	B	-	A	A	B	-	A	B	B	A	B	B	B	B	B	-	A	A	A	A	A	-	-	A	A	-	A	B	B	A	A	-	A	-	-	B
Tps1/81+	3	21.1169		B	A	A	B	-	B	B	B	B	B	B	B	A	A	B	-	A	B	A	A	B	B	-	-	-	A	A	A	A	A	A	B	A	A	A	A	A	-	B	A	A	B	-	-	A	B
Tps1/107-	3	23.164		B	A	A	B	-	B	B	A	B	B	B	B	A	B	B	-	A	B	A	A	B	B	-	-	-	A	A	A	A	A	A	B	A	A	A	A	A	-	B	A	A	B	-	-	A	B
spm182+	3	24.403		B	A	A	B	-	B	B	A	B	B	B	B	A	A	B	-	A	B	A	A	B	B	-	-	-	A	A	A	A	A	A	B	A	A	A	A	A	-	B	A	A	B	-	-	A	B
Tps1/97-	3	24.403		B	A	A	B	-	B	B	A	B	B	B	B	A	A	B	-	A	B	A	A	B	B	-	-	-	A	A	A	A	A	A	B	A	A	A	A	A	-	B	A	A	B	-	-	A	B
spm153+	3	32.645		B	A	A	B	-	B	B	A	B	B	-	B	B	A	B	-	A	B	A	A	B	B	-	-	-	A	A	A	A	A	A	B	A	A	A	B	A	-	B	A	A	B	-	-	A	A
Tps1/250-	3	33.7763		B	A	A	B	-	B	B	A	B	B	B	B	B	A	B	-	A	B	A	A	B	B	-	-	-	A	A	A	A	A	A	B	A	A	A	B	A	-	B	A	A	B	-	-	A	A
pRSR546/3	3	41.8567		B	A	A	A	A	B	A	B	B	B	B	B	B	B	A	B	B	B	B	A	A	B	B	B	B	A	A	A	A	A	A	B	A	A	B	B	A	-	B	A	A	B	-	B	A	-
Tps1/182+	3	45.5199		B	A	A	A	-	B	A	A	B	B	B	B	B	A	A	-	A	B	A	B	A	B	-	-	-	A	A	A	A	A	A	B	A	A	A	B	A	-	B	A	A	A	-	-	A	A
spm178-	3	46.8128		B	A	A	A	-	B	A	A	B	B	B	B	B	A	A	-	A	B	A	B	A	B	-	-	-	B	A	A	A	A	B	B	A	A	A	B	B	-	B	A	A	B	-	-	A	A
Adh1	3	47.5669		B	A	A	A	A	B	A	A	B	B	B	B	B	A	A	B	A	B	B	A	A	B	B	B	B	A	A	A	A	A	A	B	A	A	B	B	-	-	B	A	A	-	A	B	A	A
pRSR546/4	3	47.6208		B	A	A	A	A	B	A	A	B	B	B	B	B	A	A	B	A	B	B	A	A	B	B	-	B	A	A	A	A	A	A	B	A	A	B	B	A	A	B	A	A	A	A	B	A	A
pRSR546/6	3	50.3682		B	A	A	A	A	B	A	A	B	B	B	B	B	A	A	B	A	B	B	A	A	B	B	A	B	A	A	A	A	A	A	B	A	A	B	B	B	B	B	B	A	A	A	B	A	A
RSR546f6	3	50.853		-	-	A	A	-	-	-	A	B	-	B	-	B	A	A	-	A	B	B	A	A	B	B	B	B	-	A	B	-	A	A	-	-	A	B	-	-	A	B	A	A	-	A	-	-	A
Chs1	3	52.7923		B	A	A	A	B	A	A	A	B	B	B	B	B	A	A	B	A	A	-	A	A	B	B	B	B	A	A	A	A	A	A	B	A	A	B	B	A	A	B	A	A	A	A	B	A	A
Tps1/269-	3	58.7718		B	A	A	A	-	A	A	A	B	B	B	B	B	A	A	-	A	A	A	B	A	B	-	-	-	A	B	A	A	A	A	B	A	A	B	B	A	-	B	A	A	A	-	-	A	A
spm121-	3	59.7954		B	A	A	A	-	A	A	A	B	B	B	B	B	B	A	-	A	A	B	B	A	B	-	-	-	A	B	A	A	A	B	B	B	A	B	B	B	-	B	A	A	A	-	-	A	-
Tps1/262+	3	59.8492		B	A	A	A	-	A	A	A	B	B	B	B	B	A	A	-	A	A	A	B	A	B	-	-	-	A	B	A	A	A	B	B	-	A	B	B	B	-	B	A	A	A	-	-	A	A
Tps1/102-	3	62.4888		B	A	A	A	-	A	A	A	B	B	B	B	B	A	A	-	A	A	A	B	A	B	-	-	-	A	B	A	A	B	B	B	A	A	B	B	B	-	B	A	A	A	-	-	A	-
spm177+	3	71.4312		A	A	A	A	-	A	A	A	B	B	B	B	B	A	A	-	A	A	A	B	A	B	-	-	-	A	B	A	A	B	B	B	A	B	B	B	B	-	B	B	A	A	-	-	B	A
End_1	3	71.4851		A	A	B	A	B	A	A	A	B	B	B	B	B	-	A	B	A	A	A	B	A	B	B	B	B	A	B	A	A	B	B	B	A	B	B	B	B	A	B	A	A	A	A	B	B	A
cDNA137	3	71.5389		A	A	A	A	B	A	A	A	B	B	B	B	-	A	A	B	A	A	B	A	A	-	-	B	B	A	B	A	A	B	B	-	A	A	B	B	A	A	B	B	A	A	A	B	B	A
psEND1	3	71.5389		A	A	B	A	B	A	A	A	B	B	B	B	B	B	A	B	A	A	A	B	A	B	B	B	B	A	B	A	A	B	B	B	A	B	B	B	B	A	B	A	A	A	A	B	B	A
cos10a	3	72.1315		A	A	A	A	B	A	A	A	B	B	B	A	B	A	A	B	A	A	B	A	A	B	A	A	A	A	B	A	A	B	B	B	A	A	B	B	A	A	B	B	A	A	A	B	A	A
Tps1/243-	3	72.347		A	A	A	A	-	A	A	A	B	B	B	B	B	A	A	-	A	A	A	B	A	B	-	-	-	A	B	-	A	B	B	B	A	B	B	B	B	-	B	B	A	A	-	-	B	A
cDNA150	3	74.2324		A	A	A	A	B	A	A	A	B	B	B	B	B	A	A	B	A	A	B	A	B	A	A	A	A	A	B	A	A	B	B	B	A	A	B	B	A	A	B	B	A	A	A	B	B	A
Tps1/244-	3	74.2863		A	A	A	A	-	A	A	A	B	B	B	A	B	A	A	-	A	A	A	B	A	B	-	-	-	A	B	-	A	B	B	B	A	B	B	B	B	-	B	B	A	A	-	-	B	A
Leg654	3	79.5655		A	A	B	A	B	A	A	B	B	B	B	A	B	A	A	B	A	A	B	B	B	B	-	B	B	A	B	A	A	B	B	B	A	B	B	A	B	A	B	B	A	A	A	B	B	A
spm156+	3	81.2355		A	A	B	A	-	A	A	B	B	B	-	A	B	A	A	-	A	A	B	B	B	B	-	-	-	A	B	A	A	B	B	B	A	B	B	A	B	-	B	B	A	A	-	-	B	A
spm127+	3	81.5048		A	A	B	A	-	A	A	B	B	B	B	A	B	A	A	-	A	A	B	B	B	B	-	-	-	A	B	A	A	B	B	B	A	B	B	A	B	-	B	B	A	A	-	-	B	-
spm183-	3	82.7438		B	B	A	A	-	B	A	B	A	B	B	A	B	A	A	-	A	A	B	A	B	B	-	-	-	A	B	B	A	B	B	B	B	B	A	A	B	-	B	B	A	B	-	-	B	B
Tps1/59+	3	83.7674		A	A	B	A	-	A	A	B	B	B	B	A	B	A	A	-	A	A	B	A	B	B	-	-	-	A	B	B	A	B	B	B	A	B	B	A	B	-	B	B	A	A	-	-	B	A
spm184-	3	86.0838		A	A	B	A	-	B	A	B	B	B	B	A	B	A	A	-	A	A	B	A	B	B	-	-	-	A	B	B	A	B	B	B	A	A	A	A	B	-	B	B	A	A	-	-	B	B
Tps1/132-	3	89.9624		A	A	B	A	-	B	A	B	B	B	B	A	B	A	A	-	B	A	B	A	B	A	-	-	-	A	B	B	A	B	B	B	A	A	A	A	B	-	B	B	A	A	-	-	B	B
cDNA155a	3	92.8175		A	A	B	A	B	A	B	B	A	B	A	A	B	B	A	A	A	A	B	B	B	B	A	B	B	A	B	B	A	B	A	B	A	B	B	A	A	A	B	B	A	A	A	A	B	A
Tps1/174-	3	95.511		A	A	B	A	-	A	B	B	A	B	A	A	B	A	A	-	A	B	B	B	B	B	-	-	-	A	B	A	A	B	A	B	B	B	B	B	A	-	B	B	A	A	-	-	B	A
Tps1/238-	3	96.75		A	A	B	A	-	A	B	B	A	B	A	A	B	B	A	-	A	A	B	A	B	B	-	-	-	A	B	B	A	B	A	B	A	B	B	A	A	-	B	B	A	A	-	-	B	A
spm114+	3	96.9654		A	A	B	A	-	A	B	B	A	B	A	A	B	A	B	-	A	A	-	A	B	B	-	-	-	A	B	B	A	B	A	B	A	B	B	A	A	-	B	A	A	A	-	-	B	A
Tps1/114-	3	97.9351		A	A	B	A	-	A	B	B	A	B	A	A	B	A	A	-	B	A	B	A	B	B	-	-	-	A	B	B	A	B	A	B	A	B	B	A	A	-	B	B	A	A	-	-	B	B
Tps1/210+	3	99.2818		A	A	B	A	-	A	B	B	A	B	A	A	B	B	A	-	B	A	B	A	B	B	-	-	-	A	A	B	A	B	A	B	A	B	B	A	A	-	B	B	A	A	-	-	B	B
Tps1/218-	3	99.2818		A	A	B	A	-	A	B	B	A	B	A	A	B	B	A	-	B	A	B	A	B	B	-	-	-	A	A	B	A	B	A	B	A	B	B	A	A	-	B	B	A	A	-	-	B	B
cDNA23	3	99.4434		A	A	B	A	B	A	B	B	A	B	-	-	-	-	-	-	-	-	-	-	B	B	A	B	B	A	A	B	A	B	A	A	A	B	B	-	A	A	B	B	A	A	A	A	B	B
Tps1/68+	3	99.7128		A	A	B	A	-	A	B	B	A	B	A	A	B	A	B	-	A	A	B	A	B	B	-	-	-	A	B	B	A	B	A	B	A	B	B	-	A	-	B	B	A	A	-	-	B	A
spm129+	3	100.036		A	A	B	A	-	A	B	B	A	B	A	A	-	B	A	-	B	A	B	A	B	B	-	-	-	A	A	B	A	B	A	B	A	B	B	A	A	-	B	B	A	A	-	-	B	B
Tps1/220-	3	100.467		A	A	B	A	-	A	B	B	A	B	A	A	B	A	B	-	A	A	B	A	B	B	-	-	-	A	B	B	A	B	A	B	A	B	B	A	A	-	B	B	A	A	-	-	B	A
Tps1/82+	3	100.467		A	A	B	A	-	A	B	B	A	B	A	A	B	A	B	-	A	A	B	A	B	B	-	-	-	A	B	B	A	B	A	B	A	B	B	A	A	-	B	B	A	A	-	-	B	A
spm143+	3	102.299		A	A	B	A	-	A	B	B	A	B	A	A	B	B	A	-	B	A	B	A	B	A	-	-	-	A	A	B	A	B	A	B	A	B	A	A	A	-	B	B	A	A	-	-	B	B
spm126-	3	103.268		A	A	B	A	-	A	B	B	A	B	A	A	B	A	B	-	A	A	B	A	B	B	-	-	-	A	B	B	A	B	A	B	A	B	B	A	A	-	B	B	B	A	-	-	B	-
Tps1/232+	3	108.44		A	A	B	A	-	B	B	B	A	B	A	A	B	A	B	-	B	B	B	B	B	B	-	-	-	A	B	A	A	B	A	B	B	B	B	B	A	-	B	B	A	A	-	-	B	B
spm133+	3	121.853		B	A	B	B	-	B	B	A	A	B	B	A	-	A	B	-	B	B	B	B	A	B	-	-	-	A	A	A	A	B	A	A	A	A	A	B	A	-	B	B	A	A	-	-	B	B
spm138+	3	121.853		B	A	B	B	-	B	B	A	A	B	B	A	-	A	B	-	B	B	B	B	A	B	-	-	-	A	A	A	A	B	A	A	A	A	A	B	A	-	B	B	A	A	-	-	B	B
spm155+	3	122.607		B	A	B	B	-	B	A	A	A	B	-	A	B	A	B	-	B	B	B	B	A	B	-	-	-	A	A	A	A	B	A	A	A	A	A	B	A	-	B	B	A	A	-	-	B	B
Tps1/189-	3	123.146		A	A	B	B	-	B	B	A	A	B	B	A	B	A	B	-	B	B	A	A	A	A	-	-	-	A	B	-	B	B	A	A	A	A	B	B	A	-	B	B	A	A	-	-	B	B
spm123+	3	125.193		B	A	B	B	-	B	B	A	A	B	B	A	A	A	A	-	B	B	A	A	A	B	-	-	-	A	A	A	A	A	A	A	A	A	A	B	A	-	B	B	A	A	-	-	B	-
spm116+	3	125.893		A	A	B	B	-	A	A	A	B	B	B	A	B	A	B	-	B	B	A	A	A	A	-	-	-	A	B	A	B	B	A	A	A	B	B	B	A	-	B	B	B	A	-	-	B	-
spm145-	3	126.702		B	A	B	B	-	B	B	A	A	B	B	A	B	A	B	-	B	B	A	A	A	B	-	-	-	A	A	A	B	B	A	A	A	A	A	B	A	-	B	B	A	A	-	-	B	B
cDNA188	3	128.21		A	A	B	B	A	B	A	A	B	B	B	A	B	A	B	A	B	B	A	A	A	A	B	A	A	A	B	A	B	B	A	A	A	B	B	B	A	B	B	B	B	A	A	B	B	B
Tps1/239-	3	128.856		B	A	B	B	-	B	B	A	A	B	B	A	B	A	B	-	B	B	A	A	A	A	-	-	-	A	A	A	B	B	A	A	A	A	A	B	A	-	B	B	A	A	-	-	B	B
Tps1/260-	3	128.964		B	A	B	B	-	B	B	A	A	B	B	A	B	A	B	-	B	B	A	A	A	A	-	-	-	A	B	A	B	B	A	A	-	A	B	B	A	-	B	B	A	A	-	-	B	B
DRP1	3	132.358		B	A	B	B	-	-	-	A	A	-	B	-	B	A	B	-	B	B	A	A	A	A	B	A	A	-	B	B	B	B	A	-	-	A	B	-	A	B	B	B	A	-	A	-	-	B
Le	3	134.566		B	A	B	B	A	A	A	A	A	A	B	A	B	A	B	A	B	B	A	A	A	A	B	A	A	A	B	A	B	B	A	A	A	B	B	B	A	B	A	B	B	A	A	A	B	A
Tps1/217-	3	143.186		B	B	A	A	-	B	B	A	A	A	B	A	B	B	B	-	A	A	B	B	A	A	-	-	-	A	A	A	B	B	B	B	B	B	A	A	B	-	A	B	B	A	-	-	A	B
Tps1/276+	3	149.65		B	B	B	A	-	B	A	A	B	A	A	A	B	B	A	-	B	B	A	A	A	A	-	-	-	A	B	A	B	B	B	B	-	A	A	B	B	-	A	A	B	A	-	-	B	B
spm166+	4	0		B	B	A	A	-	A	B	B	A	B	B	A	A	B	B	-	A	B	A	B	B	B	-	-	-	B	A	B	B	A	A	A	B	B	B	A	A	-	A	A	B	A	-	-	B	B
spm171+	4	9.63243		B	B	A	B	-	A	A	A	A	B	B	A	A	B	A	-	A	B	A	B	A	B	-	-	-	A	A	A	B	B	A	B	A	B	A	A	A	-	A	A	B	A	-	-	B	B
Tps1/197+	4	11.5728		B	B	A	B	-	A	A	A	A	B	B	A	A	B	B	-	A	B	A	B	A	B	-	-	-	B	A	-	B	B	A	B	A	B	A	A	A	-	A	A	B	A	-	-	B	B
Tps1/169-	4	12.1965		B	B	A	B	-	A	A	A	A	B	B	A	A	B	B	-	A	B	A	B	A	B	-	-	-	B	A	A	B	B	A	B	A	B	A	A	A	-	A	A	B	A	-	-	B	B
Tps1/96-	4	12.1965		B	B	A	B	-	A	A	A	A	B	B	A	A	B	B	-	A	B	A	B	A	B	-	-	-	B	A	A	B	B	A	B	A	B	A	A	A	-	A	A	B	A	-	-	B	B
Tps1/179+	4	12.5429		B	B	A	B	-	A	A	A	A	B	B	A	A	B	B	-	A	B	A	B	A	B	-	-	-	B	A	A	B	A	A	B	A	B	A	A	A	-	A	A	B	A	-	-	B	B
Tps1/209+	4	27.2688		B	B	A	B	-	A	B	A	B	B	B	A	B	A	B	-	B	B	A	B	B	A	-	-	-	A	A	A	B	B	A	A	A	A	A	A	A	-	A	A	B	B	-	-	A	B
spm170+	4	31.2881		A	B	A	B	-	A	A	A	A	B	B	A	A	A	B	-	B	B	A	B	B	A	-	-	-	A	B	A	B	B	A	B	B	A	A	A	A	-	A	A	B	B	-	-	A	B
spm140+	4	32.1196		A	B	A	B	-	A	A	A	A	B	B	A	-	A	B	-	B	B	A	B	B	A	-	-	-	A	B	A	B	B	A	B	B	A	A	A	A	-	A	A	B	B	-	-	A	B
spm144-	4	33.0898		B	A	B	B	-	A	B	A	A	B	B	A	B	A	B	-	A	B	A	B	B	A	-	-	-	A	A	A	B	B	A	B	B	B	B	B	A	-	B	A	A	B	-	-	A	B
D15b	4	33.9907		B	B	A	B	B	A	A	A	B	B	B	A	-	A	B	B	B	B	-	B	A	A	A	A	A	A	-	B	B	A	-	-	-	-	A	A	A	B	A	A	B	B	-	-	A	-
spm164-	4	34.753		A	B	A	B	-	A	A	A	A	B	-	A	B	A	B	-	B	B	A	B	B	A	-	-	-	A	B	A	B	B	A	B	B	A	A	A	A	-	A	A	B	B	-	-	A	B
Tps1/138-	4	36.6587		A	B	A	B	-	A	A	A	A	B	B	A	B	A	B	-	B	B	A	A	A	A	-	-	-	A	B	A	B	B	A	B	B	A	A	A	A	-	A	A	B	B	-	-	A	B
Tps1/104-	4	39.0841		B	B	B	B	-	A	A	A	A	B	A	A	A	A	B	-	B	B	A	B	B	A	-	-	-	A	B	A	B	B	A	B	B	B	A	A	A	-	B	A	A	B	-	-	A	B
Tps1/61+-	4	40.0889		B	B	A	B	-	A	A	A	A	B	A	A	A	A	B	-	B	B	A	B	B	A	-	-	-	A	B	A	B	B	A	B	B	B	A	A	A	-	B	A	A	B	-	-	A	B
Tps1/74+	4	40.0889		B	B	A	B	-	A	A	A	A	B	A	A	A	A	B	-	B	B	A	B	B	A	-	-	-	A	B	A	B	B	A	B	B	B	A	A	A	-	B	A	A	B	-	-	A	B
Tps1/168-	4	40.3661		B	B	A	B	-	A	A	A	A	B	A	A	A	A	B	-	B	B	A	B	B	A	-	-	-	A	B	A	B	B	A	B	B	B	A	A	A	-	B	A	A	B	-	-	A	B
Tps1/215+	4	51.731		B	A	A	A	-	A	A	A	A	B	A	A	A	A	A	-	B	A	B	B	A	A	-	-	-	B	A	A	B	B	A	B	B	B	A	A	A	-	B	A	A	B	-	-	B	B
Tps1/194-	4	55.8196		B	A	A	A	-	A	A	A	A	B	A	A	A	A	A	-	B	A	B	B	A	A	-	-	-	B	A	-	A	B	A	B	B	B	A	A	A	-	B	A	A	B	-	-	B	B
spm160-	4	66.0757		B	A	A	A	-	A	A	A	B	B	-	A	A	A	A	-	B	A	B	A	A	A	-	-	-	A	A	B	A	B	B	B	B	B	A	A	B	-	A	A	A	B	-	-	B	A
Tps1/216-	4	72.555		B	A	A	A	-	A	A	A	A	B	A	A	A	A	A	-	A	A	B	A	A	A	-	-	-	A	A	B	A	B	B	B	B	B	A	A	B	-	A	A	A	B	-	-	B	A
spm130+	4	78.7572		B	B	A	A	-	A	A	B	A	B	A	A	-	A	A	-	A	A	B	A	A	B	-	-	-	A	A	B	A	B	B	B	B	A	A	A	B	-	A	A	A	B	-	-	B	A
spm142-	4	80.1085		B	B	A	A	-	A	A	B	A	B	A	A	A	A	A	-	A	A	B	A	A	B	-	-	-	A	A	B	A	B	B	B	B	B	A	A	B	-	A	A	A	B	-	-	B	A
Tps1/241+	4	80.1085		B	B	A	A	-	A	A	B	A	B	A	A	A	A	A	-	A	A	B	A	A	B	-	-	-	A	A	B	A	B	B	B	B	B	A	A	B	-	A	A	A	B	-	-	B	A
spm136-	4	85.7563		B	B	A	A	-	A	A	B	A	B	A	A	-	A	A	-	A	A	B	A	B	B	-	-	-	A	A	B	A	B	B	B	B	B	A	A	B	-	A	B	B	B	-	-	B	A
Tps1/268+	4	86.0682		B	B	A	A	-	A	A	B	A	B	A	A	A	A	A	-	A	A	B	A	B	B	-	-	-	A	A	B	A	B	B	B	-	B	A	A	B	-	A	B	B	B	-	-	B	A
Tps1/128-	4	86.4493		B	B	A	A	-	A	A	B	A	B	B	A	A	A	B	-	A	A	B	B	B	B	-	-	-	A	A	B	A	B	B	B	B	B	A	A	B	-	A	B	B	B	-	-	B	A
spm189-	4	89.5677		A	B	A	A	-	A	A	B	A	B	A	A	A	A	A	-	A	B	B	A	B	B	-	-	-	A	A	B	A	B	B	A	B	B	A	A	B	-	A	B	B	B	-	-	B	A
CenS4	4	94.1067		A	B	A	A	-	A	A	B	A	B	B	A	A	A	A	-	A	B	B	A	B	B	-	-	-	A	A	B	A	B	B	A	B	B	B	A	B	-	A	A	B	B	-	-	A	A
spm163-	4	95.0769		A	B	A	A	-	A	A	B	A	B	-	A	A	A	A	-	A	B	B	A	B	B	-	-	-	A	A	B	A	B	B	A	B	B	B	A	B	-	A	B	B	B	-	-	A	A
Tps1/255+	4	102.284		A	B	B	A	-	A	B	B	A	B	B	A	A	A	A	-	A	A	B	A	B	B	-	-	-	A	A	B	A	B	B	A	B	B	B	A	B	-	A	A	B	A	-	-	A	A
Tps1/206+	4	106.476		A	B	B	A	-	A	B	B	A	B	A	A	A	B	A	-	A	A	B	A	B	B	-	-	-	A	A	A	A	B	B	A	B	B	B	B	B	-	A	A	B	A	-	-	A	A
Tps1/224+	4	108.174		A	B	B	A	-	A	B	B	A	B	B	A	A	B	A	-	A	A	B	A	B	B	-	-	-	A	A	A	A	B	B	A	B	B	B	B	B	-	A	A	B	A	-	-	A	A
cDNA289	4	108.833		A	B	B	A	A	A	B	B	A	B	A	A	A	B	A	A	A	A	B	B	B	B	B	B	B	A	A	A	A	B	B	A	B	B	B	B	A	A	A	A	-	A	B	A	A	A
DRP10	4	109.491		A	B	B	A	-	-	-	B	A	B	B	-	A	B	A	-	A	A	A	A	B	B	B	B	A	-	A	A	A	B	B	-	-	B	B	-	A	A	A	A	B	-	B	-	-	A
cDB107	4	110.912		A	B	B	A	A	A	B	B	A	B	B	A	A	B	A	A	A	A	B	B	B	B	A	B	B	A	A	A	A	B	B	A	B	B	B	B	A	B	A	A	-	A	A	A	A	A
Rrn1	4	110.912		A	B	B	A	A	A	B	B	A	B	B	A	A	B	A	A	A	A	B	B	B	B	A	B	B	A	A	A	A	B	B	A	B	B	B	B	A	B	A	A	-	A	A	A	A	A
cDNA213	4	116.49		-	-	-	-	-	-	-	-	-	-	B	B	A	A	B	A	A	-	-	-	B	B	B	-	B	A	A	A	-	A	B	A	B	B	B	A	B	A	A	B	B	A	B	A	B	B
Tps1/237-	5	0		A	A	B	B	-	B	B	B	B	A	B	A	B	B	B	-	B	A	B	A	B	B	-	-	-	A	A	A	A	A	A	B	B	B	A	A	A	-	B	B	A	B	-	-	B	B
DRP3	5	15.4619		A	A	B	B	-	-	-	B	B	-	B	-	B	A	B	-	B	B	A	A	B	B	A	B	B	-	A	A	A	A	A	-	-	A	A	-	A	B	B	B	A	-	B	-	-	B
spm137+	5	28.6689		A	A	B	B	-	A	B	B	B	A	B	B	-	B	A	-	B	B	A	A	B	A	-	-	-	A	A	A	A	B	A	B	A	B	A	A	A	-	B	A	B	A	-	-	B	B
R	5	33.7692		A	A	B	B	A	A	B	B	B	A	B	B	B	A	A	A	B	B	A	A	B	A	A	A	B	A	A	A	A	A	A	B	B	B	B	A	A	B	B	A	B	A	A	-	B	B
cDNA280	5	38.8694		A	A	B	B	A	A	B	B	B	A	B	B	B	B	A	A	B	B	A	A	A	A	A	B	A	A	B	A	A	A	A	B	B	B	A	A	B	B	A	B	B	B	A	A	B	B
cDNA2a	5	46.9225		A	A	B	B	A	A	B	B	A	B	B	B	B	A	A	A	B	B	A	A	A	A	B	A	B	A	B	A	A	A	A	A	A	B	B	A	A	B	B	B	B	B	B	A	B	B
spm134-	5	48.8016		A	A	B	B	-	A	A	B	A	B	B	B	-	A	A	-	B	B	A	A	A	A	-	-	-	A	B	A	A	A	A	B	A	B	B	A	A	-	B	B	B	B	-	-	B	B
cDNA271	5	49.6605		A	A	B	B	A	A	B	B	A	B	B	B	B	A	A	A	B	B	A	A	A	A	B	A	B	A	B	A	A	A	A	B	A	B	B	A	A	B	B	B	B	B	B	A	B	-
spm124-	5	51.7543		A	A	B	B	-	A	B	B	A	B	B	B	B	A	A	-	B	B	A	A	A	A	-	-	-	A	B	A	A	A	A	B	A	B	B	A	A	-	B	B	B	B	-	-	B	-
spm131-	5	56.5862		A	A	B	B	-	A	B	B	B	A	B	B	-	B	A	-	B	B	A	A	A	A	-	-	-	A	B	A	A	A	A	B	A	B	B	A	A	-	B	A	B	B	-	-	B	B
spm115+	5	59.6463		A	A	B	B	-	A	B	B	B	A	B	B	B	A	A	-	B	B	A	A	A	A	-	-	-	A	B	A	A	A	A	B	A	B	B	A	A	-	B	A	B	B	-	-	B	-
spm190+	5	73.7124		A	A	B	B	-	A	B	A	B	A	B	B	B	A	A	-	A	A	A	A	A	A	-	-	-	A	B	A	A	A	A	B	A	A	B	A	A	-	B	A	B	B	-	-	B	B
Gp	5	78.7589		A	A	B	B	B	A	B	A	B	A	B	B	B	A	B	A	B	B	A	B	A	A	A	B	B	A	B	A	A	A	A	B	A	A	B	B	B	B	B	B	B	B	A	A	B	B
Tps1/133+	5	80.3159		A	A	B	B	-	A	B	A	B	A	B	B	B	A	B	-	B	A	B	A	A	A	-	-	-	A	B	A	A	A	A	B	A	A	B	B	A	-	B	B	B	B	-	-	B	B
pRSR546/8	5	81.1212		A	A	B	B	B	A	B	A	B	A	B	B	B	A	B	A	B	A	A	B	A	A	A	A	B	A	B	A	A	A	A	B	A	A	B	B	B	B	B	B	B	B	A	A	B	B
spm196+	5	83.215		A	A	B	B	-	A	B	A	B	A	B	B	B	A	B	-	B	A	B	A	A	A	-	-	-	A	B	A	B	A	A	B	A	A	B	B	A	-	B	B	B	B	-	-	B	B
Adh/48/45	5	84.2887		A	A	B	B	B	A	B	A	B	A	B	B	B	A	B	A	-	A	-	B	A	-	A	A	B	A	B	A	-	A	A	B	A	A	B	B	-	-	B	-	B	B	A	A	B	B
Tps1/142-	5	90.9459		A	A	B	B	-	A	B	A	B	A	B	B	B	A	B	-	A	A	B	A	A	B	-	-	-	A	B	A	B	A	A	B	A	A	B	B	A	-	B	B	B	B	-	-	B	B
spm125-	5	91.2143		A	A	B	B	-	A	B	A	B	A	B	B	A	A	B	-	A	A	B	A	A	B	-	-	-	A	B	A	B	A	A	B	A	B	B	B	A	-	B	B	B	B	-	-	B	B
spm176-	5	91.2143		A	A	B	B	-	A	B	A	B	A	B	B	A	A	B	-	A	A	B	A	A	B	-	-	-	A	B	A	B	A	A	B	A	B	B	B	A	-	B	B	B	B	-	-	B	B
cDNA148b	5	93.9524		A	A	A	B	B	A	B	A	B	A	B	B	B	A	B	A	B	A	A	-	A	A	B	A	A	A	B	-	B	-	A	B	A	A	A	B	B	A	B	B	B	B	A	-	-	B
pRSR546/5	5	97.3884		A	A	B	B	B	A	B	A	B	A	B	B	B	A	B	A	A	A	B	B	A	B	A	A	B	A	B	A	B	A	A	B	A	A	B	B	A	A	B	A	B	B	A	A	B	B
Tps1/187+	5	98.4084		B	A	B	B	-	A	B	A	B	A	B	B	A	A	B	-	A	A	B	A	A	B	-	-	-	A	B	-	B	A	A	B	A	B	B	B	A	-	B	B	B	B	-	-	B	B
Tps1/77+	5	100.019		A	A	B	B	-	B	B	A	B	A	B	B	B	A	B	-	A	A	B	A	A	B	-	-	-	A	B	A	B	A	A	B	A	A	B	B	A	-	B	B	B	B	-	-	B	B
Tps1/170-	5	102.918		A	A	B	B	-	A	B	A	B	A	B	B	A	A	A	-	A	A	B	A	A	B	-	-	-	A	B	A	B	A	A	B	A	B	B	B	A	-	A	A	A	B	-	-	B	B
Tps1/242+	5	103.079		A	B	B	B	-	A	B	B	B	A	B	A	A	A	B	-	A	A	B	B	A	B	-	-	-	A	B	A	B	A	A	B	A	B	B	B	A	-	B	B	B	B	-	-	B	B
spm188-	5	108.663		A	B	B	B	-	A	B	A	B	A	B	A	A	A	B	-	A	A	B	B	A	B	-	-	-	A	B	A	B	A	A	B	B	B	B	B	A	-	B	B	B	B	-	-	B	B
cDNA231	5	114.729		A	A	B	A	B	A	A	A	B	A	B	B	B	A	B	A	B	B	A	-	A	B	A	A	A	A	B	A	A	A	A	B	A	A	B	B	B	A	A	B	A	A	B	A	B	B
pCD4	5	117.682		A	A	B	B	A	A	B	A	B	A	B	A	B	A	B	A	B	A	A	B	B	B	A	B	A	A	B	A	A	A	A	A	B	A	B	B	B	A	B	B	A	B	A	A	B	B
Tps1/205-	5	118.38		A	B	B	B	-	A	B	A	B	A	B	A	B	A	B	-	B	A	B	B	B	B	-	-	-	A	B	A	A	A	A	A	B	A	B	B	A	-	B	B	A	B	-	-	B	B
spm141-	6	0		A	A	B	A	-	B	A	A	A	A	B	B	A	A	B	-	A	A	B	A	B	B	-	-	-	B	A	B	B	B	A	B	A	B	B	A	B	-	B	B	A	A	-	-	B	A
spm161+	6	1.44458		A	A	B	A	-	B	A	A	A	A	-	A	A	A	B	-	A	A	A	A	A	B	-	-	-	B	A	B	B	B	A	B	A	B	B	A	A	-	B	B	A	A	-	-	B	A
spm147-	6	8.86012		A	A	B	A	-	B	A	A	A	B	B	A	A	A	B	-	A	A	B	A	B	B	-	-	-	B	B	B	B	B	A	B	A	B	B	A	A	-	B	B	A	B	-	-	B	A
Tps1/198+	6	10.1121		A	A	B	A	-	B	A	A	A	A	B	A	A	A	B	-	A	A	B	A	B	B	-	-	-	B	B	-	B	B	A	A	A	B	B	A	A	-	B	B	A	A	-	-	B	A
spm179+	6	11.5567		A	A	B	A	-	B	A	A	A	A	B	A	A	A	A	-	A	A	B	A	B	B	-	-	-	B	B	B	B	B	A	A	A	B	B	A	A	-	B	B	A	A	-	-	B	A
Tps1/127+-	6	31.8772		A	A	B	A	-	B	B	A	B	A	B	A	A	A	B	-	A	A	B	B	B	B	-	-	-	B	B	B	B	A	A	A	A	B	B	B	A	-	B	B	B	B	-	-	B	A
cDNA204	6	33.707		A	A	B	A	A	B	B	A	B	A	B	A	A	A	B	B	A	A	A	B	B	B	B	A	A	B	B	B	B	A	A	A	A	B	B	A	B	A	B	B	B	B	B	A	B	A
Tps1/131+	6	34.5737		A	A	B	A	-	B	B	A	B	A	B	A	A	A	B	-	A	A	B	B	B	B	-	-	-	B	B	B	B	A	A	A	A	B	B	B	A	-	B	B	B	B	-	-	B	A
spm150+-	6	38.137		A	A	B	A	-	B	B	A	B	A	B	A	A	A	B	-	B	A	B	B	B	B	-	-	-	B	B	B	B	B	A	A	A	B	B	B	A	-	B	B	B	B	-	-	B	A
Er1	6	43.7228		A	A	B	A	A	B	B	A	B	A	B	A	A	A	B	B	B	B	A	B	B	B	A	B	A	B	B	B	B	B	A	A	A	B	B	B	A	A	B	B	B	B	B	A	B	A
erm	6	43.7228		A	A	B	A	A	B	B	A	B	A	B	A	A	A	B	B	B	B	A	B	B	B	A	B	A	B	B	B	B	B	A	A	A	B	B	B	A	A	B	B	B	B	B	A	B	A
Tps1/134+	6	45.4563		A	A	B	A	-	A	A	B	B	B	B	A	A	A	A	-	B	A	B	A	B	B	-	-	-	B	B	B	B	B	A	A	A	B	A	B	A	-	B	B	B	A	-	-	B	B
spm162+	6	46.2267		A	A	B	A	-	A	B	B	B	B	-	A	A	A	A	-	A	A	B	A	B	B	-	-	-	B	B	B	B	B	A	A	A	B	A	B	A	-	B	B	B	A	-	-	B	B
cDNA278	6	46.323		A	A	B	A	B	A	A	B	B	B	B	A	A	A	A	A	B	A	A	B	B	B	B	A	A	B	B	B	B	B	A	A	A	B	A	B	A	A	B	B	-	A	B	A	B	B
Tps1/129+	6	47.8639		A	A	A	A	-	B	A	A	A	A	B	A	A	A	A	-	A	A	A	B	A	A	-	-	-	A	A	B	B	A	A	B	A	A	B	B	A	-	B	A	B	A	-	-	B	B
spm165-	6	75.4073		B	B	A	A	-	A	A	B	B	A	-	A	B	B	A	-	A	A	B	B	B	A	-	-	-	B	B	A	A	A	A	B	A	A	B	B	A	-	A	B	B	B	-	-	A	B
pCD7/4and5	6	77.0445		A	B	A	A	B	A	A	B	B	A	B	A	B	B	A	A	B	A	A	B	B	A	B	B	A	B	A	A	A	-	A	B	B	A	B	B	B	A	A	B	-	A	B	A	-	A
Pl	6	77.3334		B	B	A	A	B	A	A	B	B	A	B	A	B	B	A	A	B	A	A	B	B	A	A	A	A	B	B	A	A	A	A	B	A	A	B	B	B	A	A	B	B	B	B	A	A	B
Tps1/137-	6	97.365		B	B	B	A	-	B	B	A	B	A	A	A	B	B	A	-	B	B	A	B	B	A	-	-	-	A	B	A	B	B	B	B	A	B	A	B	B	-	A	A	B	A	-	-	B	B
spm167+	6	98.3281		B	B	A	A	-	A	A	A	B	A	A	A	B	B	A	-	B	A	B	A	B	A	-	-	-	B	B	A	A	A	A	B	B	A	B	B	A	-	A	B	A	B	-	-	A	A
Tps1/251+	6	106.321		B	B	B	A	-	B	B	A	B	A	A	A	B	B	A	-	B	B	A	A	A	A	-	-	-	A	B	A	B	B	B	B	A	B	A	B	B	-	A	A	B	A	-	-	B	B
DRP4	6	129.82		B	B	B	A	-	-	-	A	B	-	A	-	B	B	A	-	B	B	B	A	A	A	B	B	B	-	B	A	B	B	B	-	-	A	A	-	B	B	A	A	B	-	A	-	-	A
cDNA136	7	0		B	B	A	A	B	B	A	A	A	B	A	B	B	B	B	A	B	B	B	B	A	A	A	B	B	A	B	B	B	B	A	B	A	B	B	A	B	B	B	A	B	B	A	A	B	A
c391/2	7	0.487563		B	B	A	A	B	B	A	B	B	A	A	B	B	B	A	A	B	B	B	A	A	A	B	B	B	A	B	B	B	B	A	B	A	B	-	B	A	B	B	B	B	A	A	A	B	A
Tps1/265-	7	0.93762		B	B	A	A	-	B	A	B	B	A	A	B	B	B	B	-	B	B	B	A	A	A	-	-	-	A	B	B	B	B	A	B	-	B	B	B	A	-	B	B	B	A	-	-	B	A
Tps1/228-	7	1.72522		B	B	A	A	-	B	A	B	B	A	A	B	B	B	B	-	B	B	B	A	A	A	-	-	-	A	B	B	B	B	A	B	A	B	B	B	A	-	B	B	B	A	-	-	B	A
Tps1/229+	7	1.72522		B	B	A	A	-	B	A	B	B	A	A	B	B	B	B	-	B	B	B	A	A	A	-	-	-	A	B	B	B	B	A	B	A	B	B	B	A	-	B	B	B	A	-	-	B	A
spm118+	7	1.87524		B	B	A	A	-	B	A	B	B	A	A	B	B	B	A	-	B	B	B	A	A	A	-	-	-	A	B	B	B	B	A	B	A	B	B	B	A	-	B	B	B	A	-	-	B	A
Tps1/271+	7	1.87524		B	B	A	A	-	B	A	B	B	A	A	B	B	B	A	-	B	B	B	A	A	A	-	-	-	A	B	B	B	B	A	B	A	B	B	B	A	-	B	B	B	A	-	-	B	A
spm151-	7	10.8764		A	B	A	A	-	B	A	B	B	B	A	B	A	B	B	-	B	A	B	A	B	A	-	-	-	A	B	A	B	B	B	B	A	B	B	A	B	-	B	A	A	B	-	-	B	B
spm187-	7	11.2514		A	B	A	A	-	B	A	B	B	B	A	B	A	B	B	-	B	A	B	A	A	A	-	-	-	A	B	A	B	B	B	B	A	B	B	A	B	-	B	A	A	B	-	-	B	B
Tps1/99+	7	14.3643		A	A	A	A	-	B	A	B	B	B	A	B	A	B	B	-	B	A	B	A	A	A	-	-	-	A	B	A	B	B	B	A	A	B	B	A	B	-	B	A	A	B	-	-	B	B
Cab1	7	15.9395		A	A	A	A	B	B	A	B	B	B	A	B	-	B	B	A	A	A	B	-	B	A	A	B	B	-	B	B	B	B	A	A	A	A	B	A	A	A	B	B	A	A	A	B	B	-
MI	7	15.9395		A	A	A	A	B	B	A	B	B	B	A	B	-	B	B	A	A	A	B	-	B	A	A	B	B	-	B	B	B	B	A	A	A	A	B	A	A	A	B	B	A	A	A	B	B	-
Tps1/230+	7	18.6774		A	A	A	A	-	B	A	B	B	B	A	B	A	B	B	-	A	A	B	A	A	A	-	-	-	A	A	A	B	B	B	A	A	B	B	A	B	-	B	B	A	A	-	-	B	B
spm172+	7	18.9399		A	A	A	A	-	B	A	B	B	B	A	B	B	B	B	-	A	A	B	A	A	A	-	-	-	A	A	A	B	B	B	A	A	B	B	A	B	-	B	B	A	A	-	-	B	B
cDNA40	7	20.4776		A	A	A	A	B	B	A	B	B	B	A	B	B	B	B	A	A	A	B	B	A	A	A	B	B	A	A	A	B	B	B	A	A	B	B	A	B	B	B	B	A	A	A	B	B	B
Tps1/130-	7	24.9782		A	A	A	A	-	B	A	B	B	B	A	B	B	A	A	-	A	B	A	A	A	A	-	-	-	B	A	A	B	B	B	A	A	A	B	A	B	-	B	B	A	A	-	-	B	B
Tps1/98+-	7	26.1033		A	A	A	A	-	B	B	B	B	B	A	B	B	A	A	-	B	B	A	A	A	A	-	-	-	B	A	A	B	B	B	A	A	A	B	A	B	-	B	B	A	A	-	-	A	B
Leg108mk	7	26.6659		A	A	A	A	B	B	A	B	B	B	A	B	B	A	A	A	A	B	A	A	A	A	-	A	B	B	A	A	B	B	B	A	A	A	B	A	B	B	B	B	A	A	A	B	A	B
Tps1/263+	7	27.9411		A	A	A	A	-	B	A	A	B	B	A	B	B	A	A	-	A	B	B	A	A	A	-	-	-	B	A	A	B	B	B	A	-	A	B	A	B	-	B	B	A	A	-	-	A	B
DRP2	7	38.705		A	A	A	A	-	-	-	A	B	-	B	-	B	A	B	-	A	B	B	B	A	A	A	A	B	-	A	A	B	B	A	-	-	A	A	-	B	A	A	B	B	-	A	-	-	A
pCD7/3	7	58.47		B	B	B	B	B	B	A	A	B	A	B	B	B	A	B	A	A	B	B	B	A	A	B	A	B	B	A	A	B	B	A	A	B	A	A	A	B	A	A	B	B	B	A	A	-	A
[truncated: 19 more columns]
