# Supplementary material for: NMR Metabolomics Defining Genetic Variation in Pea Seed Metabolites
Source: Front Plant Sci. 2018 Jul 17;9:1022. doi: 10.3389/fpls.2018.01022 (PMC6056766; doi:10.3389/fpls.2018.01022)
Supplement: Supplementary file 9 [file Data_Sheet_1.ZIP › Supplementary File SI-Figures M1 and M2.xlsx]

## Sheet: Data
lg	name	cM
1	cDNA267	0	0	1007	cDNA267	A	B	-	B	-	B	B	A	B	A	B	-	B	B	B	A	A	B	-	-	B	A	-	B	-	-	B	B	B	A	-	A	B	A	B	-	A	-	A	B	A	-	-	A
1	Tps1/199+	10.117	0	1002	Tps1/199+	-	-	-	-	-	-	-	-	-	-	-	-	-	-	-	-	-	-	-	-	-	-	-	-	-	-	-	-	-	-	-	-	-	-	-	-	-	-	-	-	-	-	-	-
1	Tps1/204-	10.14	0	1001	Tps1/204-	-	-	-	-	-	-	-	-	-	-	-	-	-	-	-	-	-	-	-	-	-	-	-	-	-	-	-	-	-	-	-	-	-	-	-	-	-	-	-	-	-	-	-	-
1	Tps1/188-	10.349	0	1003	Tps1/188-	A	B	B	A	A	B	B	A	B	-	A	A	A	B	B	B	A	B	A	A	B	A	B	B	A	-	B	B	A	B	B	B	B	A	B	B	A	-	B	B	A	B	B	B
1	cDNA44	16.274	0	1005	cDNA44	A	B	-	A	-	B	B	A	B	A	A	-	A	B	B	B	A	B	-	-	B	A	-	B	-	-	B	A	A	-	-	A	B	A	-	-	A	-	B	B	A	-	-	B
1	cDNA164/1	21.434	0	1006	cDNA164/1	A	B	A	A	-	B	B	A	B	A	A	-	A	B	B	B	A	B	-	-	B	A	-	B	-	-	B	A	B	A	-	A	B	A	B	-	A	-	B	B	A	-	-	B
1	CDj/4-	28.465	0	1009	CDj/4-	A	B	A	A	-	B	B	A	A	A	A	-	A	B	B	B	A	B	-	-	A	A	-	B	-	-	B	A	A	B	B	A	A	B	B	-	A	-	B	B	B	-	-	B
1	Tps1/246-	32.44	0	1010	Tps1/246-	A	B	A	A	B	B	B	A	B	-	A	B	A	B	B	B	A	B	A	A	B	A	A	A	A	-	B	A	B	B	B	A	B	B	B	B	A	-	B	B	B	B	B	B
1	Tps1/257+	35.169	0	1008	Tps1/257+	A	A	A	A	B	B	B	A	B	-	A	B	A	B	A	B	A	B	A	A	B	A	A	A	A	-	B	A	B	B	B	A	B	B	B	A	A	-	B	B	B	B	B	B
1	Tps1/249-	35.817	0	1011	Tps1/249-	-	-	-	-	-	-	-	-	-	-	-	-	-	-	-	-	-	-	-	-	-	-	-	-	-	-	-	-	-	-	-	-	-	-	-	-	-	-	-	-	-	-	-	-
1	Tps1/76+	38.654	0	1012	Tps1/76+	A	A	A	A	B	B	B	A	A	-	A	B	A	B	A	B	B	B	A	A	B	A	A	A	A	-	B	A	B	B	B	A	B	B	B	A	A	-	B	B	B	B	B	B
1	CDj/3+	42.967	0	1018	CDj/3+	A	B	A	A	-	-	B	A	B	A	A	-	A	B	B	B	A	B	-	-	B	A	-	A	-	-	B	A	B	B	B	A	A	A	-	-	A	-	B	B	A	-	-	B
1	Tps1/124+	43.999	0	1013	Tps1/124+	A	A	A	A	B	B	B	A	A	-	A	B	A	B	A	B	B	B	A	A	B	A	A	A	A	-	A	A	A	B	B	A	B	B	B	A	A	-	B	B	B	B	B	B
1	spm/100+	46.491	0	1014	spm/100+	-	-	-	-	-	-	-	-	-	-	-	-	-	-	-	-	-	-	-	-	-	-	-	-	-	-	-	-	-	-	-	-	-	-	-	-	-	-	-	-	-	-	-	-
1	Tps1/181-	50.043	0	1015	Tps1/181-	A	A	A	A	B	B	B	A	A	-	A	B	A	B	A	B	B	B	A	A	B	A	A	A	A	-	A	A	A	B	A	A	B	B	B	A	A	-	B	B	B	B	B	B
1	Tps1/211+	50.659	0	1016	Tps1/211+	-	-	-	-	-	-	-	-	-	-	-	-	-	-	-	-	-	-	-	-	-	-	-	-	-	-	-	-	-	-	-	-	-	-	-	-	-	-	-	-	-	-	-	-
1	Tps1/261+	58.514	0	1017	Tps1/261+	-	-	-	-	-	-	-	-	-	-	-	-	-	-	-	-	-	-	-	-	-	-	-	-	-	-	-	-	-	-	-	-	-	-	-	-	-	-	-	-	-	-	-	-
1	Tps1/247-	65.738	0	1022	Tps1/247-	B	A	A	B	B	B	A	B	B	-	B	B	A	B	A	B	B	B	A	A	B	A	B	A	A	-	B	A	B	A	A	A	A	B	A	A	B	-	B	B	A	B	A	B
1	Tps1/163+	67.311	0	1019	Tps1/163+	-	-	-	-	-	-	-	-	-	-	-	-	-	-	-	-	-	-	-	-	-	-	-	-	-	-	-	-	-	-	-	-	-	-	-	-	-	-	-	-	-	-	-	-
1	spm/93+	68.39	0	1023	spm/93+	-	-	-	-	-	-	-	-	-	-	-	-	-	-	-	-	-	-	-	-	-	-	-	-	-	-	-	-	-	-	-	-	-	-	-	-	-	-	-	-	-	-	-	-
1	1.2lox	69.466	0	1021	1.2lox	B	A	A	B	-	B	A	B	-	A	B	-	A	B	A	B	-	B	-	-	B	A	-	A	-	-	B	A	B	-	A	A	B	B	-	-	B	-	-	B	A	-	-	B
1	Tps1/207-	69.844	0	1020	Tps1/207-	B	A	A	B	B	B	A	B	B	-	B	B	A	B	A	B	B	B	A	A	B	A	A	A	A	-	B	A	B	A	A	A	B	B	A	A	B	-	B	B	A	B	A	B
1	Tps1/254+	71.389	0	1024	Tps1/254+	-	-	-	-	-	-	-	-	-	-	-	-	-	-	-	-	-	-	-	-	-	-	-	-	-	-	-	-	-	-	-	-	-	-	-	-	-	-	-	-	-	-	-	-
1	Tps1/32-	72.988	0	1025	Tps1/32-	B	A	A	B	-	B	A	B	B	A	-	-	A	B	A	B	B	B	-	-	B	A	-	A	-	-	B	A	A	A	A	A	B	B	A	-	B	-	B	B	A	-	-	B
2	spm/24+	0	0	2009	spm/24+	-	-	-	-	-	-	-	-	-	-	-	-	-	-	-	-	-	-	-	-	-	-	-	-	-	-	-	-	-	-	-	-	-	-	-	-	-	-	-	-	-	-	-	-
2	Tps1/67+	25.446	0	2010	Tps1/67+	A	B	B	B	-	A	A	B	A	A	B	-	A	B	-	B	B	A	-	-	A	B	-	A	-	-	B	B	-	B	B	B	A	B	B	-	B	-	B	B	B	-	-	B
2	Tps1/245+	27.165	0	2011	Tps1/245+	-	-	-	-	-	-	-	-	-	-	-	-	-	-	-	-	-	-	-	-	-	-	-	-	-	-	-	-	-	-	-	-	-	-	-	-	-	-	-	-	-	-	-	-
2	spm/36+	28.833	0	2007	spm/36+	-	-	-	-	-	-	-	-	-	-	-	-	-	-	-	-	-	-	-	-	-	-	-	-	-	-	-	-	-	-	-	-	-	-	-	-	-	-	-	-	-	-	-	-
2	Tps1/212-	29.353	0	2008	Tps1/212-	A	B	B	B	A	A	A	B	A	-	B	A	A	B	B	A	A	A	B	B	A	B	B	A	A	-	B	B	B	B	B	A	A	B	A	A	B	-	A	A	B	B	B	B
2	Tps1/258-	30.599	0	2001	Tps1/258-	B	B	A	A	B	A	A	B	A	-	B	A	A	A	B	A	B	B	B	A	B	B	B	A	B	-	A	B	B	A	B	A	A	B	B	A	B	-	A	B	B	A	A	B
2	A3/5-	34.924	0	2002	A3/5-	B	B	A	A	-	A	A	B	A	A	B	-	A	A	B	A	B	B	-	-	A	B	-	A	-	-	A	B	B	A	B	A	A	B	B	-	A	-	A	B	B	-	-	B
2	Tps1/123+	38.843	0	2012	Tps1/123+	B	B	A	A	-	A	A	A	A	A	A	-	A	A	B	A	A	A	-	-	A	B	-	A	-	-	B	A	A	B	B	B	A	A	A	-	B	-	A	A	B	-	-	A
2	Tps1/267-	45.054	0	2014	Tps1/267-	A	B	B	B	A	B	A	B	A	-	B	B	A	B	B	A	A	A	B	B	A	B	B	B	A	-	A	A	B	B	B	B	A	B	A	A	A	-	A	A	B	A	A	B
2	Tps1/213-	47.882	0	2013	Tps1/213-	-	-	-	-	-	-	-	-	-	-	-	-	-	-	-	-	-	-	-	-	-	-	-	-	-	-	-	-	-	-	-	-	-	-	-	-	-	-	-	-	-	-	-	-
2	Tps1/73+	50.377	0	2015	Tps1/73+	-	-	-	-	-	-	-	-	-	-	-	-	-	-	-	-	-	-	-	-	-	-	-	-	-	-	-	-	-	-	-	-	-	-	-	-	-	-	-	-	-	-	-	-
2	Tps1/234-	52.703	0	2006	Tps1/234-	B	B	B	B	A	A	B	B	A	-	B	A	A	A	B	A	B	B	A	B	A	B	B	A	A	-	B	B	A	B	B	A	A	B	A	A	B	-	A	B	B	A	B	A
2	Tps1/231+	52.987	0	2016	Tps1/231+	-	-	-	-	-	-	-	-	-	-	-	-	-	-	-	-	-	-	-	-	-	-	-	-	-	-	-	-	-	-	-	-	-	-	-	-	-	-	-	-	-	-	-	-
2	A	54.214	0	2017	A	A	B	A	A	-	B	A	A	B	A	B	-	A	B	A	A	A	A	-	-	A	B	-	B	-	-	A	A	B	B	B	B	A	B	A	-	A	-	A	A	B	-	-	B
2	Tps1/79+	55.648	0	2004	Tps1/79+	-	-	-	-	-	-	-	-	-	-	-	-	-	-	-	-	-	-	-	-	-	-	-	-	-	-	-	-	-	-	-	-	-	-	-	-	-	-	-	-	-	-	-	-
2	LegJ/2	56.814	0	2018	LegJ/2	A	B	B	A	-	A	A	A	B	A	B	-	A	B	A	A	A	A	-	-	A	B	-	B	-	-	A	A	B	B	-	B	A	B	A	-	A	-	A	A	B	-	-	B
2	Tps1/259-	57.402	0	2005	Tps1/259-	B	B	B	B	A	B	B	B	A	-	B	A	B	A	B	A	B	B	A	B	A	B	B	A	A	-	B	B	A	B	B	B	A	B	A	A	B	-	A	B	B	A	B	B
2	LegJ	58.375	0	2019	LegJ	A	B	B	A	-	A	A	A	B	A	B	-	A	B	A	A	A	A	-	-	A	B	-	B	-	-	A	A	B	B	-	B	A	B	A	-	A	-	A	A	B	-	-	B
2	Tps1/272-	59.094	0	2020	Tps1/272-	A	B	B	A	A	A	A	A	B	-	B	B	A	B	A	A	A	A	B	B	A	B	B	B	A	-	A	A	B	B	B	B	A	B	A	A	A	-	A	A	B	A	A	B
2	Tps1/183-	62.397	0	2021	Tps1/183-	A	B	B	A	A	A	A	A	B	-	B	B	A	B	A	A	A	A	B	B	B	B	B	B	A	-	A	A	B	B	A	B	A	B	A	A	A	-	A	A	B	A	A	B
2	spm/96+	63.737	0	2003	spm/96+	-	-	-	-	-	-	-	-	-	-	-	-	-	-	-	-	-	-	-	-	-	-	-	-	-	-	-	-	-	-	-	-	-	-	-	-	-	-	-	-	-	-	-	-
2	cDNA24	67.277	0	2025	cDNA24	A	B	-	A	-	A	A	B	B	A	B	-	-	B	A	A	A	A	-	-	B	B	-	A	-	-	A	A	B	B	-	B	A	B	B	-	A	-	A	A	B	-	-	B
2	A5/6-	68.432	0	2022	A5/6-	A	B	B	A	-	A	A	B	B	A	B	-	A	B	A	A	A	A	-	-	B	B	-	B	-	-	A	A	B	B	A	B	A	B	B	-	A	-	A	-	B	-	-	B
2	Tps1/66+	68.993	0	2023	Tps1/66+	-	-	-	-	-	-	-	-	-	-	-	-	-	-	-	-	-	-	-	-	-	-	-	-	-	-	-	-	-	-	-	-	-	-	-	-	-	-	-	-	-	-	-	-
2	cDNA56/1	70.421	0	2024	cDNA56/1	A	B	-	A	-	A	A	B	B	A	B	-	A	B	A	A	A	A	-	-	B	B	-	A	-	-	A	A	B	B	-	B	A	B	B	-	A	-	A	A	B	-	-	A
2	GdcP	95.066	0	2026	GdcP	-	-	-	-	-	-	-	-	-	-	B	-	A	A	A	B	A	B	-	-	B	B	-	A	-	-	B	A	B	A	A	B	B	B	B	-	A	-	A	A	B	-	-	A
3	Rb	0	0	3001	Rb	B	B	B	B	-	B	B	B	B	B	B	-	B	B	B	B	B	B	-	-	B	B	-	A	-	-	A	B	A	-	A	B	A	A	A	-	A	-	A	B	A	-	-	B
3	Tps1/11-	1.325	0	3002	Tps1/11-	B	B	B	B	B	B	B	B	B	-	B	B	B	B	B	B	B	B	B	B	B	B	B	A	A	-	A	B	A	B	A	B	A	A	A	A	A	-	A	B	A	A	A	B
3	cDNA53	3.192	0	3003	cDNA53	B	B	B	B	-	B	B	B	B	B	B	-	B	B	B	B	B	B	-	-	B	B	-	A	-	-	A	B	A	-	-	B	A	A	A	-	A	-	A	B	A	-	-	B
3	Vc5	17.615	0	3004	Vc5	A	B	B	B	-	B	B	B	B	B	B	-	B	B	B	B	B	B	-	-	B	B	-	A	-	-	A	A	A	A	-	B	B	B	A	-	A	-	A	B	A	-	-	B
3	Tps1/70+	23.372	0	3005	Tps1/70+	-	-	-	-	-	-	-	-	-	-	-	-	-	-	-	-	-	-	-	-	-	-	-	-	-	-	-	-	-	-	-	-	-	-	-	-	-	-	-	-	-	-	-	-
3	Tps1/81+	27.479	0	3006	Tps1/81+	-	-	-	-	-	-	-	-	-	-	-	-	-	-	-	-	-	-	-	-	-	-	-	-	-	-	-	-	-	-	-	-	-	-	-	-	-	-	-	-	-	-	-	-
3	Tps1/9-	30.281	0	3008	Tps1/9-	A	A	A	B	B	B	B	B	B	-	B	B	B	A	B	B	B	B	A	A	A	B	B	A	B	-	A	A	B	B	A	B	B	B	A	A	B	-	A	B	A	A	A	A
3	spm/68+	30.366	0	3007	spm/68+	-	-	-	-	-	-	-	-	-	-	-	-	-	-	-	-	-	-	-	-	-	-	-	-	-	-	-	-	-	-	-	-	-	-	-	-	-	-	-	-	-	-	-	-
3	Tps1/182+	47.782	0	3009	Tps1/182+	-	-	-	-	-	-	-	-	-	-	-	-	-	-	-	-	-	-	-	-	-	-	-	-	-	-	-	-	-	-	-	-	-	-	-	-	-	-	-	-	-	-	-	-
3	Tps1/120-	49.644	0	3010	Tps1/120-	A	A	A	B	B	B	B	A	A	-	B	B	B	A	A	B	A	B	A	A	B	B	A	B	A	-	B	B	B	A	A	B	B	B	A	A	B	-	B	B	B	A	A	A
3	Adh1	57.039	0	3011	Adh1	A	A	-	B	-	A	B	A	A	B	B	-	B	A	A	B	A	B	-	-	A	B	-	B	-	-	B	B	B	A	-	B	B	B	A	-	B	-	B	A	B	-	-	A
3	Tps1/13-	65.933	0	3014	Tps1/13-	A	A	A	A	B	A	A	A	A	-	B	B	B	A	A	B	A	B	A	A	B	B	A	B	A	-	B	B	B	B	A	B	B	B	A	A	B	-	B	A	A	A	B	B
3	Tps1/269-	68.544	0	3013	Tps1/269-	A	A	A	B	B	A	A	A	A	-	B	B	B	A	A	B	A	B	A	A	B	B	A	B	A	-	A	B	B	B	A	B	B	B	A	A	B	-	B	A	A	A	B	B
3	Tps1/262+	69.231	0	3015	Tps1/262+	-	-	-	-	-	-	-	-	-	-	-	-	-	-	-	-	-	-	-	-	-	-	-	-	-	-	-	-	-	-	-	-	-	-	-	-	-	-	-	-	-	-	-	-
3	Tps1/21-	70.336	0	3017	Tps1/21-	A	A	A	B	B	A	A	A	A	-	B	B	B	A	A	B	A	B	A	A	B	B	A	B	A	-	B	B	B	B	A	B	B	B	A	A	B	-	B	A	A	A	B	B
3	Tps1/52-	70.741	0	3016	Tps1/52-	A	A	A	B	B	A	A	A	A	-	B	B	B	A	A	B	A	B	A	A	B	B	A	B	A	-	B	B	B	B	A	B	B	B	A	A	B	-	B	A	A	A	B	B
3	Chs1	72.357	0	3012	Chs1	A	A	B	B	-	A	A	A	A	A	B	-	B	A	A	B	A	B	-	-	B	B	-	B	-	-	B	B	B	A	-	B	B	B	A	-	B	-	B	A	A	-	-	B
3	cDNA137	82.635	0	3018	cDNA137	-	-	-	-	-	-	-	-	-	-	-	-	-	-	-	-	-	-	-	-	-	-	-	-	-	-	-	-	-	-	-	-	-	-	-	-	-	-	-	-	-	-	-	-
3	Tps1/59+	101.561	0	3019	Tps1/59+	-	-	-	-	-	-	-	-	-	-	-	-	-	-	-	-	-	-	-	-	-	-	-	-	-	-	-	-	-	-	-	-	-	-	-	-	-	-	-	-	-	-	-	-
3	Tps1/175+	107.797	0	3021	Tps1/175+	-	-	-	-	-	-	-	-	-	-	-	-	-	-	-	-	-	-	-	-	-	-	-	-	-	-	-	-	-	-	-	-	-	-	-	-	-	-	-	-	-	-	-	-
3	Tps1/195-	109.175	0	3024	Tps1/195-	A	A	B	A	A	A	A	B	A	-	A	B	A	A	A	A	A	B	A	B	B	B	B	B	A	-	A	B	B	B	A	A	B	B	B	A	A	-	A	B	B	B	B	A
3	spm/28+	110.259	0	3023	spm/28+	-	-	-	-	-	-	-	-	-	-	-	-	-	-	-	-	-	-	-	-	-	-	-	-	-	-	-	-	-	-	-	-	-	-	-	-	-	-	-	-	-	-	-	-
3	Tps1/210+	110.955	0	3022	Tps1/210+	-	-	-	-	-	-	-	-	-	-	-	-	-	-	-	-	-	-	-	-	-	-	-	-	-	-	-	-	-	-	-	-	-	-	-	-	-	-	-	-	-	-	-	-
3	Tps1/176-	112.742	0	3020	Tps1/176-	A	A	A	B	B	A	A	B	A	-	A	B	B	A	A	A	A	B	A	A	B	B	B	B	A	-	B	B	A	B	A	B	B	B	B	A	A	-	A	A	B	B	B	A
3	Tps1/68+	119.551	0	3026	Tps1/68+	A	A	B	B	A	A	A	B	A	-	A	B	B	A	B	B	A	A	A	B	B	B	B	B	A	-	A	B	B	B	B	A	B	B	B	A	A	-	A	B	B	B	B	B
3	Tps1/82+	119.999	0	3025	Tps1/82+	-	-	-	-	-	-	-	-	-	-	-	-	-	-	-	-	-	-	-	-	-	-	-	-	-	-	-	-	-	-	-	-	-	-	-	-	-	-	-	-	-	-	-	-
3	Tps1/174-	125.717	0	3027	Tps1/174-	-	-	-	-	-	-	-	-	-	-	-	-	-	-	-	-	-	-	-	-	-	-	-	-	-	-	-	-	-	-	-	-	-	-	-	-	-	-	-	-	-	-	-	-
3	Tps1/226-	133.145	0	3028	Tps1/226-	A	A	A	B	A	A	A	B	B	-	A	B	B	B	B	B	A	A	A	A	B	B	A	B	A	-	A	B	B	B	B	A	A	B	A	A	A	-	A	B	B	B	B	B
3	Tps1/232+	134.235	0	3029	Tps1/232+	-	-	-	-	-	-	-	-	-	-	-	-	-	-	-	-	-	-	-	-	-	-	-	-	-	-	-	-	-	-	-	-	-	-	-	-	-	-	-	-	-	-	-	-
3	Tps1/178+	139.892	0	3031	Tps1/178+	B	A	A	B	A	A	A	B	B	-	B	B	B	B	A	B	A	A	A	A	B	B	A	B	A	-	B	A	B	A	B	A	A	B	A	A	A	-	A	B	B	B	B	B
3	CDj/5-	142.81	0	3030	CDj/5-	B	A	A	B	-	-	A	B	B	B	A	-	B	B	A	B	A	A	-	-	B	A	-	B	-	-	A	A	B	A	B	A	A	B	A	-	A	-	A	B	B	-	-	B
3	Tps1/24-	147.454	0	3032	Tps1/24-	B	A	A	B	A	B	A	B	B	-	B	B	A	B	B	B	A	A	A	A	B	B	A	B	B	-	B	A	B	A	B	A	A	B	A	B	A	-	A	B	B	B	B	B
3	spm/47+	149.358	0	3033	spm/47+	-	-	-	-	-	-	-	-	-	-	-	-	-	-	-	-	-	-	-	-	-	-	-	-	-	-	-	-	-	-	-	-	-	-	-	-	-	-	-	-	-	-	-	-
3	spm/97+	149.909	0	3034	spm/97+	-	-	-	-	-	-	-	-	-	-	-	-	-	-	-	-	-	-	-	-	-	-	-	-	-	-	-	-	-	-	-	-	-	-	-	-	-	-	-	-	-	-	-	-
3	Tps1/121-	160.323	0	3035	Tps1/121-	B	B	A	B	B	B	A	B	B	-	B	B	A	B	B	B	A	A	A	A	B	B	B	B	B	-	B	A	A	A	B	A	A	B	A	B	A	-	A	B	B	B	B	B
3	Tps1/189-	162.79	0	3036	Tps1/189-	B	B	A	B	B	B	A	B	B	-	B	B	A	B	B	B	A	A	A	A	B	B	B	B	B	-	B	A	A	A	B	A	A	B	A	B	A	-	A	B	B	B	B	B
3	Tps1/260-	163.378	0	3038	Tps1/260-	B	B	A	B	B	B	A	B	B	-	B	B	A	B	B	B	A	A	A	A	B	B	B	B	B	-	B	A	A	A	B	B	A	B	A	B	A	-	A	B	B	B	B	B
3	dr1-	164.972	0	3037	dr1-	B	B	-	B	-	B	A	B	B	A	B	-	A	B	B	B	A	A	-	-	B	B	-	B	-	-	B	A	A	A	B	A	A	B	A	-	A	-	A	B	B	-	-	B
3	Le	168.591	0	3039	Le	B	B	A	B	-	B	A	B	B	A	B	-	A	B	B	B	A	A	-	-	B	A	-	B	-	-	B	A	A	A	B	B	A	A	A	-	A	-	A	B	B	-	-	B
4	Tps1/264+	0	0	4001	Tps1/264+	A	A	A	A	B	B	B	A	A	-	B	B	A	A	A	A	B	B	A	A	A	B	A	A	A	-	B	A	A	B	A	B	B	A	B	B	A	-	B	A	A	A	A	B
4	spm/59+	7.368	0	4007	spm/59+	-	-	-	-	-	-	-	-	-	-	-	-	-	-	-	-	-	-	-	-	-	-	-	-	-	-	-	-	-	-	-	-	-	-	-	-	-	-	-	-	-	-	-	-
4	Tps1/12-	7.969	0	4006	Tps1/12-	A	A	A	A	B	B	B	A	A	-	B	B	A	B	A	A	B	B	A	A	A	B	A	A	A	-	A	A	A	B	A	B	B	A	B	B	A	-	B	B	A	B	A	B
4	Tps1/169-	7.999	0	4005	Tps1/169-	A	A	A	A	B	B	B	A	A	-	B	B	A	B	A	A	B	B	A	A	A	B	A	A	A	-	A	A	A	B	A	B	B	A	B	B	A	-	B	B	A	B	A	B
4	Tps1/197+	8.012	0	4004	Tps1/197+	A	A	A	A	B	B	B	A	A	-	B	B	A	B	A	A	B	B	A	A	A	B	A	A	A	-	A	A	A	B	A	B	B	A	B	B	A	-	B	B	A	B	A	B
4	Tps1/179+	8.683	0	4003	Tps1/179+	-	-	-	-	-	-	-	-	-	-	-	-	-	-	-	-	-	-	-	-	-	-	-	-	-	-	-	-	-	-	-	-	-	-	-	-	-	-	-	-	-	-	-	-
4	Tps1/63+	10.647	0	4002	Tps1/63+	A	A	A	A	-	B	B	A	A	B	-	-	A	B	B	A	B	B	-	-	A	B	-	A	-	-	A	A	B	B	A	B	B	A	B	-	A	-	B	B	A	-	-	B
4	Lox9/7	18.642	0	4008	Lox9/7	B	B	B	A	-	B	B	A	A	B	B	-	A	A	A	A	A	B	-	-	A	B	-	B	-	-	-	-	-	-	-	-	-	-	-	-	-	-	-	-	-	-	-	-
4	Tps1/111+	25.405	0	4009	Tps1/111+	B	B	A	A	A	B	B	A	A	-	B	B	A	A	A	A	A	B	A	A	A	B	A	B	A	-	A	A	A	B	A	B	B	A	A	A	B	-	A	B	A	B	A	A
4	D15B/1	39.259	0	4011	D15B/1	-	-	-	-	-	-	-	-	-	-	-	-	-	-	-	-	-	-	-	-	-	-	-	-	-	-	-	-	-	-	-	-	-	-	-	-	-	-	-	-	-	-	-	-
4	Tps1/209+	41.115	0	4010	Tps1/209+	-	-	-	-	-	-	-	-	-	-	-	-	-	-	-	-	-	-	-	-	-	-	-	-	-	-	-	-	-	-	-	-	-	-	-	-	-	-	-	-	-	-	-	-
4	Tps1/38+	49.453	0	4012	Tps1/38+	B	B	B	B	A	B	B	A	A	-	B	B	A	B	B	A	A	B	A	B	B	A	A	B	A	-	A	A	B	B	A	B	B	B	A	A	B	-	A	B	B	A	B	A
4	A5/14-	50.447	0	4013	A5/14-	B	B	B	B	-	B	B	A	A	B	B	-	A	B	B	A	A	B	-	-	B	A	-	B	-	-	A	A	B	B	A	B	B	B	A	-	B	-	A	-	B	-	-	A
4	Tps1/168-	56.252	0	4015	Tps1/168-	B	B	B	B	A	B	B	A	A	-	B	B	B	B	B	A	A	B	A	B	A	A	A	A	A	-	A	A	B	B	A	B	B	B	B	B	B	-	A	B	A	A	B	A
4	Tps1/71-	56.609	0	4014	Tps1/71-	-	-	-	-	-	-	-	-	-	-	-	-	-	-	-	-	-	-	-	-	-	-	-	-	-	-	-	-	-	-	-	-	-	-	-	-	-	-	-	-	-	-	-	-
4	Tps1/61+	58.92	0	4016	Tps1/61+	-	-	-	-	-	-	-	-	-	-	-	-	-	-	-	-	-	-	-	-	-	-	-	-	-	-	-	-	-	-	-	-	-	-	-	-	-	-	-	-	-	-	-	-
4	cDNA194/2	67.979	0	4019	cDNA194/2	B	B	A	B	-	B	B	A	B	B	B	-	-	B	A	A	A	A	-	-	A	B	-	A	-	-	A	A	A	B	-	B	B	A	B	-	B	-	B	B	A	-	-	A
4	Tps1/94-	70.744	0	4017	Tps1/94-	B	B	A	B	A	B	B	A	B	-	B	B	B	B	A	A	A	A	A	B	A	B	B	A	A	-	A	A	A	B	B	B	B	A	B	B	B	-	B	B	B	A	B	A
4	Tps1/194-	73.218	0	4020	Tps1/194-	B	B	A	B	A	B	B	A	B	-	B	B	B	B	A	A	A	A	A	B	A	B	B	B	A	-	A	A	A	B	B	B	A	A	B	B	B	-	B	B	B	B	B	A
4	Tps1/215+	75.451	0	4018	Tps1/215+	-	-	-	-	-	-	-	-	-	-	-	-	-	-	-	-	-	-	-	-	-	-	-	-	-	-	-	-	-	-	-	-	-	-	-	-	-	-	-	-	-	-	-	-
4	spm/30+	103.894	0	4021	spm/30+	-	-	-	-	-	-	-	-	-	-	-	-	-	-	-	-	-	-	-	-	-	-	-	-	-	-	-	-	-	-	-	-	-	-	-	-	-	-	-	-	-	-	-	-
4	Tps1/227-	120.532	0	4022	Tps1/227-	B	B	A	A	A	A	B	A	A	-	A	B	A	B	B	A	B	A	A	A	B	B	B	A	A	-	B	A	A	A	A	B	A	A	B	B	B	-	A	B	A	B	B	A
4	Tps1/225+	132.516	0	4029	Tps1/225+	B	B	A	B	A	A	B	A	A	-	A	A	B	A	B	A	B	A	B	A	B	B	B	A	A	-	A	A	A	A	A	B	B	A	B	A	B	-	A	B	A	B	B	A
4	Rrn1H	137.526	0	4023	Rrn1H	B	B	-	A	-	A	B	A	A	A	A	-	B	A	B	A	B	A	-	-	B	B	-	A	-	-	-	A	A	B	-	B	B	A	B	-	B	-	B	B	A	-	-	A
4	Rrn1	138.458	0	4024	Rrn1	B	B	A	A	-	A	B	A	A	A	A	-	B	-	B	A	B	A	-	-	B	B	-	A	-	-	A	A	A	B	A	B	B	A	B	-	B	-	B	B	A	-	-	A
4	Tps1/206+	141.628	0	4027	Tps1/206+	-	-	-	-	-	-	-	-	-	-	-	-	-	-	-	-	-	-	-	-	-	-	-	-	-	-	-	-	-	-	-	-	-	-	-	-	-	-	-	-	-	-	-	-
4	Tps1/224+	142.29	0	4025	Tps1/224+	B	B	A	A	A	A	B	A	A	-	A	B	B	A	B	B	B	A	B	A	B	B	A	A	A	-	A	A	A	B	A	B	B	A	B	A	B	-	B	B	A	B	A	B
4	Tps1/248-	142.612	0	4026	Tps1/248-	B	B	A	A	A	A	B	A	A	-	A	B	B	A	B	B	B	A	B	A	B	B	A	A	A	-	A	A	A	B	A	B	B	A	B	A	B	-	B	B	A	B	A	B
4	cDNA289/1	144.999	0	4028	cDNA289/1	B	B	A	A	-	A	B	A	A	A	A	-	B	A	B	B	B	A	-	-	B	B	-	A	-	-	A	A	A	B	A	A	B	A	B	-	B	-	B	B	A	-	-	B
5	Tps1/140-	0	0	5001	Tps1/140-	B	B	B	A	A	B	B	A	A	-	A	A	A	B	B	A	B	B	B	A	A	A	A	A	B	-	A	B	A	B	B	A	A	A	A	A	A	-	A	A	B	B	A	B
5	Tps1/28-	1.598	0	5002	Tps1/28-	B	B	B	A	A	B	B	A	A	-	A	A	A	B	B	A	B	B	B	A	A	A	B	A	B	-	A	B	A	B	A	A	A	A	A	A	A	-	A	A	B	B	A	B
5	cDNA2a	2.874	0	5004	cDNA2a	B	B	B	A	-	B	B	A	A	A	A	-	-	-	B	A	B	B	-	-	A	A	-	A	-	-	A	B	A	B	-	A	-	A	B	-	-	-	A	A	B	-	-	B
5	cDNA280	19.324	0	5003	cDNA280	B	B	A	A	-	B	B	A	-	A	A	-	A	B	B	B	-	A	-	-	B	B	-	A	-	-	A	B	B	B	A	A	B	A	B	-	A	-	A	B	A	-	-	B
5	R	28.189	0	5006	R	-	-	-	-	-	-	-	-	-	-	-	-	-	-	-	-	-	-	-	-	-	-	-	-	-	-	-	-	-	-	-	-	-	-	-	-	-	-	-	-	-	-	-	-
5	cDNA189a	31.26	0	5005	cDNA189a	B	B	-	A	-	B	A	A	-	A	A	-	A	B	B	B	A	A	-	-	B	B	-	A	-	-	A	-	-	-	-	-	-	-	-	-	-	-	-	-	-	-	-	B
5	Vc2	51.347	0	5008	Vc2	B	B	-	B	-	B	A	A	B	A	A	-	A	A	B	B	A	A	-	-	B	B	-	A	-	-	-	-	-	A	-	B	B	B	B	-	B	-	A	A	A	-	-	B
5	Tps1/205-	55.094	0	5007	Tps1/205-	-	-	-	-	-	-	-	-	-	-	-	-	-	-	-	-	-	-	-	-	-	-	-	-	-	-	-	-	-	-	-	-	-	-	-	-	-	-	-	-	-	-	-	-
5	cDNA231	65.399	0	5009	cDNA231	B	B	A	B	-	B	A	A	A	A	B	-	B	A	B	B	A	A	-	-	B	B	-	A	-	-	B	B	B	A	-	B	-	B	B	-	-	-	A	A	B	-	-	B
5	Gp	72.241	0	5010	Gp	-	-	-	-	-	-	-	-	-	-	-	-	-	-	-	-	-	-	-	-	-	-	-	-	-	-	-	-	-	-	-	-	-	-	-	-	-	-	-	-	-	-	-	-
5	Tps1/87-	79.725	0	5017	Tps1/87-	B	B	A	A	A	B	A	A	B	-	B	A	A	A	A	B	A	A	B	B	B	B	A	A	B	-	B	B	B	B	B	A	B	A	A	A	B	-	A	A	B	B	B	B
5	Tps1/77+	84.183	0	5012	Tps1/77+	-	-	-	-	-	-	-	-	-	-	-	-	-	-	-	-	-	-	-	-	-	-	-	-	-	-	-	-	-	-	-	-	-	-	-	-	-	-	-	-	-	-	-	-
5	Tps1/40-	85.059	0	5014	Tps1/40-	B	B	A	A	B	B	A	A	B	-	B	A	B	A	A	B	A	A	A	B	B	B	A	A	B	-	B	B	B	B	B	B	B	B	B	A	B	-	A	A	B	B	A	B
5	Tps1/187+	87.327	0	5015	Tps1/187+	-	-	-	-	-	-	-	-	-	-	-	-	-	-	-	-	-	-	-	-	-	-	-	-	-	-	-	-	-	-	-	-	-	-	-	-	-	-	-	-	-	-	-	-
5	Rrn5S1	88.038	0	5013	Rrn5S1	B	B	A	A	-	B	A	A	B	A	B	-	B	A	A	-	A	-	-	-	B	B	-	A	-	-	B	B	-	A	B	B	B	A	B	-	B	-	A	A	B	-	-	B
5	Tps1/170-	90.548	0	5016	Tps1/170-	-	-	-	-	-	-	-	-	-	-	-	-	-	-	-	-	-	-	-	-	-	-	-	-	-	-	-	-	-	-	-	-	-	-	-	-	-	-	-	-	-	-	-	-
6	cDNA41	0	0	6001	cDNA41	B	A	-	B	-	A	A	B	B	B	B	-	B	B	A	A	A	A	-	-	A	B	-	B	-	-	B	B	B	B	-	-	B	B	A	-	B	-	A	A	A	-	-	A
6	Gsn2	8.211	0	6002	Gsn2	A	A	B	B	-	A	A	B	B	B	B	-	B	A	A	B	A	A	-	-	B	A	-	A	-	-	A	B	B	A	-	B	B	B	A	-	B	-	A	B	A	-	-	A
6	spm/107+	10.034	0	6003	spm/107+	-	-	-	-	-	-	-	-	-	-	-	-	-	-	-	-	-	-	-	-	-	-	-	-	-	-	-	-	-	-	-	-	-	-	-	-	-	-	-	-	-	-	-	-
6	PsNYC	14.579	0	6004	PsNYC	B	A	B	B	A	A	A	B	B	A	B	A	B	A	A	B	A	A	B	A	B	A	A	A	A	A	A	B	B	B	A	B	B	A	A	A	B	-	A	B	A	B	A	B
6	Tps1/222+	24.567	0	6005	Tps1/222+	A	A	B	B	A	A	A	A	B	-	A	A	A	A	A	B	A	A	B	B	B	A	A	A	A	-	A	B	B	B	B	B	B	A	A	A	B	-	A	B	A	B	A	B
6	Tps1/198+	28.717	0	6008	Tps1/198+	A	A	B	B	A	A	A	A	B	-	A	A	A	A	A	B	A	A	B	B	B	A	A	A	A	-	A	B	B	B	B	B	A	B	B	A	B	-	A	B	A	B	A	B
6	Tps1/162-	28.93	0	6006	Tps1/162-	A	A	B	B	A	A	A	A	B	-	A	A	A	A	A	B	A	A	B	B	B	A	A	A	A	-	A	B	B	B	B	B	A	B	B	A	B	-	A	B	A	B	A	B
6	Cab2a	31.516	0	6007	Cab2a	A	A	B	B	-	A	A	A	B	A	A	-	A	A	A	B	A	A	-	-	B	A	-	A	-	-	A	A	B	A	-	B	A	B	B	-	B	-	A	B	A	-	-	B
6	Tps1/158+-	34.012	0	6009	Tps1/158+-	A	A	B	B	A	A	A	A	B	-	A	A	B	A	A	B	A	A	B	B	B	A	A	A	B	-	A	B	B	B	B	B	A	B	B	A	B	-	A	B	A	A	B	B
6	Tps1/35+	58.941	0	6010	Tps1/35+	A	B	A	B	A	B	B	A	A	-	A	A	B	B	A	A	A	A	A	A	B	B	B	A	B	-	A	A	A	B	B	B	A	B	B	A	B	-	A	B	A	A	B	B
6	cDNA289/2	65.657	0	6011	cDNA289/2	A	B	B	B	-	B	B	A	A	B	A	-	B	B	A	A	A	B	-	-	A	B	-	A	-	-	-	B	-	-	-	-	-	B	B	-	B	-	A	B	A	-	-	B
6	Gsp	71.488	0	6012	Gsp	A	B	A	B	-	B	B	A	B	B	A	-	B	B	A	A	A	B	-	-	A	B	-	-	-	-	A	B	A	B	A	B	A	B	B	-	B	-	A	B	B	-	-	B
6	Pl	99.092	0	6013	Pl	-	-	-	-	-	-	-	-	-	-	-	-	-	-	-	-	-	-	-	-	-	-	-	-	-	-	-	-	-	-	-	-	-	-	-	-	-	-	-	-	-	-	-	-
7	cDNA136	0	0	7012	cDNA136	A	A	A	A	-	A	A	A	A	A	A	-	A	A	A	B	A	B	-	-	B	B	-	B	-	-	-	-	-	A	-	A	A	-	A	-	B	-	B	A	A	-	-	B
7	Tps1/271+	12.093	0	7013	Tps1/271+	-	-	-	-	-	-	-	-	-	-	-	-	-	-	-	-	-	-	-	-	-	-	-	-	-	-	-	-	-	-	-	-	-	-	-	-	-	-	-	-	-	-	-	-
7	Cab1	27.457	0	7011	Cab1	A	A	A	A	-	A	A	A	A	A	B	-	-	A	A	A	B	B	-	-	B	B	-	B	-	-	B	B	B	B	-	B	A	A	A	-	B	-	B	A	A	-	-	B
7	Tps1/122-	31.331	0	7010	Tps1/122-	A	A	A	A	-	A	A	A	A	A	B	-	A	A	A	A	B	B	-	-	B	B	-	B	-	-	B	B	A	A	B	A	A	A	A	-	B	-	B	A	A	-	-	B
7	Tps1/230+	35.027	0	7009	Tps1/230+	A	A	A	A	B	A	A	A	A	-	B	B	A	A	A	B	B	B	B	A	B	B	A	B	A	-	B	B	B	A	B	A	A	A	A	A	B	-	B	A	A	B	B	B
7	Tps1/161-	39.555	0	7008	Tps1/161-	A	A	A	A	B	A	A	A	A	-	B	B	A	B	A	A	B	B	A	A	B	B	A	B	A	-	B	B	B	A	B	B	A	A	A	A	B	-	B	A	A	B	B	B
7	cDNA40/1	40.711	0	7014	cDNA40/1	-	-	-	-	-	-	-	-	-	-	-	-	-	-	-	-	-	-	-	-	-	-	-	-	-	-	-	-	-	-	-	-	-	-	-	-	-	-	-	-	-	-	-	-
7	A5/1-	41.152	0	7007	A5/1-	A	A	A	A	-	A	A	A	A	A	B	-	A	B	A	A	B	B	-	-	B	B	-	B	-	-	B	B	B	A	B	B	A	A	A	-	B	-	B	-	A	-	-	B
7	Tps1/126-	43.994	0	7006	Tps1/126-	-	-	-	-	-	-	-	-	-	-	-	-	-	-	-	-	-	-	-	-	-	-	-	-	-	-	-	-	-	-	-	-	-	-	-	-	-	-	-	-	-	-	-	-
7	Tps1/263+	49.67	0	7005	Tps1/263+	A	A	A	A	A	B	A	A	A	-	A	B	A	A	B	B	B	A	B	A	B	A	A	A	A	-	A	B	B	A	B	A	A	A	A	A	A	-	B	A	B	A	B	A
7	cDNA228	61.197	0	7003	cDNA228	A	A	A	B	-	A	B	A	A	A	B	-	A	B	A	B	B	B	-	-	B	B	-	B	-	-	B	B	A	B	-	A	-	A	A	-	-	-	B	B	A	-	-	A
7	Rrn2	64.181	1	7004	rDNA1	A	A	B	B	-	A	B	B	A	A	B	-	B	B	A	B	B	B	-	-	B	B	-	A	-	-	B	B	A	B	-	A	-	A	A	-	-	-	B	B	A	-	-	A
7	Tps1/89-	93.58	0	7001	Tps1/89-	B	A	A	B	A	A	B	B	B	-	B	A	A	B	A	B	B	B	A	A	B	B	A	A	A	-	B	A	B	B	A	A	B	A	B	A	B	-	B	A	B	B	A	A
7	Tps1/185-	93.59	0	7002	Tps1/185-	B	A	A	B	A	A	B	B	B	-	B	A	A	B	A	B	B	B	A	A	B	B	A	A	A	-	B	A	B	B	A	A	B	A	B	A	B	-	B	A	B	B	A	A
	pAt-T4/11+			1004	pAt-T4/11+	B	A	-	B	-	B	B	A	A	A	A	-	B	B	B	A	A	B	-	-	B	A	-	B	-	-	B	B	-	A	-	A	B	A	A	-	A	-	B	B	B	-	-	A
	ce			5011	ce	-	-	-	-	-	-	-	-	-	-	-	-	-	-	-	-	-	-	-	-	-	-	-	-	-	-	-	-	-	-	-	-	-	-	-	-	-	-	-	-	-	-	-	-
	Tps1/270+			7016	Tps1/270+	A	B	A	B	B	B	A	A	B	-	A	A	B	B	B	A	A	A	B	B	A	B	B	B	A	-	B	A	B	A	B	B	A	B	A	A	B	-	B	A	B	A	B	A
	spm/63+			7015	spm/63+	-	-	-	-	-	-	-	-	-	-	-	-	-	-	-	-	-	-	-	-	-	-	-	-	-	-	-	-	-	-	-	-	-	-	-	-	-	-	-	-	-	-	-	-
[truncated: 201 more columns]

## Sheet: map
name	lg	cM		168	A	B	-	chisq		group	length		position
cDNA267	1	0	0		54	56	56	0.00909091		1	72.988		0	0.00909091
Tps1/199+	1	10.117	3.17339		68	53	53	0.464876		2	95.066		12.4751	-0.464876
Tps1/204-	1	10.14	6.34678		68	54	54	0.401639		3	168.591		12.5034	-0.401639
Tps1/188-	1	10.349	9.52017		75	93	93	0.482143		4	144.999		12.7611	0.482143
cDNA44	1	16.274	12.6936		58	67	67	0.162		5	90.548		20.0671	0.162
cDNA164/1	1	21.434	15.867		73	74	74	0.00170068		6	99.092		26.4298	0.00170068
CDj/4-	1	28.465	19.0403		64	75	75	0.217626		7	93.59		35.0996	0.217626
Tps1/246-	1	32.44	22.2137		97	113	113	0.304762					40.0011	0.304762
Tps1/257+	1	35.169	25.3871		60	70	70	0.192308					43.3662	0.192308
Tps1/249-	1	35.817	28.5605		62	59	59	0.018595					44.1652	-0.018595
Tps1/76+	1	38.654	31.7339		87	79	79	0.0963855					47.6635	-0.0963855
CDj/3+	1	42.967	34.9073		70	66	66	0.0294118					52.9817	-0.0294118
Tps1/124+	1	43.999	38.0807		109	100	100	0.09689					54.2543	-0.09689
spm/100+	1	46.491	41.2541		71	59	59	0.276923					57.3271	-0.276923
Tps1/181-	1	50.043	44.4275		89	80	80	0.119822					61.707	-0.119822
Tps1/211+	1	50.659	47.6009		62	61	61	0.00203252					62.4666	-0.00203252
Tps1/261+	1	58.514	50.7743		59	60	60	0.00210084					72.1524	0.00210084
Tps1/247-	1	65.738	53.9477		103	107	107	0.0190476					81.0602	0.0190476
Tps1/163+	1	67.311	57.121		57	63	63	0.075					82.9998	0.075
spm/93+	1	68.39	60.2944		67	63	63	0.0307692					84.3303	-0.0307692
1.2lox	1	69.466	63.4678		72	69	69	0.0159574					85.6571	-0.0159574
Tps1/207-	1	69.844	66.6412		109	102	102	0.0580569					86.1232	-0.0580569
Tps1/254+	1	71.389	69.8146		59	60	60	0.00210084					88.0283	0.00210084
Tps1/32-	1	72.988	72.988		82	62	62	0.694444					90	-0.694444
	0.5
spm/24+	2	0	0		67	61	61	0.0703125					100	-0.0703125
Tps1/67+	2	25.446	3.80264		78	105	105	0.995902					124.09	0.995902
Tps1/245+	2	27.165	7.60528		53	69	69	0.52459					125.717	0.52459
spm/36+	2	28.833	11.4079		59	71	71	0.276923					127.297	0.276923
Tps1/212-	2	29.353	15.2106		82	87	87	0.0369822					127.789	0.0369822
Tps1/258-	2	30.599	19.0132		58	71	71	0.327519					128.968	0.327519
A3/5-	2	34.924	22.8158		71	75	75	0.0273973					133.063	0.0273973
Tps1/123+	2	38.843	26.6185		82	65	65	0.491497					136.773	-0.491497
Tps1/267-	2	45.054	30.4211		107	99	99	0.0776699					142.653	-0.0776699
Tps1/213-	2	47.882	34.2238		62	61	61	0.00203252					145.33	-0.00203252
Tps1/73+	2	50.377	38.0264		59	62	62	0.018595					147.692	0.018595
Tps1/234-	2	52.703	41.829		60	70	70	0.192308					149.894	0.192308
Tps1/231+	2	52.987	45.6317		59	64	64	0.050813					150.163	0.050813
A	2	54.214	49.4343		107	102	102	0.0299043					151.325	-0.0299043
Tps1/79+	2	55.648	53.237		54	68	68	0.401639					152.683	0.401639
LegJ/2	2	56.814	57.0396		68	67	67	0.00185185					153.786	-0.00185185
Tps1/259-	2	57.402	60.8422		57	72	72	0.436047					154.343	0.436047
LegJ	2	58.375	64.6449		93	89	89	0.021978					155.264	-0.021978
Tps1/272-	2	59.094	68.4475		71	59	59	0.276923					155.945	-0.276923
Tps1/183-	2	62.397	72.2502		107	105	105	0.00471698					159.072	-0.00471698
spm/96+	2	63.737	76.0528		64	66	66	0.00769231					160.341	0.00769231
cDNA24	2	67.277	79.8554		96	91	91	0.0334225					163.692	-0.0334225
A5/6-	2	68.432	83.6581		68	76	76	0.111111					164.785	0.111111
Tps1/66+	2	68.993	87.4607		61	59	59	0.00833333					165.316	-0.00833333
cDNA56/1	2	70.421	91.2634		100	89	89	0.160053					166.668	-0.160053
GdcP	2	95.066	95.066		63	69	69	0.0681818					190	0.0681818
	0.5
Rb	3	0	0		89	79	79	0.14881					200	-0.14881
Tps1/11-	3	1.325	4.43661		87	79	79	0.0963855					200.707	-0.0963855
cDNA53	3	3.192	8.87321		60	54	54	0.0789474					201.704	-0.0789474
Vc5	3	17.615	13.3098		103	92	92	0.155128					209.404	-0.155128
Tps1/70+	3	23.372	17.7464		68	50	50	0.686441					212.477	-0.686441
Tps1/81+	3	27.479	22.183		72	52	52	0.806452					214.669	-0.806452
Tps1/9-	3	30.281	26.6196		112	97	97	0.269139					216.165	-0.269139
spm/68+	3	30.366	31.0562		76	55	55	0.841603					216.21	-0.841603
Tps1/182+	3	47.782	35.4928		62	62	62	0					225.508	0
Tps1/120-	3	49.644	39.9294		80	87	87	0.0733533					226.502	0.0733533
Adh1	3	57.039	44.3661		99	90	90	0.107143					230.449	-0.107143
Tps1/13-	3	65.933	48.8027		82	85	85	0.0134731					235.197	0.0134731
Tps1/269-	3	68.544	53.2393		112	100	100	0.169811					236.591	-0.169811
Tps1/262+	3	69.231	57.6759		57	61	61	0.0338983					236.958	0.0338983
Tps1/21-	3	70.336	62.1125		105	104	104	0.00119617					237.548	-0.00119617
Tps1/52-	3	70.741	66.5491		83	85	85	0.00595238					237.764	0.00595238
Chs1	3	72.357	70.9857		66	50	50	0.551724					238.627	-0.551724
cDNA137	3	82.635	75.4223		57	62	62	0.052521					244.114	0.052521
Tps1/59+	3	101.561	79.8589		56	67	67	0.245935					254.217	0.245935
Tps1/175+	3	107.797	84.2955		59	65	65	0.0725806					257.546	0.0725806
Tps1/195-	3	109.175	88.7321		90	80	80	0.147059					258.282	-0.147059
spm/28+	3	110.259	93.1687		68	62	62	0.0692308					258.86	-0.0692308
Tps1/210+	3	110.955	97.6053		60	63	63	0.0182927					259.232	0.0182927
Tps1/176-	3	112.742	102.042		81	89	89	0.0941176					260.186	0.0941176
Tps1/68+	3	119.551	106.479		100	108	108	0.0769231					263.821	0.0769231
Tps1/82+	3	119.999	110.915		57	63	63	0.075					264.06	0.075
Tps1/174-	3	125.717	115.352		58	65	65	0.0995935					267.112	0.0995935
Tps1/226-	3	133.145	119.788		85	85	85	0					271.078	0
Tps1/232+	3	134.235	124.225		50	73	73	1.0752					271.66	1.0752
Tps1/178+	3	139.892	128.662		82	88	88	0.0529412					274.679	0.0529412
CDj/5-	3	142.81	133.098		70	70	70	0					276.237	0
Tps1/24-	3	147.454	137.535		77	90	90	0.252994					278.716	0.252994
spm/47+	3	149.358	141.971		58	72	72	0.376923					279.733	0.376923
spm/97+	3	149.909	146.408		60	70	70	0.192308					280.027	0.192308
Tps1/121-	3	160.323	150.845		78	89	89	0.181138					285.586	0.181138
Tps1/189-	3	162.79	155.281		103	106	106	0.0107656					286.903	0.0107656
Tps1/260-	3	163.378	159.718		99	108	108	0.0978261					287.217	0.0978261
dr1-	3	164.972	164.154		70	63	63	0.0921053					288.068	-0.0921053
Le	3	168.591	168.591		113	96	96	0.345694					290	-0.345694
	0.5
Tps1/264+	4	0	0		79	87	87	0.0963855					300	0.0963855
spm/59+	4	7.368	5.17854		62	69	69	0.0935115					304.573	0.0935115
Tps1/12-	4	7.969	10.3571		78	88	88	0.150602					304.946	0.150602
Tps1/169-	4	7.999	15.5356		99	109	109	0.120192					304.965	0.120192
Tps1/197+	4	8.012	20.7141		99	111	111	0.171429					304.973	0.171429
Tps1/179+	4	8.683	25.8927		57	67	67	0.201613					305.389	0.201613
Tps1/63+	4	10.647	31.0712		62	82	82	0.694444					306.609	0.694444
Lox9/7	4	18.642	36.2497		54	72	72	0.642857					311.571	0.642857
Tps1/111+	4	25.405	41.4283		88	78	78	0.150602					315.769	-0.150602
D15B/1	4	39.259	46.6068		62	55	55	0.104701					324.368	-0.104701
Tps1/209+	4	41.115	51.7854		65	58	58	0.0995935					325.52	-0.0995935
Tps1/38+	4	49.453	56.9639		67	63	63	0.0307692					330.695	-0.0307692
A5/14-	4	50.447	62.1424		67	78	78	0.208621					331.312	0.208621
Tps1/168-	4	56.252	67.321		105	103	103	0.00480769					334.915	-0.00480769
Tps1/71-	4	56.609	72.4995		61	60	60	0.00206612					335.137	-0.00206612
Tps1/61+	4	58.92	77.678		63	60	60	0.0182927					336.571	-0.0182927
cDNA194/2	4	67.979	82.8566		65	52	52	0.361111					342.194	-0.361111
Tps1/94-	4	70.744	88.0351		81	85	85	0.0240964					343.91	0.0240964
Tps1/194-	4	73.218	93.2136		81	88	88	0.0724852					345.446	0.0724852
Tps1/215+	4	75.451	98.3922		64	58	58	0.0737705					346.832	-0.0737705
spm/30+	4	103.894	103.571		72	58	58	0.376923					364.486	-0.376923
Tps1/227-	4	120.532	108.749		88	79	79	0.121257					374.813	-0.121257
Tps1/225+	4	132.516	113.928		104	107	107	0.0106635					382.252	0.0106635
Rrn1H	4	137.526	119.106		54	58	58	0.0357143					385.362	0.0357143
Rrn1	4	138.458	124.285		101	84	84	0.390541					385.94	-0.390541
Tps1/206+	4	141.628	129.463		62	61	61	0.00203252					387.908	-0.00203252
Tps1/224+	4	142.29	134.642		99	112	112	0.200237					388.319	0.200237
Tps1/248-	4	142.612	139.82		79	89	89	0.14881					388.518	0.14881
cDNA289/1	4	144.999	144.999		97	89	89	0.0860215					390	-0.0860215
	0.5
Tps1/140-	5	0	0		94	73	73	0.66018					400	-0.66018
Tps1/28-	5	1.598	6.03653		93	76	76	0.427515					401.588	-0.427515
cDNA2a	5	2.874	12.0731		56	50	50	0.0849057					402.857	-0.0849057
cDNA280	5	19.324	18.1096		97	88	88	0.109459					419.207	-0.109459
R	5	28.189	24.1461		71	64	64	0.0907407					428.018	-0.0907407
cDNA189a	5	31.26	30.1827		62	56	56	0.0762712					431.071	-0.0762712
Vc2	5	51.347	36.2192		62	49	49	0.380631					451.036	-0.380631
Tps1/205-	5	55.094	42.2557		66	57	57	0.164634					454.761	-0.164634
cDNA231	5	65.399	48.2923		103	81	81	0.657609					465.003	-0.657609
Gp	5	72.241	54.3288		66	73	73	0.0881295					471.804	0.0881295
Tps1/87-	5	79.725	60.3653		86	80	80	0.0542169					479.243	-0.0542169
Tps1/77+	5	84.183	66.4019		63	58	58	0.0516529					483.674	-0.0516529
Tps1/40-	5	85.059	72.4384		104	105	105	0.00119617					484.544	0.00119617
Tps1/187+	5	87.327	78.4749		60	61	61	0.00206612					486.798	0.00206612
Rrn5S1	5	88.038	84.5115		62	65	65	0.0177165					487.505	0.0177165
Tps1/170-	5	90.548	90.548		64	56	56	0.133333					490	-0.133333
	0.5
cDNA41	6	0	0		90	84	84	0.0517241					500	-0.0517241
Gsn2	6	8.211	8.25767		62	76	76	0.355072					507.458	0.355072
spm/107+	6	10.034	16.5153		71	59	59	0.276923					509.113	-0.276923
PsNYC	6	14.579	24.773		97	84	84	0.233425					513.241	-0.233425
Tps1/222+	6	24.567	33.0307		81	89	89	0.0941176					522.313	0.0941176
Tps1/198+	6	28.717	41.2883		110	101	101	0.0959716					526.082	-0.0959716
Tps1/162-	6	28.93	49.546		80	83	83	0.0138037					526.276	0.0138037
Cab2a	6	31.516	57.8037		68	66	66	0.00746269					528.624	-0.00746269
Tps1/158+-	6	34.012	66.0613		88	79	79	0.121257					530.891	-0.121257
Tps1/35+	6	58.941	74.319		68	62	62	0.0692308					553.533	-0.0692308
cDNA289/2	6	65.657	82.5767		57	75	75	0.613636					559.633	0.613636
Gsp	6	71.488	90.8343		57	81	81	1.04348					564.929	1.04348
Pl	6	99.092	99.092		67	82	82	0.377517					590	0.377517
	0.5
cDNA136	7	0	0		98	87	87	0.163514					600	-0.163514
Tps1/271+	7	12.093	7.19923		62	62	62	0					611.629	0
Cab1	7	27.457	14.3985		102	84	84	0.435484					626.404	-0.435484
Tps1/122-	7	31.331	21.5977		81	66	66	0.382653					630.129	-0.382653
Tps1/230+	7	35.027	28.7969		80	50	50	1.73077					633.683	-1.73077
Tps1/161-	7	39.555	35.9962		88	82	82	0.0529412					638.038	-0.0529412
cDNA40/1	7	40.711	43.1954		55	59	59	0.0350877					639.149	0.0350877
A5/1-	7	41.152	50.3946		75	69	69	0.0625					639.573	-0.0625
Tps1/126-	7	43.994	57.5938		61	60	60	0.00206612					642.306	-0.00206612
Tps1/263+	7	49.67	64.7931		119	89	89	1.08173					647.765	-1.08173
cDNA228	7	61.197	71.9923		68	62	62	0.0692308					658.85	-0.0692308
Rrn2	7	64.181	79.1915		74	60	60	0.365672					661.719	-0.365672
Tps1/89-	7	93.58	86.3908		109	99	99	0.120192					689.99	-0.120192
Tps1/185-	7	93.59	93.59		88	79	79	0.121257					690	-0.121257
													0		7.879
0	1.5	120											700		7.879
50	1.5	170
													0		-7.879
													700		-7.879
					60	61	61	0.00206612	pAt-T4/11+
	1			0	26	43	43	1.0471	ce
	1.1			0	85	85	85	0	Tps1/270+
	1			0	67	60	60	0.0964567	spm/63+
	1			10.117
	1.1			3.17339
	1			10.117
	1			10.14
	1.1			6.34678
	1			10.14
	1			10.349
	1.1			9.52017
	1			10.349
	1			16.274
	1.1			12.6936
	1			16.274
	1			21.434
	1.1			15.867
	1			21.434
	1			28.465
	1.1			19.0403
	1			28.465
	1			32.44
	1.1			22.2137
	1			32.44
	1			35.169
	1.1			25.3871
	1			35.169
	1			35.817
	1.1			28.5605
	1			35.817
	1			38.654
	1.1			31.7339
	1			38.654
	1			42.967
	1.1			34.9073
	1			42.967
	1			43.999
	1.1			38.0807
	1			43.999
	1			46.491
	1.1			41.2541
	1			46.491
	1			50.043
	1.1			44.4275
	1			50.043
	1			50.659
	1.1			47.6009
	1			50.659
	1			58.514
	1.1			50.7743
	1			58.514
	1			65.738
	1.1			53.9477
	1			65.738
	1			67.311
	1.1			57.121
	1			67.311
	1			68.39
	1.1			60.2944
	1			68.39
	1			69.466
	1.1			63.4678
	1			69.466
	1			69.844
	1.1			66.6412
	1			69.844
	1			71.389
	1.1			69.8146
	1			71.389
	1			72.988
	1.1			72.988
	1			72.988
	2			0
	2.1			0
	2			0
	2			25.446
	2.1			3.80264
	2			25.446
	2			27.165
	2.1			7.60528
	2			27.165
	2			28.833
	2.1			11.4079
	2			28.833
	2			29.353
	2.1			15.2106
	2			29.353
	2			30.599
	2.1			19.0132
	2			30.599
	2			34.924
	2.1			22.8158
	2			34.924
	2			38.843
	2.1			26.6185
	2			38.843
	2			45.054
	2.1			30.4211
	2			45.054
	2			47.882
	2.1			34.2238
	2			47.882
	2			50.377
	2.1			38.0264
	2			50.377
	2			52.703
	2.1			41.829
	2			52.703
	2			52.987
	2.1			45.6317
	2			52.987
	2			54.214
	2.1			49.4343
	2			54.214
	2			55.648
	2.1			53.237
	2			55.648
	2			56.814
	2.1			57.0396
	2			56.814
	2			57.402
	2.1			60.8422
	2			57.402
	2			58.375
	2.1			64.6449
	2			58.375
	2			59.094
	2.1			68.4475
	2			59.094
	2			62.397
	2.1			72.2502
	2			62.397
	2			63.737
	2.1			76.0528
	2			63.737
	2			67.277
	2.1			79.8554
	2			67.277
	2			68.432
	2.1			83.6581
	2			68.432
	2			68.993
	2.1			87.4607
	2			68.993
	2			70.421
	2.1			91.2634
	2			70.421
	2			95.066
	2.1			95.066
	2			95.066
	3			0
	3.1			0
	3			0
	3			1.325
	3.1			4.43661
	3			1.325
	3			3.192
	3.1			8.87321
	3			3.192
	3			17.615
	3.1			13.3098
	3			17.615
	3			23.372
	3.1			17.7464
	3			23.372
	3			27.479
	3.1			22.183
	3			27.479
	3			30.281
	3.1			26.6196
	3			30.281
	3			30.366
	3.1			31.0562
	3			30.366
	3			47.782
	3.1			35.4928
	3			47.782
	3			49.644
	3.1			39.9294
	3			49.644
	3			57.039
	3.1			44.3661
	3			57.039
	3			65.933
	3.1			48.8027
	3			65.933
	3			68.544
	3.1			53.2393
	3			68.544
	3			69.231
	3.1			57.6759
	3			69.231
	3			70.336
	3.1			62.1125
	3			70.336
	3			70.741
	3.1			66.5491
	3			70.741
	3			72.357
	3.1			70.9857
	3			72.357
	3			82.635
	3.1			75.4223
	3			82.635
	3			101.561
	3.1			79.8589
	3			101.561
	3			107.797
	3.1			84.2955
	3			107.797
	3			109.175
	3.1			88.7321
	3			109.175
	3			110.259
	3.1			93.1687
	3			110.259
	3			110.955
	3.1			97.6053
	3			110.955
	3			112.742
	3.1			102.042
	3			112.742
	3			119.551
	3.1			106.479
	3			119.551
	3			119.999
	3.1			110.915
	3			119.999
	3			125.717
	3.1			115.352
	3			125.717
	3			133.145
	3.1			119.788
	3			133.145
	3			134.235
	3.1			124.225
	3			134.235
	3			139.892
	3.1			128.662
	3			139.892
	3			142.81
	3.1			133.098
	3			142.81
	3			147.454
	3.1			137.535
	3			147.454
	3			149.358
	3.1			141.971
	3			149.358
	3			149.909
	3.1			146.408
	3			149.909
	3			160.323
	3.1			150.845
	3			160.323
	3			162.79
	3.1			155.281
	3			162.79
	3			163.378
	3.1			159.718
	3			163.378
	3			164.972
	3.1			164.154
	3			164.972
	3			168.591
	3.1			168.591
	3			168.591
	4			0
	4.1			0
	4			0
	4			7.368
	4.1			5.17854
	4			7.368
	4			7.969
	4.1			10.3571
	4			7.969
	4			7.999
	4.1			15.5356
	4			7.999
	4			8.012
	4.1			20.7141
	4			8.012
	4			8.683
	4.1			25.8927
	4			8.683
	4			10.647
	4.1			31.0712
	4			10.647
	4			18.642
	4.1			36.2497
	4			18.642
	4			25.405
	4.1			41.4283
	4			25.405
	4			39.259
	4.1			46.6068
	4			39.259
	4			41.115
	4.1			51.7854
	4			41.115
	4			49.453
	4.1			56.9639
	4			49.453
	4			50.447
	4.1			62.1424
	4			50.447
	4			56.252
	4.1			67.321
	4			56.252
	4			56.609
	4.1			72.4995
	4			56.609
	4			58.92
	4.1			77.678
	4			58.92
	4			67.979
	4.1			82.8566
	4			67.979
	4			70.744
	4.1			88.0351
	4			70.744
	4			73.218
	4.1			93.2136
	4			73.218
	4			75.451
	4.1			98.3922
	4			75.451
	4			103.894
	4.1			103.571
	4			103.894
	4			120.532
	4.1			108.749
	4			120.532
	4			132.516
	4.1			113.928
	4			132.516
	4			137.526
	4.1			119.106
	4			137.526
	4			138.458
	4.1			124.285
	4			138.458
	4			141.628
	4.1			129.463
	4			141.628
	4			142.29
	4.1			134.642
	4			142.29
	4			142.612
	4.1			139.82
	4			142.612
	4			144.999
	4.1			144.999
	4			144.999
	5			0
	5.1			0
	5			0
	5			1.598
	5.1			6.03653
	5			1.598
	5			2.874
	5.1			12.0731
	5			2.874
	5			19.324
	5.1			18.1096
	5			19.324
	5			28.189
	5.1			24.1461
	5			28.189
	5			31.26
	5.1			30.1827
	5			31.26
	5			51.347
	5.1			36.2192
	5			51.347
	5			55.094
	5.1			42.2557
	5			55.094
	5			65.399
	5.1			48.2923
	5			65.399
	5			72.241
	5.1			54.3288
	5			72.241
	5			79.725
	5.1			60.3653
	5			79.725
	5			84.183
	5.1			66.4019
	5			84.183
	5			85.059
	5.1			72.4384
	5			85.059
	5			87.327
	5.1			78.4749
	5			87.327
	5			88.038
	5.1			84.5115
	5			88.038
	5			90.548
	5.1			90.548
	5			90.548
	6			0
	6.1			0
	6			0
	6			8.211
	6.1			8.25767
	6			8.211
	6			10.034
	6.1			16.5153
	6			10.034
	6			14.579
	6.1			24.773
	6			14.579
	6			24.567
	6.1			33.0307
	6			24.567
	6			28.717
	6.1			41.2883
	6			28.717
	6			28.93
	6.1			49.546
	6			28.93
	6			31.516
	6.1			57.8037
	6			31.516
	6			34.012
	6.1			66.0613
	6			34.012
	6			58.941
	6.1			74.319
	6			58.941
	6			65.657
	6.1			82.5767
	6			65.657
	6			71.488
	6.1			90.8343
	6			71.488
	6			99.092
	6.1			99.092
	6			99.092
	7			0
	7.1			0
	7			0
	7			12.093
	7.1			7.19923
	7			12.093
	7			27.457
	7.1			14.3985
	7			27.457
	7			31.331
	7.1			21.5977
	7			31.331
	7			35.027
	7.1			28.7969
	7			35.027
	7			39.555
	7.1			35.9962
	7			39.555
	7			40.711
	7.1			43.1954
	7			40.711
	7			41.152
	7.1			50.3946
	7			41.152
	7			43.994
	7.1			57.5938
	7			43.994
	7			49.67
	7.1			64.7931
	7			49.67
	7			61.197
	7.1			71.9923
	7			61.197
	7			64.181
	7.1			79.1915
	7			64.181
	7			93.58
	7.1			86.3908
	7			93.58
	7			93.59
	7.1			93.59
	7			93.59

## Sheet: g1
Tps1/204-		-	-	-	-	-	-	-	-	-	-	-	-	-	-	-	-	-	-	-	-	-	-	-	-	-	-	-	-	-	-	-	-	-	-	-	-	-	-	-	-	-	-	-	-	-	-	-	-
Tps1/199+		-	-	-	-	-	-	-	-	-	-	-	-	-	-	-	-	-	-	-	-	-	-	-	-	-	-	-	-	-	-	-	-	-	-	-	-	-	-	-	-	-	-	-	-	-	-	-	-
Tps1/188-		A	B	B	A	A	B	B	A	B	-	A	A	A	B	B	B	A	B	A	A	B	A	B	B	A	-	B	B	A	B	B	B	B	A	B	B	A	-	B	B	A	B	B	B	B	B	A	A
pAt-T4/11+		B	A	-	B	-	B	B	A	A	A	A	-	B	B	B	A	A	B	-	-	B	A	-	B	-	-	B	B	-	A	-	A	B	A	A	-	A	-	B	B	B	-	-	A	A	-	-	A
cDNA44		A	B	-	A	-	B	B	A	B	A	A	-	A	B	B	B	A	B	-	-	B	A	-	B	-	-	B	A	A	-	-	A	B	A	-	-	A	-	B	B	A	-	-	B	B	B	-	A
cDNA164/1		A	B	A	A	-	B	B	A	B	A	A	-	A	B	B	B	A	B	-	-	B	A	-	B	-	-	B	A	B	A	-	A	B	A	B	-	A	-	B	B	A	-	-	B	B	B	-	A
cDNA267		A	B	-	B	-	B	B	A	B	A	B	-	B	B	B	A	A	B	-	-	B	A	-	B	-	-	B	B	B	A	-	A	B	A	B	-	A	-	A	B	A	-	-	A	B	B	-	A
Tps1/257+		A	A	A	A	B	B	B	A	B	-	A	B	A	B	A	B	A	B	A	A	B	A	A	A	A	-	B	A	B	B	B	A	B	B	B	A	A	-	B	B	B	B	B	B	B	B	B	A
CDj/4-		A	B	A	A	-	B	B	A	A	A	A	-	A	B	B	B	A	B	-	-	A	A	-	B	-	-	B	A	A	B	B	A	A	B	B	-	A	-	B	B	B	-	-	B	B	B	-	A
Tps1/246-		A	B	A	A	B	B	B	A	B	-	A	B	A	B	B	B	A	B	A	A	B	A	A	A	A	-	B	A	B	B	B	A	B	B	B	B	A	-	B	B	B	B	B	B	B	B	B	A
Tps1/249-		-	-	-	-	-	-	-	-	-	-	-	-	-	-	-	-	-	-	-	-	-	-	-	-	-	-	-	-	-	-	-	-	-	-	-	-	-	-	-	-	-	-	-	-	-	-	-	-
Tps1/76+		A	A	A	A	B	B	B	A	A	-	A	B	A	B	A	B	B	B	A	A	B	A	A	A	A	-	B	A	B	B	B	A	B	B	B	A	A	-	B	B	B	B	B	B	B	B	B	A
Tps1/124+		A	A	A	A	B	B	B	A	A	-	A	B	A	B	A	B	B	B	A	A	B	A	A	A	A	-	A	A	A	B	B	A	B	B	B	A	A	-	B	B	B	B	B	B	B	B	B	A
spm/100+		-	-	-	-	-	-	-	-	-	-	-	-	-	-	-	-	-	-	-	-	-	-	-	-	-	-	-	-	-	-	-	-	-	-	-	-	-	-	-	-	-	-	-	-	-	-	-	-
Tps1/181-		A	A	A	A	B	B	B	A	A	-	A	B	A	B	A	B	B	B	A	A	B	A	A	A	A	-	A	A	A	B	A	A	B	B	B	A	A	-	B	B	B	B	B	B	B	B	A	A
Tps1/211+		-	-	-	-	-	-	-	-	-	-	-	-	-	-	-	-	-	-	-	-	-	-	-	-	-	-	-	-	-	-	-	-	-	-	-	-	-	-	-	-	-	-	-	-	-	-	-	-
Tps1/261+		-	-	-	-	-	-	-	-	-	-	-	-	-	-	-	-	-	-	-	-	-	-	-	-	-	-	-	-	-	-	-	-	-	-	-	-	-	-	-	-	-	-	-	-	-	-	-	-
CDj/3+		A	B	A	A	-	-	B	A	B	A	A	-	A	B	B	B	A	B	-	-	B	A	-	A	-	-	B	A	B	B	B	A	A	A	-	-	A	-	B	B	A	-	-	B	B	B	-	A
Tps1/163+		-	-	-	-	-	-	-	-	-	-	-	-	-	-	-	-	-	-	-	-	-	-	-	-	-	-	-	-	-	-	-	-	-	-	-	-	-	-	-	-	-	-	-	-	-	-	-	-
Tps1/207-		B	A	A	B	B	B	A	B	B	-	B	B	A	B	A	B	B	B	A	A	B	A	A	A	A	-	B	A	B	A	A	A	B	B	A	A	B	-	B	B	A	B	A	B	B	B	A	A
1.2lox		B	A	A	B	-	B	A	B	-	A	B	-	A	B	A	B	-	B	-	-	B	A	-	A	-	-	B	A	B	-	A	A	B	B	-	-	B	-	-	B	A	-	-	B	B	-	-	A
Tps1/247-		B	A	A	B	B	B	A	B	B	-	B	B	A	B	A	B	B	B	A	A	B	A	B	A	A	-	B	A	B	A	A	A	A	B	A	A	B	-	B	B	A	B	A	B	B	B	B	A
spm/93+		-	-	-	-	-	-	-	-	-	-	-	-	-	-	-	-	-	-	-	-	-	-	-	-	-	-	-	-	-	-	-	-	-	-	-	-	-	-	-	-	-	-	-	-	-	-	-	-
Tps1/254+		-	-	-	-	-	-	-	-	-	-	-	-	-	-	-	-	-	-	-	-	-	-	-	-	-	-	-	-	-	-	-	-	-	-	-	-	-	-	-	-	-	-	-	-	-	-	-	-
Tps1/32-		B	A	A	B	-	B	A	B	B	A	-	-	A	B	A	B	B	B	-	-	B	A	-	A	-	-	B	A	A	A	A	A	B	B	A	-	B	-	B	B	A	-	-	B	B	B	-	A
[truncated: 197 more columns]

## Sheet: g1jmo
Mon, 22 Jan 2018, 0.5							Mon, 22 Jan 2018, 0.5							Mon, 22 Jan 2018, 0.5
ngrp=1, nloc=23							ngrp=1, nloc=23							ngrp=1, nloc=24
group	1						group	1						group	1
																						r	dH	dK
Tps1/32-	0			0	0		Tps1/32-	0			0								0	1001	Tps1/204-	0	0	0		Tps1/204-	65.756			0	0
Tps1/254+	1.476			0	0		Tps1/254+	1.476			0			Tps1/32-	0				0	1002	Tps1/199+	0	0	0		Tps1/199+	65.781			0	-0.025		Tps1/32-	0		cDNA267	0
Tps1/207-	3.155			0	0		Tps1/207-	3.155			0			Tps1/254+	1.599				0	1003	Tps1/188-	0.0125	1.27	1.25		Tps1/188-	65.576			1.27	0.18		Tps1/254+	1.599		Tps1/199+	10.117
1.2lox	3.527			0	0		1.2lox	3.527			0			Tps1/207-	3.144				1	1004	pAt-T4/11+	0.0692308	8.72	8.22						8.72			Tps1/207-	3.144		Tps1/204-	10.14
spm/93+	4.416			0	0		spm/93+	4.416			0			1.2lox	3.522				0	1005	cDNA44	0.0275862	11.56	10.98		cDNA44	59.795			11.56	5.961		1.2lox	3.522		Tps1/188-	10.349
Tps1/163+	5.535			0	0		Tps1/163+	5.535			0			spm/93+	4.598				0	1006	cDNA164/1	0.0625	18.24	17.26		cDNA164/1	54.764			18.24	10.992		spm/93+	4.598		cDNA44	16.274
Tps1/247-	7.278			0	0		Tps1/247-	7.278			0			Tps1/163+	5.677				0	1007	cDNA267	0.163793	38.08	34.27		cDNA267	76.941			38.08	-11.185		Tps1/163+	5.677		cDNA164/1	21.434
Tps1/261+	14.424			0	0		Tps1/261+	14.424			0			Tps1/247-	7.25				0	1008	Tps1/257+	0.0838323	47.26	42.73		Tps1/257+	39.242			47.26	26.514		Tps1/247-	7.25		CDj/4-	28.465
Tps1/211+	23.326			0	0		Tps1/211+	23.326			0			Tps1/261+	14.474				0	1009	CDj/4-	0.106145	59.19	53.51		CDj/4-	45.872			59.19	19.884		Tps1/261+	14.474		Tps1/246-	32.44
Tps1/181-	24.241			0	0		Tps1/181-	24.241			0			Tps1/211+	22.329				0	1010	Tps1/246-	0.0621762	65.83	59.76		Tps1/246-	41.912			65.83	23.844		Tps1/211+	22.329		Tps1/257+	35.169
spm/100+	27.725			0	0		spm/100+	27.725			0			Tps1/181-	22.945				0	1011	Tps1/249-	0.0318628	69.12	62.95		Tps1/249-	38.391			69.12	27.365		Tps1/181-	22.945		Tps1/249-	35.817
Tps1/124+	30.384			0	0		Tps1/124+	30.384	5.045	0.974077	0			spm/100+	26.497	5.345	1.032		0	1012	Tps1/76+	0.0166667	70.82	64.62		Tps1/76+	35.429			70.82	30.327		spm/100+	26.497		Tps1/76+	38.654
							CDj/3+	31.3581			0			Tps1/124+	28.989		4.313		0	1013	Tps1/124+	0.039801	74.97	68.61		Tps1/124+	30.384			74.97	35.372		Tps1/124+	28.989		CDj/3+	42.967
Tps1/76+	35.429			0	0		Tps1/76+	35.429			0			CDj/3+	30.021				0	1014	spm/100+	0.0292683	77.99	71.54		spm/100+	27.725			77.99	38.031		CDj/3+	30.021		Tps1/124+	43.999
Tps1/249-	38.391			0	0		Tps1/249-	38.391			0			Tps1/76+	34.334				0	1015	Tps1/181-	0.026699	80.73	74.21		Tps1/181-	24.241			80.73	41.515		Tps1/76+	34.334		spm/100+	46.491
Tps1/257+	39.242			0	0		Tps1/257+	39.242			0			Tps1/249-	37.171				0	1016	Tps1/211+	0.134503	96.4	88		Tps1/211+	23.326			96.4	42.43		Tps1/249-	37.171		Tps1/181-	50.043
Tps1/246-	41.912			0	0		Tps1/246-	41.912			0			Tps1/257+	37.819				0	1017	Tps1/261+	0.0344828	99.97	91.45		Tps1/261+	14.424			99.97	51.332		Tps1/257+	37.819		Tps1/211+	50.659
CDj/4-	45.872			0	0		CDj/4-	45.872			0			Tps1/246-	40.548				0	1018	CDj/3+	0.106145	111.9	102.23		CDj/3+	14.424			111.9	51.332		Tps1/246-	40.548		Tps1/261+	58.514
cDNA164/1	54.764			0	0		cDNA164/1	54.764			0			CDj/4-	44.523				0	1019	Tps1/163+	0.0651042	118.88	108.78		Tps1/163+	5.535			118.88	60.221		CDj/4-	44.523		Tps1/247-	65.738
cDNA44	59.795			0	0		cDNA44	59.795			0			cDNA164/1	51.554				0	1020	Tps1/207-	0.0680628	126.2	115.63		Tps1/207-	3.155			126.2	62.601		cDNA164/1	51.554		Tps1/163+	67.311
Tps1/188-	65.576			0	0		Tps1/188-	65.576			0			cDNA44	56.714				0	1021	1.2lox	0.0292683	129.22	118.56		1.2lox	3.527			129.22	62.229		cDNA44	56.714		spm/93+	68.39
Tps1/204-	65.756			0	0		Tps1/204-	65.756			0			Tps1/188-	62.639				0	1022	Tps1/247-	0.014218	130.66	119.98		Tps1/247-	7.278			130.66	58.478		Tps1/188-	62.639		1.2lox	69.466
Tps1/199+	65.781			0	0		Tps1/199+	65.781			0			Tps1/204-	62.848				0	1023	spm/93+	0.142012	147.37	134.58		spm/93+	4.416			147.37	61.34		Tps1/204-	62.848		Tps1/207-	69.844
cDNA267	76.941			0	0		cDNA267	76.941			0			Tps1/199+	62.871				0	1024	Tps1/254+	0.00700935	148.08	135.28		Tps1/254+	1.476			148.08	64.28		Tps1/199+	62.871		Tps1/254+	71.389
														cDNA267	72.988				0	1025	Tps1/32-	0.0994475	159.17	145.36		Tps1/32-	0			159.17	65.756		cDNA267	72.988		Tps1/32-	72.988

## Sheet: g2
Tps1/258-		B	B	A	A	B	A	A	B	A	-	B	A	A	A	B	A	B	B	B	A	B	B	B	A	B	-	A	B	B	A	B	A	A	B	B	A	B	-	A	B	B	A	A	B	A	B	A	A
A3/5-		B	B	A	A	-	A	A	B	A	A	B	-	A	A	B	A	B	B	-	-	A	B	-	A	-	-	A	B	B	A	B	A	A	B	B	-	A	-	A	B	B	-	-	B	A	B	-	A
spm/96+		-	-	-	-	-	-	-	-	-	-	-	-	-	-	-	-	-	-	-	-	-	-	-	-	-	-	-	-	-	-	-	-	-	-	-	-	-	-	-	-	-	-	-	-	-	-	-	-
Tps1/79+		-	-	-	-	-	-	-	-	-	-	-	-	-	-	-	-	-	-	-	-	-	-	-	-	-	-	-	-	-	-	-	-	-	-	-	-	-	-	-	-	-	-	-	-	-	-	-	-
Tps1/259-		B	B	B	B	A	B	B	B	A	-	B	A	B	A	B	A	B	B	A	B	A	B	B	A	A	-	B	B	A	B	B	B	A	B	A	A	B	-	A	B	B	A	B	B	A	A	A	B
Tps1/234-		B	B	B	B	A	A	B	B	A	-	B	A	A	A	B	A	B	B	A	B	A	B	B	A	A	-	B	B	A	B	B	A	A	B	A	A	B	-	A	B	B	A	B	A	A	A	A	B
spm/36+		-	-	-	-	-	-	-	-	-	-	-	-	-	-	-	-	-	-	-	-	-	-	-	-	-	-	-	-	-	-	-	-	-	-	-	-	-	-	-	-	-	-	-	-	-	-	-	-
Tps1/212-		A	B	B	B	A	A	A	B	A	-	B	A	A	B	B	A	A	A	B	B	A	B	B	A	A	-	B	B	B	B	B	A	A	B	A	A	B	-	A	A	B	B	B	B	A	B	A	A
spm/24+		-	-	-	-	-	-	-	-	-	-	-	-	-	-	-	-	-	-	-	-	-	-	-	-	-	-	-	-	-	-	-	-	-	-	-	-	-	-	-	-	-	-	-	-	-	-	-	-
Tps1/67+		A	B	B	B	-	A	A	B	A	A	B	-	A	B	-	B	B	A	-	-	A	B	-	A	-	-	B	B	-	B	B	B	A	B	B	-	B	-	B	B	B	-	-	B	A	B	-	B
Tps1/245+		-	-	-	-	-	-	-	-	-	-	-	-	-	-	-	-	-	-	-	-	-	-	-	-	-	-	-	-	-	-	-	-	-	-	-	-	-	-	-	-	-	-	-	-	-	-	-	-
Tps1/123+		B	B	A	A	-	A	A	A	A	A	A	-	A	A	B	A	A	A	-	-	A	B	-	A	-	-	B	A	A	B	B	B	A	A	A	-	B	-	A	A	B	-	-	A	A	A	-	A
Tps1/213-		-	-	-	-	-	-	-	-	-	-	-	-	-	-	-	-	-	-	-	-	-	-	-	-	-	-	-	-	-	-	-	-	-	-	-	-	-	-	-	-	-	-	-	-	-	-	-	-
Tps1/267-		A	B	B	B	A	B	A	B	A	-	B	B	A	B	B	A	A	A	B	B	A	B	B	B	A	-	A	A	B	B	B	B	A	B	A	A	A	-	A	A	B	A	A	B	B	A	A	A
Tps1/73+		-	-	-	-	-	-	-	-	-	-	-	-	-	-	-	-	-	-	-	-	-	-	-	-	-	-	-	-	-	-	-	-	-	-	-	-	-	-	-	-	-	-	-	-	-	-	-	-
Tps1/231+		-	-	-	-	-	-	-	-	-	-	-	-	-	-	-	-	-	-	-	-	-	-	-	-	-	-	-	-	-	-	-	-	-	-	-	-	-	-	-	-	-	-	-	-	-	-	-	-
A		A	B	A	A	-	B	A	A	B	A	B	-	A	B	A	A	A	A	-	-	A	B	-	B	-	-	A	A	B	B	B	B	A	B	A	-	A	-	A	A	B	-	-	B	B	A	-	A
LegJ/2		A	B	B	A	-	A	A	A	B	A	B	-	A	B	A	A	A	A	-	-	A	B	-	B	-	-	A	A	B	B	-	B	A	B	A	-	A	-	A	A	B	-	-	B	B	A	-	A
LegJ		A	B	B	A	-	A	A	A	B	A	B	-	A	B	A	A	A	A	-	-	A	B	-	B	-	-	A	A	B	B	-	B	A	B	A	-	A	-	A	A	B	-	-	B	B	A	-	A
Tps1/272-		A	B	B	A	A	A	A	A	B	-	B	B	A	B	A	A	A	A	B	B	A	B	B	B	A	-	A	A	B	B	B	B	A	B	A	A	A	-	A	A	B	A	A	B	B	A	B	A
Tps1/183-		A	B	B	A	A	A	A	A	B	-	B	B	A	B	A	A	A	A	B	B	B	B	B	B	A	-	A	A	B	B	A	B	A	B	A	A	A	-	A	A	B	A	A	B	B	A	B	A
A5/6-		A	B	B	A	-	A	A	B	B	A	B	-	A	B	A	A	A	A	-	-	B	B	-	B	-	-	A	A	B	B	A	B	A	B	B	-	A	-	A	-	B	-	-	B	B	A	-	A
Tps1/66+		-	-	-	-	-	-	-	-	-	-	-	-	-	-	-	-	-	-	-	-	-	-	-	-	-	-	-	-	-	-	-	-	-	-	-	-	-	-	-	-	-	-	-	-	-	-	-	-
cDNA56/1		A	B	-	A	-	A	A	B	B	A	B	-	A	B	A	A	A	A	-	-	B	B	-	A	-	-	A	A	B	B	-	B	A	B	B	-	A	-	A	A	B	-	-	A	B	A	-	A
cDNA24		A	B	-	A	-	A	A	B	B	A	B	-	-	B	A	A	A	A	-	-	B	B	-	A	-	-	A	A	B	B	-	B	A	B	B	-	A	-	A	A	B	-	-	B	B	A	-	A
GdcP		-	-	-	-	-	-	-	-	-	-	B	-	A	A	A	B	A	B	-	-	B	B	-	A	-	-	B	A	B	A	A	B	B	B	B	-	A	-	A	A	B	-	-	A	B	B	-	B
[truncated: 197 more columns]

## Sheet: cg2jmo
;	Mon,	22	Jan	2018,	12:38:00		;	Mon,	22	Jan	2018,	12:38:00		;	Mon,	22	Jan	2018,	12:38:00
;	ngrp=1,	nloc=25					;	ngrp=1,	nloc=25					;	ngrp=1,	nloc=26
group	1						group	1						group	1
GdcP	0			0			GdcP	0			0			GdcP	0				spm/24+	0
cDNA56/1	24.669			0			cDNA56/1	24.669			0			cDNA56/1	24.645				Tps1/67+	25.446
Tps1/66+	26.059			0			Tps1/66+	26.059			0			Tps1/66+	26.073				Tps1/245+	27.165
A5/6-	26.656			0			A5/6-	26.656			0			A5/6-	26.634				spm/36+	28.833
cDNA24	27.81			0			cDNA24	27.81			0			cDNA24	27.789				Tps1/212-	29.353
spm/96+	32.282			0			spm/96+	32.282			0			spm/96+	31.329				Tps1/258-	30.599
Tps1/183-	32.693			0			Tps1/183-	32.693			0			Tps1/183-	32.669				A3/5-	34.924
Tps1/272-	35.992			0			Tps1/272-	35.992			0			Tps1/272-	35.972				Tps1/123+	38.843
LegJ	36.721			0			LegJ	36.721			0			LegJ	36.691				Tps1/267-	45.054
LegJ/2	38.309			0			LegJ/2	38.309			1			Tps1/259-	37.664				Tps1/213-	47.882
Tps1/259-	39.299			0			Tps1/259-	39.299			1			LegJ/2	38.252				Tps1/73+	50.377
Tps1/79+	40.41			0			Tps1/79+	40.41			0			Tps1/79+	39.418				Tps1/234-	52.703
A	40.882			0			A	40.882			0			A	40.852				Tps1/231+	52.987
Tps1/231+	41.941			0			Tps1/231+	41.941			0			Tps1/231+	42.079				A	54.214
Tps1/234-	44.035			0			Tps1/234-	44.035			0			Tps1/234-	42.363				Tps1/79+	55.648
Tps1/73+	44.537			0			Tps1/73+	44.537			0			Tps1/73+	44.689				LegJ/2	56.814
Tps1/213-	46.904			0			Tps1/213-	46.904			0			Tps1/213-	47.184				Tps1/259-	57.402
Tps1/267-	50.136			0			Tps1/267-	50.136			0			Tps1/267-	50.012	10.13	6.211		LegJ	58.375
							Tps1/123+	10.1551			0			Tps1/123+	56.223				Tps1/272-	59.094
A3/5-	61.33			0			A3/5-	61.33			0			A3/5-	60.142				Tps1/183-	62.397
Tps1/212-	64.799			0			Tps1/212-	64.799			1			Tps1/258-	64.467				spm/96+	63.737
spm/36+	65.451			0			spm/36+	65.451			1			Tps1/212-	65.713				cDNA24	67.277
Tps1/258-	65.664			0			Tps1/258-	65.664			1			spm/36+	66.233				A5/6-	68.432
Tps1/245+	67.272			0			Tps1/245+	67.272			0			Tps1/245+	67.901				Tps1/66+	68.993
Tps1/67+	68.747			0			Tps1/67+	68.747			0			Tps1/67+	69.62				cDNA56/1	70.421
spm/24+	94.419			0			spm/24+	94.419			0			spm/24+	95.066				GdcP	95.066

## Sheet: g3
Rb		B	B	B	B	-	B	B	B	B	B	B	-	B	B	B	B	B	B	-	-	B	B	-	A	-	-	A	B	A	-	A	B	A	A	A	-	A	-	A	B	A	-	-	B	A	A	-	A
Tps1/11-		B	B	B	B	B	B	B	B	B	-	B	B	B	B	B	B	B	B	B	B	B	B	B	A	A	-	A	B	A	B	A	B	A	A	A	A	A	-	A	B	A	A	A	B	A	A	B	A
cDNA53		B	B	B	B	-	B	B	B	B	B	B	-	B	B	B	B	B	B	-	-	B	B	-	A	-	-	A	B	A	-	-	B	A	A	A	-	A	-	A	B	A	-	-	B	A	A	-	A
Vc5		A	B	B	B	-	B	B	B	B	B	B	-	B	B	B	B	B	B	-	-	B	B	-	A	-	-	A	A	A	A	-	B	B	B	A	-	A	-	A	B	A	-	-	B	A	B	-	A
Tps1/70+		-	-	-	-	-	-	-	-	-	-	-	-	-	-	-	-	-	-	-	-	-	-	-	-	-	-	-	-	-	-	-	-	-	-	-	-	-	-	-	-	-	-	-	-	-	-	-	-
Tps1/81+		-	-	-	-	-	-	-	-	-	-	-	-	-	-	-	-	-	-	-	-	-	-	-	-	-	-	-	-	-	-	-	-	-	-	-	-	-	-	-	-	-	-	-	-	-	-	-	-
spm/68+		-	-	-	-	-	-	-	-	-	-	-	-	-	-	-	-	-	-	-	-	-	-	-	-	-	-	-	-	-	-	-	-	-	-	-	-	-	-	-	-	-	-	-	-	-	-	-	-
Tps1/9-		A	A	A	B	B	B	B	B	B	-	B	B	B	A	B	B	B	B	A	A	A	B	B	A	B	-	A	A	B	B	A	B	B	B	A	A	B	-	A	B	A	A	A	A	A	B	A	A
Tps1/182+		-	-	-	-	-	-	-	-	-	-	-	-	-	-	-	-	-	-	-	-	-	-	-	-	-	-	-	-	-	-	-	-	-	-	-	-	-	-	-	-	-	-	-	-	-	-	-	-
Tps1/120-		A	A	A	B	B	B	B	A	A	-	B	B	B	A	A	B	A	B	A	A	B	B	A	B	A	-	B	B	B	A	A	B	B	B	A	A	B	-	B	B	B	A	A	A	A	A	A	A
Adh1		A	A	-	B	-	A	B	A	A	B	B	-	B	A	A	B	A	B	-	-	A	B	-	B	-	-	B	B	B	A	-	B	B	B	A	-	B	-	B	A	B	-	-	A	A	A	-	A
Chs1		A	A	B	B	-	A	A	A	A	A	B	-	B	A	A	B	A	B	-	-	B	B	-	B	-	-	B	B	B	A	-	B	B	B	A	-	B	-	B	A	A	-	-	B	A	B	-	A
Tps1/269-		A	A	A	B	B	A	A	A	A	-	B	B	B	A	A	B	A	B	A	A	B	B	A	B	A	-	A	B	B	B	A	B	B	B	A	A	B	-	B	A	A	A	B	B	A	B	A	A
Tps1/13-		A	A	A	A	B	A	A	A	A	-	B	B	B	A	A	B	A	B	A	A	B	B	A	B	A	-	B	B	B	B	A	B	B	B	A	A	B	-	B	A	A	A	B	B	A	A	A	A
Tps1/262+		-	-	-	-	-	-	-	-	-	-	-	-	-	-	-	-	-	-	-	-	-	-	-	-	-	-	-	-	-	-	-	-	-	-	-	-	-	-	-	-	-	-	-	-	-	-	-	-
Tps1/52-		A	A	A	B	B	A	A	A	A	-	B	B	B	A	A	B	A	B	A	A	B	B	A	B	A	-	B	B	B	B	A	B	B	B	A	A	B	-	B	A	A	A	B	B	B	B	A	A
Tps1/21-		A	A	A	B	B	A	A	A	A	-	B	B	B	A	A	B	A	B	A	A	B	B	A	B	A	-	B	B	B	B	A	B	B	B	A	A	B	-	B	A	A	A	B	B	B	B	A	A
cDNA137		-	-	-	-	-	-	-	-	-	-	-	-	-	-	-	-	-	-	-	-	-	-	-	-	-	-	-	-	-	-	-	-	-	-	-	-	-	-	-	-	-	-	-	-	-	-	-	-
Tps1/59+		-	-	-	-	-	-	-	-	-	-	-	-	-	-	-	-	-	-	-	-	-	-	-	-	-	-	-	-	-	-	-	-	-	-	-	-	-	-	-	-	-	-	-	-	-	-	-	-
Tps1/176-		A	A	A	B	B	A	A	B	A	-	A	B	B	A	A	A	A	B	A	A	B	B	B	B	A	-	B	B	A	B	A	B	B	B	B	A	A	-	A	A	B	B	B	A	B	B	A	A
Tps1/175+		-	-	-	-	-	-	-	-	-	-	-	-	-	-	-	-	-	-	-	-	-	-	-	-	-	-	-	-	-	-	-	-	-	-	-	-	-	-	-	-	-	-	-	-	-	-	-	-
Tps1/210+		-	-	-	-	-	-	-	-	-	-	-	-	-	-	-	-	-	-	-	-	-	-	-	-	-	-	-	-	-	-	-	-	-	-	-	-	-	-	-	-	-	-	-	-	-	-	-	-
spm/28+		-	-	-	-	-	-	-	-	-	-	-	-	-	-	-	-	-	-	-	-	-	-	-	-	-	-	-	-	-	-	-	-	-	-	-	-	-	-	-	-	-	-	-	-	-	-	-	-
Tps1/195-		A	A	B	A	A	A	A	B	A	-	A	B	A	A	A	A	A	B	A	B	B	B	B	B	A	-	A	B	B	B	A	A	B	B	B	A	A	-	A	B	B	B	B	A	B	B	A	B
Tps1/82+		-	-	-	-	-	-	-	-	-	-	-	-	-	-	-	-	-	-	-	-	-	-	-	-	-	-	-	-	-	-	-	-	-	-	-	-	-	-	-	-	-	-	-	-	-	-	-	-
Tps1/68+		A	A	B	B	A	A	A	B	A	-	A	B	B	A	B	B	A	A	A	B	B	B	B	B	A	-	A	B	B	B	B	A	B	B	B	A	A	-	A	B	B	B	B	B	B	A	A	B
Tps1/174-		-	-	-	-	-	-	-	-	-	-	-	-	-	-	-	-	-	-	-	-	-	-	-	-	-	-	-	-	-	-	-	-	-	-	-	-	-	-	-	-	-	-	-	-	-	-	-	-
Tps1/226-		A	A	A	B	A	A	A	B	B	-	A	B	B	B	B	B	A	A	A	A	B	B	A	B	A	-	A	B	B	B	B	A	A	B	A	A	A	-	A	B	B	B	B	B	A	A	A	B
Tps1/232+		-	-	-	-	-	-	-	-	-	-	-	-	-	-	-	-	-	-	-	-	-	-	-	-	-	-	-	-	-	-	-	-	-	-	-	-	-	-	-	-	-	-	-	-	-	-	-	-
CDj/5-		B	A	A	B	-	-	A	B	B	B	A	-	B	B	A	B	A	A	-	-	B	A	-	B	-	-	A	A	B	A	B	A	A	B	A	-	A	-	A	B	B	-	-	B	A	A	-	A
Tps1/178+		B	A	A	B	A	A	A	B	B	-	B	B	B	B	A	B	A	A	A	A	B	B	A	B	A	-	B	A	B	A	B	A	A	B	A	A	A	-	A	B	B	B	B	B	A	A	A	B
Tps1/24-		B	A	A	B	A	B	A	B	B	-	B	B	A	B	B	B	A	A	A	A	B	B	A	B	B	-	B	A	B	A	B	A	A	B	A	B	A	-	A	B	B	B	B	B	A	A	A	A
spm/47+		-	-	-	-	-	-	-	-	-	-	-	-	-	-	-	-	-	-	-	-	-	-	-	-	-	-	-	-	-	-	-	-	-	-	-	-	-	-	-	-	-	-	-	-	-	-	-	-
spm/97+		-	-	-	-	-	-	-	-	-	-	-	-	-	-	-	-	-	-	-	-	-	-	-	-	-	-	-	-	-	-	-	-	-	-	-	-	-	-	-	-	-	-	-	-	-	-	-	-
Tps1/121-		B	B	A	B	B	B	A	B	B	-	B	B	A	B	B	B	A	A	A	A	B	B	B	B	B	-	B	A	A	A	B	A	A	B	A	B	A	-	A	B	B	B	B	B	B	A	A	A
Tps1/189-		B	B	A	B	B	B	A	B	B	-	B	B	A	B	B	B	A	A	A	A	B	B	B	B	B	-	B	A	A	A	B	A	A	B	A	B	A	-	A	B	B	B	B	B	B	A	A	A
dr1-		B	B	-	B	-	B	A	B	B	A	B	-	A	B	B	B	A	A	-	-	B	B	-	B	-	-	B	A	A	A	B	A	A	B	A	-	A	-	A	B	B	-	-	B	B	A	-	A
Tps1/260-		B	B	A	B	B	B	A	B	B	-	B	B	A	B	B	B	A	A	A	A	B	B	B	B	B	-	B	A	A	A	B	B	A	B	A	B	A	-	A	B	B	B	B	B	B	A	B	A
Le		B	B	A	B	-	B	A	B	B	A	B	-	A	B	B	B	A	A	-	-	B	A	-	B	-	-	B	A	A	A	B	B	A	A	A	-	A	-	A	B	B	-	-	B	B	A	-	A
[truncated: 197 more columns]

## Sheet: cg3jmo
Mon,22Jan2018,13:28
ngrp=1,nloc=39
group	1
Rb	0
Tps1/11-	1.325
cDNA53	3.192
Vc5	17.615
Tps1/70+	23.372
Tps1/81+	27.479
Tps1/9-	30.281
spm/68+	30.366
Tps1/182+	47.782
Tps1/120-	49.644
Adh1	57.039
Tps1/13-	65.933
Tps1/269-	68.544
Tps1/262+	69.231
Tps1/21-	70.336
Tps1/52-	70.741
Chs1	72.357
cDNA137	82.635
Tps1/59+	101.561
Tps1/175+	107.797
Tps1/195-	109.175
spm/28+	110.259
Tps1/210+	110.955
Tps1/176-	112.742
Tps1/68+	119.551
Tps1/82+	119.999
Tps1/174-	125.717
Tps1/226-	133.145
Tps1/232+	134.235
Tps1/178+	139.892
CDj/5-	142.81
Tps1/24-	147.454
spm/47+	149.358
spm/97+	149.909
Tps1/121-	160.323
Tps1/189-	162.79
Tps1/260-	163.378
dr1-	164.972
Le	168.591

## Sheet: g4
Tps1/264+		A	A	A	A	B	B	B	A	A	-	B	B	A	A	A	A	B	B	A	A	A	B	A	A	A	-	B	A	A	B	A	B	B	A	B	B	A	-	B	A	A	A	A	B	A	A	B	A
Tps1/63+		A	A	A	A	-	B	B	A	A	B	-	-	A	B	B	A	B	B	-	-	A	B	-	A	-	-	A	A	B	B	A	B	B	A	B	-	A	-	B	B	A	-	-	B	A	A	-	A
Tps1/179+		-	-	-	-	-	-	-	-	-	-	-	-	-	-	-	-	-	-	-	-	-	-	-	-	-	-	-	-	-	-	-	-	-	-	-	-	-	-	-	-	-	-	-	-	-	-	-	-
Tps1/197+		A	A	A	A	B	B	B	A	A	-	B	B	A	B	A	A	B	B	A	A	A	B	A	A	A	-	A	A	A	B	A	B	B	A	B	B	A	-	B	B	A	B	A	B	A	A	B	A
Tps1/169-		A	A	A	A	B	B	B	A	A	-	B	B	A	B	A	A	B	B	A	A	A	B	A	A	A	-	A	A	A	B	A	B	B	A	B	B	A	-	B	B	A	B	A	B	A	A	B	A
Tps1/12-		A	A	A	A	B	B	B	A	A	-	B	B	A	B	A	A	B	B	A	A	A	B	A	A	A	-	A	A	A	B	A	B	B	A	B	B	A	-	B	B	A	B	A	B	A	A	B	A
spm/59+		-	-	-	-	-	-	-	-	-	-	-	-	-	-	-	-	-	-	-	-	-	-	-	-	-	-	-	-	-	-	-	-	-	-	-	-	-	-	-	-	-	-	-	-	-	-	-	-
Lox9/7		B	B	B	A	-	B	B	A	A	B	B	-	A	A	A	A	A	B	-	-	A	B	-	B	-	-	-	-	-	-	-	-	-	-	-	-	-	-	-	-	-	-	-	-	-	-	-	-
Tps1/111+		B	B	A	A	A	B	B	A	A	-	B	B	A	A	A	A	A	B	A	A	A	B	A	B	A	-	A	A	A	B	A	B	B	A	A	A	B	-	A	B	A	B	A	A	A	A	B	A
Tps1/209+		-	-	-	-	-	-	-	-	-	-	-	-	-	-	-	-	-	-	-	-	-	-	-	-	-	-	-	-	-	-	-	-	-	-	-	-	-	-	-	-	-	-	-	-	-	-	-	-
D15B/1		-	-	-	-	-	-	-	-	-	-	-	-	-	-	-	-	-	-	-	-	-	-	-	-	-	-	-	-	-	-	-	-	-	-	-	-	-	-	-	-	-	-	-	-	-	-	-	-
Tps1/38+		B	B	B	B	A	B	B	A	A	-	B	B	A	B	B	A	A	B	A	B	B	A	A	B	A	-	A	A	B	B	A	B	B	B	A	A	B	-	A	B	B	A	B	A	A	B	A	B
A5/14-		B	B	B	B	-	B	B	A	A	B	B	-	A	B	B	A	A	B	-	-	B	A	-	B	-	-	A	A	B	B	A	B	B	B	A	-	B	-	A	-	B	-	-	A	A	B	-	B
Tps1/71-		-	-	-	-	-	-	-	-	-	-	-	-	-	-	-	-	-	-	-	-	-	-	-	-	-	-	-	-	-	-	-	-	-	-	-	-	-	-	-	-	-	-	-	-	-	-	-	-
Tps1/168-		B	B	B	B	A	B	B	A	A	-	B	B	B	B	B	A	A	B	A	B	A	A	A	A	A	-	A	A	B	B	A	B	B	B	B	B	B	-	A	B	A	A	B	A	A	B	A	B
Tps1/61+		-	-	-	-	-	-	-	-	-	-	-	-	-	-	-	-	-	-	-	-	-	-	-	-	-	-	-	-	-	-	-	-	-	-	-	-	-	-	-	-	-	-	-	-	-	-	-	-
Tps1/94-		B	B	A	B	A	B	B	A	B	-	B	B	B	B	A	A	A	A	A	B	A	B	B	A	A	-	A	A	A	B	B	B	B	A	B	B	B	-	B	B	B	A	B	A	A	A	A	B
Tps1/215+		-	-	-	-	-	-	-	-	-	-	-	-	-	-	-	-	-	-	-	-	-	-	-	-	-	-	-	-	-	-	-	-	-	-	-	-	-	-	-	-	-	-	-	-	-	-	-	-
cDNA194/2		B	B	A	B	-	B	B	A	B	B	B	-	-	B	A	A	A	A	-	-	A	B	-	A	-	-	A	A	A	B	-	B	B	A	B	-	B	-	B	B	A	-	-	A	A	A	-	B
Tps1/194-		B	B	A	B	A	B	B	A	B	-	B	B	B	B	A	A	A	A	A	B	A	B	B	B	A	-	A	A	A	B	B	B	A	A	B	B	B	-	B	B	B	B	B	A	A	A	A	B
spm/30+		-	-	-	-	-	-	-	-	-	-	-	-	-	-	-	-	-	-	-	-	-	-	-	-	-	-	-	-	-	-	-	-	-	-	-	-	-	-	-	-	-	-	-	-	-	-	-	-
Tps1/227-		B	B	A	A	A	A	B	A	A	-	A	B	A	B	B	A	B	A	A	A	B	B	B	A	A	-	B	A	A	A	A	B	A	A	B	B	B	-	A	B	A	B	B	A	A	A	A	B
Rrn1H		B	B	-	A	-	A	B	A	A	A	A	-	B	A	B	A	B	A	-	-	B	B	-	A	-	-	-	A	A	B	-	B	B	A	B	-	B	-	B	B	A	-	-	A	A	A	-	B
Rrn1		B	B	A	A	-	A	B	A	A	A	A	-	B	-	B	A	B	A	-	-	B	B	-	A	-	-	A	A	A	B	A	B	B	A	B	-	B	-	B	B	A	-	-	A	A	A	-	B
Tps1/224+		B	B	A	A	A	A	B	A	A	-	A	B	B	A	B	B	B	A	B	A	B	B	A	A	A	-	A	A	A	B	A	B	B	A	B	A	B	-	B	B	A	B	A	B	A	B	B	A
Tps1/248-		B	B	A	A	A	A	B	A	A	-	A	B	B	A	B	B	B	A	B	A	B	B	A	A	A	-	A	A	A	B	A	B	B	A	B	A	B	-	B	B	A	B	A	B	A	B	B	A
Tps1/206+		-	-	-	-	-	-	-	-	-	-	-	-	-	-	-	-	-	-	-	-	-	-	-	-	-	-	-	-	-	-	-	-	-	-	-	-	-	-	-	-	-	-	-	-	-	-	-	-
cDNA289/1		B	B	A	A	-	A	B	A	A	A	A	-	B	A	B	B	B	A	-	-	B	B	-	A	-	-	A	A	A	B	A	A	B	A	B	-	B	-	B	B	A	-	-	B	A	B	-	A
Tps1/225+		B	B	A	B	A	A	B	A	A	-	A	A	B	A	B	A	B	A	B	A	B	B	B	A	A	-	A	A	A	A	A	B	B	A	B	A	B	-	A	B	A	B	B	A	A	A	A	B
[truncated: 197 more columns]

## Sheet: cg4jmo
Mon,22Ja	2018,13:35
ngrp=1,nloc=29
group	1
Tps1/264+	144.999	0
spm/59+	137.631	7.368
Tps1/12-	137.03	7.969
Tps1/169-	137	7.999
Tps1/197+	136.987	8.012
Tps1/179+	136.316	8.683
Tps1/63+	134.352	10.647
Lox9/7	126.357	18.642
Tps1/111+	119.594	25.405
D15B/1	105.74	39.259
Tps1/209+	103.884	41.115
Tps1/38+	95.546	49.453
A5/14-	94.552	50.447
Tps1/168-	88.747	56.252
Tps1/71-	88.39	56.609
Tps1/61+	86.079	58.92
cDNA194/2	77.02	67.979
Tps1/94-	74.255	70.744
Tps1/194-	71.781	73.218
Tps1/215+	69.548	75.451
spm/30+	41.105	103.894
Tps1/227-	24.467	120.532
Tps1/225+	12.483	132.516
Rrn1H	7.473	137.526
Rrn1	6.541	138.458
Tps1/206+	3.371	141.628
Tps1/224+	2.709	142.29
Tps1/248-	2.387	142.612
cDNA289/1	0	144.999

[truncated: 6 more sheets: g5, cg5jmo, g6, cg6jmo, g7, cg7jmo]
